# Supplementary material for: Identification of Potential Genes Responsible for Thermotolerance in Wheat under High Temperature Stress
Source: Genes (Basel). 2019 Feb 25;10(2):174. doi: 10.3390/genes10020174 (PMC6410297; doi:10.3390/genes10020174)
Supplement: Supplementary file 1 [file genes-10-00174-s001.zip]

Archive with 5 entries (3 files):
- genes-421952-supplementary-major revision/Supplementary File/
- genes-421952-supplementary-major revision/Supplementary File/Supplementary File 1.xlsx
- genes-421952-supplementary-major revision/Supplementary File/Supplementary File 2.xlsx
- genes-421952-supplementary-major revision/Supplementary File/Supplementary File 3.pdf
- genes-421952-supplementary-major revision/
