# Supplementary material for: Identification of Potential Genes Responsible for Thermotolerance in Wheat under High Temperature Stress
Source: Genes (Basel). 2019 Feb 25;10(2):174. doi: 10.3390/genes10020174 (PMC6410297; doi:10.3390/genes10020174)
Supplement: Supplementary file 1 [file genes-10-00174-s001.zip › genes-421952-supplementary-major revision/Supplementary File/Supplementary File 1.xlsx]

## Sheet: G_0_24_vs_G_5m_37_down.BP
Supplementary File 1: Functional enrichment analysis data of up- and down- regulated genes in wheat grain and flag leaf under different time treatment, including three categories of biological process, cellular component and molecular function.
GO_Name	GO_ID	GO_Level	P_value	EnrichmentScore	HitsGenesCountsInSelectedSet	HitsGenesCountsInBackground	AllGenesCountsInSelectedSet	AllGenesCountsInBackground	GenesOfSelectedSetInGOterm
positive regulation of ubiquitin protein ligase activity	GO:1904668	12	0.071185	2.49756	4	21	3226	42300	TRIAE_CS42_6BL_TGACv1_500002_AA1596970,TRIAE_CS42_3B_TGACv1_223344_AA0780610,TRIAE_CS42_U_TGACv1_641819_AA2104970,TRIAE_CS42_6AL_TGACv1_472784_AA1525980,
mitochondrial genome maintenance	GO:0000002	6	0.119714	3.27805	2	8	3226	42300	TRIAE_CS42_2DS_TGACv1_177679_AA0582290,TRIAE_CS42_2AS_TGACv1_114644_AA0368560,
reproduction	GO:0000003	2	0.920634	0.874148	89	1335	3226	42300	,TRIAE_CS42_5DL_TGACv1_433270_AA1407710,TRIAE_CS42_3DS_TGACv1_271534_AA0901690,TRIAE_CS42_4AL_TGACv1_291794_AA0996620,TRIAE_CS42_6DL_TGACv1_530141_AA1719340,TRIAE_CS42_7DS_TGACv1_622221_AA2035710,TRIAE_CS42_6BL_TGACv1_502594_AA1625600,TRIAE_CS42_4DL_TGACv1_342886_AA1124730,TRIAE_CS42_1BL_TGACv1_033860_AA0142380,TRIAE_CS42_2BS_TGACv1_146519_AA0467350,TRIAE_CS42_7DL_TGACv1_603164_AA1977360,TRIAE_CS…
COPII-coated vesicle budding	GO:0090114	8	0.719031	0.819513	1	16	3226	42300	TRIAE_CS42_4AL_TGACv1_289575_AA0973430,
C-5 methylation of cytosine	GO:0090116	11	0.582193	1.19202	1	11	3226	42300	TRIAE_CS42_7BL_TGACv1_578754_AA1899580,
RNA biosynthetic process	GO:0032774	6	0.0776052	1.06367	446	5498	3226	42300	,TRIAE_CS42_4BL_TGACv1_320356_AA1036510,TRIAE_CS42_4DL_TGACv1_343117_AA1130150,TRIAE_CS42_1BL_TGACv1_032072_AA0124950,TRIAE_CS42_7DL_TGACv1_602767_AA1967940,TRIAE_CS42_5AS_TGACv1_393073_AA1267970,TRIAE_CS42_5BS_TGACv1_423181_AA1369440,TRIAE_CS42_2AL_TGACv1_096657_AA0320520,TRIAE_CS42_6BL_TGACv1_501830_AA1620980,TRIAE_CS42_7DS_TGACv1_623487_AA2053730,TRIAE_CS42_1AL_TGACv1_002852_AA0045530,TRIAE_CS…
negative regulation of ubiquitin protein ligase activity	GO:1904667	12	0.426128	1.87317	1	7	3226	42300	TRIAE_CS42_6BS_TGACv1_513382_AA1639530,
regulation of ubiquitin protein ligase activity	GO:1904666	11	0.058021	2.34147	5	28	3226	42300	TRIAE_CS42_6BL_TGACv1_500002_AA1596970,TRIAE_CS42_3B_TGACv1_223344_AA0780610,TRIAE_CS42_6BS_TGACv1_513382_AA1639530,TRIAE_CS42_U_TGACv1_641819_AA2104970,TRIAE_CS42_6AL_TGACv1_472784_AA1525980,
DNA methylation on cytosine	GO:0032776	10	0.231598	2.18537	2	12	3226	42300	TRIAE_CS42_7AL_TGACv1_558523_AA1793950,TRIAE_CS42_7BL_TGACv1_578754_AA1899580,
steroid metabolic process	GO:0008202	5	0.353225	1.1801	9	100	3226	42300	,TRIAE_CS42_6DL_TGACv1_526595_AA1687820,TRIAE_CS42_5BL_TGACv1_404598_AA1305670,TRIAE_CS42_7AL_TGACv1_557210_AA1778130,TRIAE_CS42_5BL_TGACv1_407007_AA1352460,TRIAE_CS42_5DL_TGACv1_433420_AA1412760,TRIAE_CS42_7BS_TGACv1_592113_AA1930900,TRIAE_CS42_6BL_TGACv1_501779_AA1620700,TRIAE_CS42_7BS_TGACv1_593092_AA1948070,
negative regulation of ATPase activity	GO:0032780	7	0.327443	2.62244	1	5	3226	42300	TRIAE_CS42_1BL_TGACv1_030731_AA0099330,
ergosterol metabolic process	GO:0008204	7	0.643507	1.00863	1	13	3226	42300	TRIAE_CS42_5BL_TGACv1_407007_AA1352460,
N-4 methylation of cytosine	GO:0090124	11	0.0762648	13.1122	1	1	3226	42300	TRIAE_CS42_7AL_TGACv1_558523_AA1793950,
regulation of DNA-templated transcription, elongation	GO:0032784	8	0.254285	1.71029	3	23	3226	42300	TRIAE_CS42_6AS_TGACv1_487611_AA1571850,TRIAE_CS42_4DS_TGACv1_361317_AA1165610,TRIAE_CS42_1AL_TGACv1_001921_AA0036720,
reproductive system development	GO:0061458	5	0.936868	0.806905	40	650	3226	42300	,TRIAE_CS42_5DL_TGACv1_433270_AA1407710,TRIAE_CS42_3DS_TGACv1_271534_AA0901690,TRIAE_CS42_6DL_TGACv1_530141_AA1719340,TRIAE_CS42_4DL_TGACv1_342886_AA1124730,TRIAE_CS42_1BL_TGACv1_033860_AA0142380,TRIAE_CS42_2BS_TGACv1_146519_AA0467350,TRIAE_CS42_6BL_TGACv1_500374_AA1603810,TRIAE_CS42_2AL_TGACv1_096493_AA0319440,TRIAE_CS42_5AL_TGACv1_376752_AA1240650,TRIAE_CS42_5DL_TGACv1_433883_AA1424460,TRIAE_CS…
regulation of DNA recombination	GO:0000018	8	0.695825	0.874148	1	15	3226	42300	TRIAE_CS42_1AS_TGACv1_019260_AA0064020,
positive regulation of DNA-templated transcription, elongation	GO:0032786	9	0.17417	2.62244	2	10	3226	42300	TRIAE_CS42_4DS_TGACv1_361317_AA1165610,TRIAE_CS42_1AL_TGACv1_001921_AA0036720,
monocarboxylic acid metabolic process	GO:0032787	7	0.796563	0.905447	54	782	3226	42300	TRIAE_CS42_7BL_TGACv1_577377_AA1873730,,TRIAE_CS42_2DL_TGACv1_162693_AA0563380,TRIAE_CS42_6BL_TGACv1_500188_AA1600870,TRIAE_CS42_3DS_TGACv1_271534_AA0901690,TRIAE_CS42_2BS_TGACv1_146236_AA0459810,TRIAE_CS42_4BL_TGACv1_322892_AA1073290,TRIAE_CS42_2BL_TGACv1_133882_AA0443340,TRIAE_CS42_4DS_TGACv1_362233_AA1177990,TRIAE_CS42_7DS_TGACv1_623547_AA2054360,TRIAE_CS42_4BS_TGACv1_327908_AA1078290,TRIAE_CS…
protein alkylation	GO:0008213	8	0.165221	1.25734	21	219	3226	42300	,TRIAE_CS42_2DL_TGACv1_158593_AA0522690,TRIAE_CS42_7DS_TGACv1_623962_AA2057840,TRIAE_CS42_5BS_TGACv1_423325_AA1374320,TRIAE_CS42_5DL_TGACv1_435902_AA1456130,TRIAE_CS42_2BL_TGACv1_132000_AA0434370,TRIAE_CS42_7AL_TGACv1_556814_AA1771540,TRIAE_CS42_2BL_TGACv1_132610_AA0438610,TRIAE_CS42_6AS_TGACv1_487611_AA1571850,TRIAE_CS42_2DS_TGACv1_177357_AA0574410,TRIAE_CS42_6DL_TGACv1_527226_AA1700800,TRIAE_CS…
protein dealkylation	GO:0008214	8	0.760268	0.728456	1	18	3226	42300	TRIAE_CS42_1DL_TGACv1_062736_AA0218950,
spermidine metabolic process	GO:0008216	9	0.153696	2.18537	3	18	3226	42300	TRIAE_CS42_3B_TGACv1_223781_AA0787150,TRIAE_CS42_U_TGACv1_640842_AA2076830,TRIAE_CS42_1BS_TGACv1_051737_AA0180870,
cell death	GO:0008219	3	0.864921	0.682928	5	96	3226	42300	,TRIAE_CS42_5DS_TGACv1_457973_AA1491180,TRIAE_CS42_3AL_TGACv1_194875_AA0641190,TRIAE_CS42_3DS_TGACv1_271731_AA0906950,TRIAE_CS42_1BL_TGACv1_033367_AA0138980,
innate immune response	GO:0045087	5	0.872834	0.732981	9	161	3226	42300	,TRIAE_CS42_4DL_TGACv1_342886_AA1124730,TRIAE_CS42_5DS_TGACv1_457973_AA1491180,TRIAE_CS42_3AL_TGACv1_194875_AA0641190,TRIAE_CS42_7DL_TGACv1_603201_AA1978120,TRIAE_CS42_4DL_TGACv1_342399_AA1112520,TRIAE_CS42_5BL_TGACv1_404121_AA1284900,TRIAE_CS42_7BL_TGACv1_576811_AA1855640,TRIAE_CS42_3DS_TGACv1_271731_AA0906950,
regulation of innate immune response	GO:0045088	7	0.68592	0.874148	5	75	3226	42300	,TRIAE_CS42_4DL_TGACv1_342886_AA1124730,TRIAE_CS42_3AL_TGACv1_194875_AA0641190,TRIAE_CS42_7DL_TGACv1_603201_AA1978120,TRIAE_CS42_4DL_TGACv1_342399_AA1112520,
positive regulation of innate immune response	GO:0045089	8	0.849974	0.60987	2	43	3226	42300	TRIAE_CS42_3AL_TGACv1_194875_AA0641190,TRIAE_CS42_7DL_TGACv1_603201_AA1978120,
establishment of protein localization to membrane	GO:0090150	6	0.839499	0.71262	5	92	3226	42300	TRIAE_CS42_4DL_TGACv1_342754_AA1121260,TRIAE_CS42_7AL_TGACv1_560290_AA1802000,TRIAE_CS42_3AS_TGACv1_211476_AA0690510,TRIAE_CS42_3B_TGACv1_220646_AA0713440,TRIAE_CS42_2AS_TGACv1_112486_AA0338970,
transition metal ion transport	GO:0000041	8	0.678262	0.891121	7	103	3226	42300	,TRIAE_CS42_4DL_TGACv1_345012_AA1151040,TRIAE_CS42_2BL_TGACv1_130407_AA0410710,TRIAE_CS42_1BL_TGACv1_031152_AA0108780,TRIAE_CS42_2DL_TGACv1_160791_AA0554190,TRIAE_CS42_1BS_TGACv1_050906_AA0176590,TRIAE_CS42_2AL_TGACv1_093824_AA0287580,
ribosomal subunit export from nucleus	GO:0000054	6	0.27191	3.27805	1	4	3226	42300	TRIAE_CS42_5BL_TGACv1_404944_AA1315820,
ribosomal large subunit export from nucleus	GO:0000055	7	0.27191	3.27805	1	4	3226	42300	TRIAE_CS42_5BL_TGACv1_404944_AA1315820,
posttranscriptional gene silencing	GO:0016441	8	0.417884	1.15696	6	68	3226	42300	,TRIAE_CS42_5BL_TGACv1_404121_AA1284900,TRIAE_CS42_6AS_TGACv1_487611_AA1571850,TRIAE_CS42_5AL_TGACv1_375932_AA1229040,TRIAE_CS42_5AL_TGACv1_377494_AA1247290,TRIAE_CS42_4DS_TGACv1_361720_AA1172030,
regulation of electron transfer activity	GO:1904732	7	0.211794	4.37074	1	3	3226	42300	TRIAE_CS42_4BS_TGACv1_330345_AA1107270,
cellular detoxification	GO:1990748	3	0.126784	1.15049	68	775	3226	42300	,TRIAE_CS42_2AL_TGACv1_093052_AA0270530,TRIAE_CS42_3B_TGACv1_225364_AA0807560,TRIAE_CS42_2DL_TGACv1_158855_AA0527200,TRIAE_CS42_7DS_TGACv1_622139_AA2033500,TRIAE_CS42_1BL_TGACv1_030828_AA0101750,TRIAE_CS42_3B_TGACv1_222788_AA0770680,TRIAE_CS42_7BS_TGACv1_593350_AA1950750,TRIAE_CS42_1AL_TGACv1_004325_AA0053180,TRIAE_CS42_U_TGACv1_641778_AA2104030,TRIAE_CS42_4DL_TGACv1_344082_AA1143440,TRIAE_CS42_6…
positive regulation of electron transfer activity	GO:1904734	7	0.211794	4.37074	1	3	3226	42300	TRIAE_CS42_4BS_TGACv1_330345_AA1107270,
mitotic sister chromatid segregation	GO:0000070	7	0.837568	0.666723	3	59	3226	42300	TRIAE_CS42_2AL_TGACv1_096493_AA0319440,TRIAE_CS42_6DL_TGACv1_526845_AA1693300,TRIAE_CS42_5BS_TGACv1_423639_AA1381150,
gene silencing	GO:0016458	3	0.0508109	1.40295	26	243	3226	42300	,TRIAE_CS42_6DL_TGACv1_527675_AA1707210,TRIAE_CS42_U_TGACv1_641493_AA2096420,TRIAE_CS42_4DL_TGACv1_343008_AA1127380,TRIAE_CS42_3B_TGACv1_221012_AA0727030,TRIAE_CS42_1BL_TGACv1_030423_AA0090300,TRIAE_CS42_3B_TGACv1_225172_AA0805780,TRIAE_CS42_4AL_TGACv1_289619_AA0974150,TRIAE_CS42_3B_TGACv1_220612_AA0711270,TRIAE_CS42_4AL_TGACv1_291365_AA0994210,TRIAE_CS42_1DS_TGACv1_080216_AA0243400,TRIAE_CS42_5B…
cell cycle checkpoint	GO:0000075	3	0.677327	0.874148	3	45	3226	42300	TRIAE_CS42_6DL_TGACv1_526845_AA1693300,TRIAE_CS42_5BS_TGACv1_423639_AA1381150,TRIAE_CS42_4AL_TGACv1_289418_AA0970720,
meiotic chromosome segregation	GO:0045132	5	0.582837	0.989601	4	53	3226	42300	TRIAE_CS42_4AL_TGACv1_291794_AA0996620,TRIAE_CS42_2AL_TGACv1_096493_AA0319440,TRIAE_CS42_1AL_TGACv1_001653_AA0033660,TRIAE_CS42_7AL_TGACv1_558182_AA1790990,
DNA damage checkpoint	GO:0000077	6	0.719031	0.819513	1	16	3226	42300	TRIAE_CS42_4AL_TGACv1_289418_AA0970720,
regulation of cyclin-dependent protein serine/threonine kinase activity	GO:0000079	11	0.640853	0.936587	2	28	3226	42300	,TRIAE_CS42_6BL_TGACv1_499816_AA1592360,
sulfate transport	GO:0008272	8	0.113467	1.92827	5	34	3226	42300	TRIAE_CS42_4AS_TGACv1_309066_AA1030270,TRIAE_CS42_6AS_TGACv1_485938_AA1554400,TRIAE_CS42_5DL_TGACv1_435522_AA1451600,TRIAE_CS42_7AL_TGACv1_558997_AA1797430,TRIAE_CS42_7BL_TGACv1_576902_AA1859230,
G2/M transition of mitotic cell cycle	GO:0000086	6	0.231598	2.18537	2	12	3226	42300	TRIAE_CS42_6BS_TGACv1_513382_AA1639520,TRIAE_CS42_1DL_TGACv1_061684_AA0201690,
homologous chromosome segregation	GO:0045143	6	0.757981	0.749269	2	35	3226	42300	TRIAE_CS42_4AL_TGACv1_291794_AA0996620,TRIAE_CS42_1AL_TGACv1_001653_AA0033660,
regulation of shoot system morphogenesis	GO:1900618	6	0.457541	1.31122	2	20	3226	42300	TRIAE_CS42_6DL_TGACv1_530141_AA1719340,TRIAE_CS42_6BL_TGACv1_500374_AA1603810,
meiotic sister chromatid segregation	GO:0045144	7	0.119714	3.27805	2	8	3226	42300	TRIAE_CS42_2AL_TGACv1_096493_AA0319440,TRIAE_CS42_1AL_TGACv1_001653_AA0033660,
cell proliferation	GO:0008283	2	0.456519	1.13036	5	58	3226	42300	,TRIAE_CS42_4DL_TGACv1_342886_AA1124730,TRIAE_CS42_5DL_TGACv1_435094_AA1445980,TRIAE_CS42_2AS_TGACv1_112398_AA0337310,TRIAE_CS42_4BL_TGACv1_322248_AA1070000,
positive regulation of cell proliferation	GO:0008284	6	0.695825	0.874148	1	15	3226	42300	,
negative regulation of cell proliferation	GO:0008285	6	0.0497788	5.24489	2	5	3226	42300	TRIAE_CS42_4DL_TGACv1_342886_AA1124730,TRIAE_CS42_5DL_TGACv1_435094_AA1445980,
sulfur amino acid metabolic process	GO:0000096	8	0.386329	1.14573	9	103	3226	42300	,TRIAE_CS42_4AS_TGACv1_306349_AA1006810,TRIAE_CS42_3B_TGACv1_224103_AA0792320,TRIAE_CS42_7DS_TGACv1_621682_AA2023110,TRIAE_CS42_5BL_TGACv1_404374_AA1297310,TRIAE_CS42_7BL_TGACv1_576811_AA1855640,TRIAE_CS42_1BL_TGACv1_032923_AA0135480,TRIAE_CS42_5AL_TGACv1_378822_AA1254740,TRIAE_CS42_1DL_TGACv1_062625_AA0217410,
sulfur amino acid biosynthetic process	GO:0000097	9	0.275881	1.29503	8	81	3226	42300	,TRIAE_CS42_4AS_TGACv1_306349_AA1006810,TRIAE_CS42_3B_TGACv1_224103_AA0792320,TRIAE_CS42_7DS_TGACv1_621682_AA2023110,TRIAE_CS42_5BL_TGACv1_404374_AA1297310,TRIAE_CS42_1BL_TGACv1_032923_AA0135480,TRIAE_CS42_5AL_TGACv1_378822_AA1254740,TRIAE_CS42_1DL_TGACv1_062625_AA0217410,
cytosolic transport	GO:0016482	6	0.510337	1.45691	1	9	3226	42300	TRIAE_CS42_5AL_TGACv1_375495_AA1222760,
protein processing	GO:0016485	7	0.272329	1.33022	7	69	3226	42300	,TRIAE_CS42_1DL_TGACv1_065188_AA0236670,TRIAE_CS42_6AS_TGACv1_486567_AA1562700,TRIAE_CS42_4AS_TGACv1_307106_AA1017050,TRIAE_CS42_6BL_TGACv1_501447_AA1617650,TRIAE_CS42_5BL_TGACv1_404641_AA1307160,TRIAE_CS42_1BL_TGACv1_033707_AA0141520,
cellular response to hormone stimulus	GO:0032870	5	0.95395	0.745012	25	440	3226	42300	,TRIAE_CS42_3B_TGACv1_222884_AA0772530,TRIAE_CS42_4DS_TGACv1_362233_AA1177990,TRIAE_CS42_1BS_TGACv1_050360_AA0171190,TRIAE_CS42_2BL_TGACv1_129683_AA0392460,TRIAE_CS42_4AL_TGACv1_288372_AA0946700,TRIAE_CS42_1BS_TGACv1_049684_AA0159560,TRIAE_CS42_7DL_TGACv1_603201_AA1978120,TRIAE_CS42_6AS_TGACv1_487611_AA1571850,TRIAE_CS42_4BS_TGACv1_329444_AA1101380,TRIAE_CS42_3AS_TGACv1_211472_AA0690490,TRIAE_CS4…
sulfate assimilation	GO:0000103	5	0.318994	1.7483	2	15	3226	42300	,TRIAE_CS42_3B_TGACv1_221877_AA0752340,
spermidine biosynthetic process	GO:0008295	10	0.153696	2.18537	3	18	3226	42300	TRIAE_CS42_3B_TGACv1_223781_AA0787150,TRIAE_CS42_U_TGACv1_640842_AA2076830,TRIAE_CS42_1BS_TGACv1_051737_AA0180870,
histidine biosynthetic process	GO:0000105	7	0.508316	1.19202	2	22	3226	42300	TRIAE_CS42_2AS_TGACv1_112079_AA0329750,TRIAE_CS42_4DS_TGACv1_361664_AA1171230,
isoprenoid biosynthetic process	GO:0008299	7	0.0252455	1.59905	20	164	3226	42300	,TRIAE_CS42_2AL_TGACv1_094816_AA0303560,TRIAE_CS42_4AL_TGACv1_289654_AA0974710,TRIAE_CS42_5AL_TGACv1_378996_AA1255280,TRIAE_CS42_1DL_TGACv1_063317_AA0226230,TRIAE_CS42_2AL_TGACv1_095887_AA0315620,TRIAE_CS42_1AS_TGACv1_020744_AA0079730,TRIAE_CS42_7DL_TGACv1_602722_AA1966420,TRIAE_CS42_6BS_TGACv1_514305_AA1658120,TRIAE_CS42_6AL_TGACv1_474995_AA1536110,TRIAE_CS42_7AL_TGACv1_557747_AA1785560,TRIAE_CS…
regulation of DNA endoreduplication	GO:0032875	7	0.695825	0.874148	1	15	3226	42300	TRIAE_CS42_5DL_TGACv1_433088_AA1401500,
isoprenoid catabolic process	GO:0008300	7	0.0944204	3.74635	2	7	3226	42300	,TRIAE_CS42_2AL_TGACv1_094816_AA0303560,
positive regulation of DNA endoreduplication	GO:0032877	8	0.211794	4.37074	1	3	3226	42300	TRIAE_CS42_5DL_TGACv1_433088_AA1401500,
cell fate commitment	GO:0045165	4	0.958194	0.327805	1	40	3226	42300	TRIAE_CS42_2BL_TGACv1_130862_AA0418960,
regulation of localization	GO:0032879	4	0.359539	1.2077	7	76	3226	42300	,TRIAE_CS42_3DL_TGACv1_249921_AA0858620,TRIAE_CS42_1BS_TGACv1_049684_AA0159560,TRIAE_CS42_7BL_TGACv1_579069_AA1903650,TRIAE_CS42_1DS_TGACv1_080697_AA0252340,TRIAE_CS42_4BS_TGACv1_330345_AA1107270,TRIAE_CS42_1BL_TGACv1_031170_AA0109070,
regulation of protein localization	GO:0032880	5	0.27191	3.27805	1	4	3226	42300	TRIAE_CS42_7BL_TGACv1_579069_AA1903650,
regulation of polysaccharide metabolic process	GO:0032881	7	0.670703	0.936587	1	14	3226	42300	,
regulation of spindle organization	GO:0090224	7	0.403847	1.45691	2	18	3226	42300	TRIAE_CS42_4DS_TGACv1_362086_AA1176660,TRIAE_CS42_6AL_TGACv1_471895_AA1515700,
regulation of red or far-red light signaling pathway	GO:0090227	7	0.0165576	8.74148	2	3	3226	42300	TRIAE_CS42_3B_TGACv1_223611_AA0784540,TRIAE_CS42_3DL_TGACv1_250163_AA0863360,
positive regulation of red or far-red light signaling pathway	GO:0090228	8	0.0165576	8.74148	2	3	3226	42300	TRIAE_CS42_3B_TGACv1_223611_AA0784540,TRIAE_CS42_3DL_TGACv1_250163_AA0863360,
regulation of microtubule-based process	GO:0032886	5	0.318352	1.51295	3	26	3226	42300	TRIAE_CS42_4DS_TGACv1_362086_AA1176660,TRIAE_CS42_6AL_TGACv1_471895_AA1515700,TRIAE_CS42_4BS_TGACv1_328858_AA1094810,
regulation of histone H4 acetylation	GO:0090239	10	0.0762648	13.1122	1	1	3226	42300	,
establishment of protein localization	GO:0045184	5	0.591222	0.978288	62	831	3226	42300	,TRIAE_CS42_6AL_TGACv1_471250_AA1505520,TRIAE_CS42_5DL_TGACv1_433327_AA1409880,TRIAE_CS42_7DS_TGACv1_622221_AA2035710,TRIAE_CS42_6AS_TGACv1_486700_AA1564170,TRIAE_CS42_1BL_TGACv1_032476_AA0130290,TRIAE_CS42_4BL_TGACv1_321098_AA1055320,TRIAE_CS42_6DL_TGACv1_526318_AA1679410,TRIAE_CS42_7DS_TGACv1_623432_AA2053120,TRIAE_CS42_1BL_TGACv1_032509_AA0130750,TRIAE_CS42_1BL_TGACv1_032327_AA0128440,TRIAE_CS…
negative regulation of histone H4 acetylation	GO:0090241	11	0.0762648	13.1122	1	1	3226	42300	,
maintenance of protein location	GO:0045185	4	0.778559	0.690116	1	19	3226	42300	TRIAE_CS42_7BL_TGACv1_577270_AA1870740,
actin filament bundle organization	GO:0061572	6	0.838795	0.570096	1	23	3226	42300	TRIAE_CS42_7DL_TGACv1_603561_AA1985690,
rRNA modification	GO:0000154	11	0.937819	0.374635	1	35	3226	42300	TRIAE_CS42_6BL_TGACv1_500204_AA1601080,
olefin metabolic process	GO:1900673	4	0.695825	0.874148	1	15	3226	42300	TRIAE_CS42_7BL_TGACv1_576811_AA1855640,
olefin biosynthetic process	GO:1900674	5	0.695825	0.874148	1	15	3226	42300	TRIAE_CS42_7BL_TGACv1_576811_AA1855640,
phosphorelay signal transduction system	GO:0000160	5	0.508521	1.01217	22	285	3226	42300	,TRIAE_CS42_6DS_TGACv1_543896_AA1745050,TRIAE_CS42_4DL_TGACv1_343107_AA1129880,TRIAE_CS42_4AS_TGACv1_306893_AA1014670,TRIAE_CS42_6BL_TGACv1_499393_AA1581160,TRIAE_CS42_4DS_TGACv1_362244_AA1178200,TRIAE_CS42_5AL_TGACv1_378077_AA1251060,TRIAE_CS42_1AL_TGACv1_003638_AA0050840,TRIAE_CS42_7AS_TGACv1_569338_AA1813880,TRIAE_CS42_6DL_TGACv1_528460_AA1714230,TRIAE_CS42_3AL_TGACv1_194499_AA0634290,TRIAE_CS…
asymmetric cell division	GO:0008356	4	0.508316	1.19202	2	22	3226	42300	,TRIAE_CS42_6BS_TGACv1_513637_AA1646410,
MAPK cascade	GO:0000165	10	0.486467	1.11593	4	47	3226	42300	,TRIAE_CS42_7DL_TGACv1_603201_AA1978120,TRIAE_CS42_4DS_TGACv1_361671_AA1171310,TRIAE_CS42_3DL_TGACv1_251869_AA0885580,
activation of MAPK activity involved in osmosensory signaling pathway	GO:0000169	13	0.211794	4.37074	1	3	3226	42300	TRIAE_CS42_4DS_TGACv1_361671_AA1171310,
base conversion or substitution editing	GO:0016553	9	0.403847	1.45691	2	18	3226	42300	TRIAE_CS42_1AS_TGACv1_020446_AA0077540,TRIAE_CS42_7DL_TGACv1_602575_AA1961240,
regulation of cell size	GO:0008361	5	0.469902	1.63903	1	8	3226	42300	TRIAE_CS42_5DL_TGACv1_433088_AA1401500,
cytidine to uridine editing	GO:0016554	10	0.670703	0.936587	1	14	3226	42300	TRIAE_CS42_1AS_TGACv1_020446_AA0077540,
purine nucleobase transmembrane transport	GO:1904823	8	0.119714	3.27805	2	8	3226	42300	TRIAE_CS42_2AL_TGACv1_092977_AA0268430,TRIAE_CS42_4AS_TGACv1_306597_AA1010860,
secretion by cell	GO:0032940	3	0.757454	0.856577	13	199	3226	42300	,TRIAE_CS42_7DL_TGACv1_606411_AA2010000,TRIAE_CS42_2AL_TGACv1_096012_AA0316650,TRIAE_CS42_2BL_TGACv1_129453_AA0384490,TRIAE_CS42_1BS_TGACv1_049997_AA0165580,TRIAE_CS42_5DL_TGACv1_433500_AA1414830,TRIAE_CS42_2AS_TGACv1_113196_AA0352860,TRIAE_CS42_7AL_TGACv1_560290_AA1802000,TRIAE_CS42_2AL_TGACv1_098281_AA0325880,TRIAE_CS42_2AS_TGACv1_112071_AA0329530,TRIAE_CS42_6BL_TGACv1_500890_AA1611320,TRIAE_CS…
mRNA modification	GO:0016556	9	0.875334	0.570096	2	46	3226	42300	TRIAE_CS42_2AS_TGACv1_112193_AA0332820,TRIAE_CS42_5AL_TGACv1_376126_AA1232370,
external encapsulating structure organization	GO:0045229	4	0.0996816	1.16892	69	774	3226	42300	,TRIAE_CS42_6DL_TGACv1_527144_AA1699290,TRIAE_CS42_1DL_TGACv1_063213_AA0225060,TRIAE_CS42_6AS_TGACv1_485261_AA1541860,TRIAE_CS42_2AL_TGACv1_093387_AA0279010,TRIAE_CS42_3B_TGACv1_223456_AA0782540,TRIAE_CS42_7AS_TGACv1_569837_AA1825000,TRIAE_CS42_3B_TGACv1_220608_AA0711120,TRIAE_CS42_1BL_TGACv1_031898_AA0122330,TRIAE_CS42_4AS_TGACv1_306699_AA1012200,TRIAE_CS42_5BL_TGACv1_405411_AA1326710,TRIAE_CS42…
protein import into peroxisome matrix	GO:0016558	12	0.872954	0.504316	1	26	3226	42300	,
glycolytic process through fructose-6-phosphate	GO:0061615	13	0.561942	1.03517	3	38	3226	42300	TRIAE_CS42_5BL_TGACv1_406363_AA1344530,TRIAE_CS42_4AL_TGACv1_288474_AA0949670,TRIAE_CS42_7DL_TGACv1_602766_AA1967830,
peroxisome fission	GO:0016559	6	0.795455	0.655611	1	20	3226	42300	TRIAE_CS42_1DL_TGACv1_062275_AA0211740,
protein import into peroxisome matrix, docking	GO:0016560	5	0.740467	0.771307	1	17	3226	42300	,
protein ubiquitination	GO:0016567	10	0.441409	1.02841	48	612	3226	42300	,TRIAE_CS42_3B_TGACv1_221272_AA0735910,TRIAE_CS42_6BL_TGACv1_500002_AA1596970,TRIAE_CS42_2AL_TGACv1_094005_AA0291030,TRIAE_CS42_1AS_TGACv1_019336_AA0065020,TRIAE_CS42_2AL_TGACv1_095951_AA0316020,TRIAE_CS42_U_TGACv1_641065_AA2084000,TRIAE_CS42_4DL_TGACv1_344347_AA1146290,TRIAE_CS42_5AS_TGACv1_392821_AA1265090,TRIAE_CS42_3B_TGACv1_221698_AA0747790,TRIAE_CS42_U_TGACv1_641253_AA2089820,TRIAE_CS42_7DS…
nuclear-transcribed mRNA catabolic process, nonsense-mediated decay	GO:0000184	11	0.582193	1.19202	1	11	3226	42300	TRIAE_CS42_4AS_TGACv1_306607_AA1010970,
covalent chromatin modification	GO:0016569	5	0.265016	1.13509	29	335	3226	42300	,TRIAE_CS42_2DL_TGACv1_158593_AA0522690,TRIAE_CS42_7DS_TGACv1_623962_AA2057840,TRIAE_CS42_2BS_TGACv1_146519_AA0467350,TRIAE_CS42_1DS_TGACv1_080134_AA0240970,TRIAE_CS42_7BL_TGACv1_578155_AA1890310,TRIAE_CS42_5DL_TGACv1_435902_AA1456130,TRIAE_CS42_2BL_TGACv1_132000_AA0434370,TRIAE_CS42_2BL_TGACv1_132610_AA0438610,TRIAE_CS42_3B_TGACv1_222630_AA0768230,TRIAE_CS42_3DL_TGACv1_253637_AA0895180,TRIAE_CS4…
regulation of mitochondrial DNA replication	GO:0090296	10	0.211794	4.37074	1	3	3226	42300	TRIAE_CS42_2AS_TGACv1_114644_AA0368560,
histone modification	GO:0016570	8	0.320442	1.10634	27	320	3226	42300	,TRIAE_CS42_2DL_TGACv1_158593_AA0522690,TRIAE_CS42_7DS_TGACv1_623962_AA2057840,TRIAE_CS42_2BS_TGACv1_146519_AA0467350,TRIAE_CS42_1DS_TGACv1_080134_AA0240970,TRIAE_CS42_7BL_TGACv1_578155_AA1890310,TRIAE_CS42_5DL_TGACv1_435902_AA1456130,TRIAE_CS42_2BL_TGACv1_132000_AA0434370,TRIAE_CS42_2BL_TGACv1_132610_AA0438610,TRIAE_CS42_3B_TGACv1_222630_AA0768230,TRIAE_CS42_3DL_TGACv1_253637_AA0895180,TRIAE_CS4…
histone methylation	GO:0016571	10	0.239427	1.22927	15	160	3226	42300	,TRIAE_CS42_2DL_TGACv1_158593_AA0522690,TRIAE_CS42_7DS_TGACv1_623962_AA2057840,TRIAE_CS42_5DL_TGACv1_435902_AA1456130,TRIAE_CS42_2BL_TGACv1_132000_AA0434370,TRIAE_CS42_2BL_TGACv1_132610_AA0438610,TRIAE_CS42_6AS_TGACv1_487611_AA1571850,TRIAE_CS42_6DL_TGACv1_527226_AA1700800,TRIAE_CS42_7DS_TGACv1_621858_AA2027820,TRIAE_CS42_4BL_TGACv1_320512_AA1041940,TRIAE_CS42_6AL_TGACv1_472803_AA1526190,TRIAE_CS…
activation of MAPK activity	GO:0000187	12	0.378742	2.18537	1	6	3226	42300	TRIAE_CS42_4DS_TGACv1_361671_AA1171310,
regulation of actin cytoskeleton organization	GO:0032956	6	0.840526	0.624391	2	42	3226	42300	,TRIAE_CS42_4DL_TGACv1_344702_AA1149120,
RNA splicing	GO:0008380	9	0.522102	1.00512	22	287	3226	42300	,TRIAE_CS42_1AL_TGACv1_002506_AA0042540,TRIAE_CS42_5AS_TGACv1_392716_AA1263460,TRIAE_CS42_2BL_TGACv1_129480_AA0385520,TRIAE_CS42_2DS_TGACv1_178196_AA0592580,TRIAE_CS42_U_TGACv1_646383_AA2146410,TRIAE_CS42_2AS_TGACv1_113536_AA0357360,TRIAE_CS42_2BL_TGACv1_129838_AA0397670,TRIAE_CS42_1AL_TGACv1_001502_AA0031480,TRIAE_CS42_1AS_TGACv1_019716_AA0070500,TRIAE_CS42_1BL_TGACv1_034262_AA0144000,TRIAE_CS42…
histone acetylation	GO:0016573	9	0.362194	1.22927	6	64	3226	42300	,TRIAE_CS42_1DS_TGACv1_080134_AA0240970,TRIAE_CS42_3B_TGACv1_222630_AA0768230,TRIAE_CS42_7AL_TGACv1_555988_AA1751820,TRIAE_CS42_3AL_TGACv1_194354_AA0631570,TRIAE_CS42_6DL_TGACv1_527898_AA1709630,
inositol trisphosphate metabolic process	GO:0032957	7	0.192463	1.96683	3	20	3226	42300	,TRIAE_CS42_4AS_TGACv1_308791_AA1029530,TRIAE_CS42_U_TGACv1_643438_AA2132010,
inositol phosphate biosynthetic process	GO:0032958	7	0.0711739	3.0259	3	13	3226	42300	,TRIAE_CS42_U_TGACv1_643438_AA2132010,TRIAE_CS42_7DS_TGACv1_621353_AA2012720,
histone ubiquitination	GO:0016574	11	0.614065	1.09268	1	12	3226	42300	TRIAE_CS42_3DL_TGACv1_253637_AA0895180,
histone deacetylation	GO:0016575	10	0.808862	0.672421	2	39	3226	42300	TRIAE_CS42_1BL_TGACv1_034629_AA0145150,TRIAE_CS42_U_TGACv1_642614_AA2120340,
inositol trisphosphate biosynthetic process	GO:0032959	8	0.211794	4.37074	1	3	3226	42300	TRIAE_CS42_U_TGACv1_643438_AA2132010,
nucleic acid phosphodiester bond hydrolysis	GO:0090305	7	0.533442	0.996528	38	500	3226	42300	,TRIAE_CS42_7BL_TGACv1_577253_AA1870150,TRIAE_CS42_2AL_TGACv1_095555_AA0312090,TRIAE_CS42_4DL_TGACv1_342400_AA1112600,TRIAE_CS42_6DS_TGACv1_542906_AA1732410,TRIAE_CS42_5DS_TGACv1_458169_AA1492490,TRIAE_CS42_6BS_TGACv1_513632_AA1646200,TRIAE_CS42_3B_TGACv1_234740_AA0832140,TRIAE_CS42_4DL_TGACv1_343040_AA1128160,TRIAE_CS42_3AL_TGACv1_194276_AA0630100,TRIAE_CS42_7DS_TGACv1_622280_AA2036970,TRIAE_CS4…
regulation of inositol trisphosphate biosynthetic process	GO:0032960	9	0.211794	4.37074	1	3	3226	42300	TRIAE_CS42_U_TGACv1_643438_AA2132010,
nucleic acid metabolic process	GO:0090304	6	0.133346	1.03873	661	8344	3226	42300	,TRIAE_CS42_4BL_TGACv1_320356_AA1036510,TRIAE_CS42_4DL_TGACv1_343117_AA1130150,TRIAE_CS42_1BL_TGACv1_032072_AA0124950,TRIAE_CS42_7DL_TGACv1_602767_AA1967940,TRIAE_CS42_5AS_TGACv1_393073_AA1267970,TRIAE_CS42_1DS_TGACv1_088056_AA0265760,TRIAE_CS42_5BS_TGACv1_423181_AA1369440,TRIAE_CS42_5AL_TGACv1_374001_AA1187360,TRIAE_CS42_2AL_TGACv1_096657_AA0320520,TRIAE_CS42_4BL_TGACv1_321897_AA1066640,TRIAE_CS…
histone demethylation	GO:0016577	10	0.695825	0.874148	1	15	3226	42300	TRIAE_CS42_1DL_TGACv1_062736_AA0218950,
protein deubiquitination	GO:0016579	8	0.246574	1.23202	14	149	3226	42300	,TRIAE_CS42_3DS_TGACv1_274000_AA0934260,TRIAE_CS42_5AL_TGACv1_375867_AA1228210,TRIAE_CS42_5DL_TGACv1_436296_AA1459790,TRIAE_CS42_2BL_TGACv1_129991_AA0401170,TRIAE_CS42_7BS_TGACv1_593755_AA1954210,TRIAE_CS42_6AL_TGACv1_473012_AA1528050,TRIAE_CS42_4AL_TGACv1_290301_AA0983780,TRIAE_CS42_1AS_TGACv1_020330_AA0076690,TRIAE_CS42_5DL_TGACv1_434186_AA1431230,TRIAE_CS42_1DS_TGACv1_081071_AA0257410,TRIAE_CS…
polynucleotide dephosphorylation	GO:0098501	6	0.327443	2.62244	1	5	3226	42300	TRIAE_CS42_2BL_TGACv1_129330_AA0378960,
cytoskeleton-dependent cytokinesis	GO:0061640	5	0.339837	1.45691	3	27	3226	42300	,TRIAE_CS42_2BL_TGACv1_130187_AA0405800,TRIAE_CS42_5DL_TGACv1_433088_AA1401500,
positive regulation of transcription elongation from RNA polymerase II promoter	GO:0032968	10	0.0944204	3.74635	2	7	3226	42300	TRIAE_CS42_4DS_TGACv1_361317_AA1165610,TRIAE_CS42_1AL_TGACv1_001921_AA0036720,
regulation of actin filament-based process	GO:0032970	5	0.840526	0.624391	2	42	3226	42300	,TRIAE_CS42_4DL_TGACv1_344702_AA1149120,
polynucleotide 5' dephosphorylation	GO:0098507	7	0.327443	2.62244	1	5	3226	42300	TRIAE_CS42_2BL_TGACv1_129330_AA0378960,
positive regulation of intracellular protein transport	GO:0090316	8	0.146715	6.55611	1	2	3226	42300	TRIAE_CS42_7BL_TGACv1_579069_AA1903650,
histone H3-K9 modification	GO:0061647	9	0.146418	2.91383	2	9	3226	42300	,TRIAE_CS42_7AL_TGACv1_558182_AA1790990,
regulation of superoxide metabolic process	GO:0090322	7	0.582193	1.19202	1	11	3226	42300	TRIAE_CS42_7AS_TGACv1_571532_AA1848370,
programmed cell death	GO:0012501	4	0.790775	0.749269	4	70	3226	42300	,TRIAE_CS42_3AL_TGACv1_194875_AA0641190,TRIAE_CS42_3DS_TGACv1_271731_AA0906950,TRIAE_CS42_1BL_TGACv1_033367_AA0138980,
protein-containing complex disassembly	GO:0032984	5	0.582092	0.976441	7	94	3226	42300	TRIAE_CS42_5DL_TGACv1_433588_AA1416820,TRIAE_CS42_6BL_TGACv1_500853_AA1610780,TRIAE_CS42_4BL_TGACv1_323085_AA1073780,TRIAE_CS42_4DL_TGACv1_344702_AA1149120,TRIAE_CS42_3AL_TGACv1_194012_AA0624520,TRIAE_CS42_6AS_TGACv1_487611_AA1571850,TRIAE_CS42_5BS_TGACv1_423331_AA1374500,
regulation of DNA-dependent DNA replication	GO:0090329	9	0.483316	1.24878	2	21	3226	42300	TRIAE_CS42_2AS_TGACv1_114644_AA0368560,TRIAE_CS42_5DL_TGACv1_433088_AA1401500,
positive regulation of removal of superoxide radicals	GO:1904833	7	0.469902	1.63903	1	8	3226	42300	TRIAE_CS42_7AS_TGACv1_571532_AA1848370,
cellular component morphogenesis	GO:0032989	4	0.289198	1.16706	17	191	3226	42300	,TRIAE_CS42_7DS_TGACv1_622221_AA2035710,TRIAE_CS42_5DS_TGACv1_458169_AA1492490,TRIAE_CS42_2AL_TGACv1_095006_AA0305840,TRIAE_CS42_5BL_TGACv1_405428_AA1327160,TRIAE_CS42_5AL_TGACv1_376467_AA1237310,TRIAE_CS42_7DL_TGACv1_603800_AA1989500,TRIAE_CS42_6DL_TGACv1_528499_AA1714590,TRIAE_CS42_3B_TGACv1_220848_AA0721220,TRIAE_CS42_2AL_TGACv1_094368_AA0296520,TRIAE_CS42_2AS_TGACv1_114093_AA0363980,TRIAE_CS4…
microtubule cytoskeleton organization	GO:0000226	6	0.856194	0.738716	8	142	3226	42300	,TRIAE_CS42_4DS_TGACv1_362086_AA1176660,TRIAE_CS42_7BS_TGACv1_591893_AA1924820,TRIAE_CS42_6AL_TGACv1_471895_AA1515700,TRIAE_CS42_1DS_TGACv1_080771_AA0253500,TRIAE_CS42_4DS_TGACv1_361424_AA1167750,TRIAE_CS42_5BL_TGACv1_407995_AA1360840,TRIAE_CS42_6AL_TGACv1_471983_AA1516550,
mRNA cis splicing, via spliceosome	GO:0045292	13	0.643507	1.00863	1	13	3226	42300	TRIAE_CS42_4DL_TGACv1_342817_AA1122820,
seedling development	GO:0090351	4	0.264768	1.31122	8	80	3226	42300	,TRIAE_CS42_2DL_TGACv1_160941_AA0555390,TRIAE_CS42_2AS_TGACv1_113598_AA0358340,TRIAE_CS42_5DL_TGACv1_434155_AA1430640,TRIAE_CS42_7DS_TGACv1_621858_AA2027820,TRIAE_CS42_U_TGACv1_643438_AA2132010,TRIAE_CS42_7DS_TGACv1_623222_AA2050860,TRIAE_CS42_6DL_TGACv1_527242_AA1701050,
defense response to other organism	GO:0098542	5	0.749947	0.885391	21	311	3226	42300	,TRIAE_CS42_6DL_TGACv1_530141_AA1719340,TRIAE_CS42_5DS_TGACv1_457973_AA1491180,TRIAE_CS42_1BL_TGACv1_031898_AA0122330,TRIAE_CS42_6BL_TGACv1_500374_AA1603810,TRIAE_CS42_7BS_TGACv1_592660_AA1942590,TRIAE_CS42_3AL_TGACv1_194875_AA0641190,TRIAE_CS42_2DS_TGACv1_177275_AA0571760,TRIAE_CS42_3AL_TGACv1_195259_AA0647020,TRIAE_CS42_7DL_TGACv1_603201_AA1978120,TRIAE_CS42_4DL_TGACv1_342399_AA1112520,TRIAE_CS…
tetrapyrrole metabolic process	GO:0033013	5	0.971949	0.556276	7	165	3226	42300	TRIAE_CS42_1AL_TGACv1_001016_AA0023570,TRIAE_CS42_2AL_TGACv1_093489_AA0281070,TRIAE_CS42_3B_TGACv1_220916_AA0723630,TRIAE_CS42_1BS_TGACv1_051083_AA0177650,TRIAE_CS42_5BL_TGACv1_404198_AA1289610,TRIAE_CS42_5BL_TGACv1_404129_AA1285570,TRIAE_CS42_3B_TGACv1_220836_AA0720930,
tetrapyrrole biosynthetic process	GO:0033014	6	0.958354	0.541827	5	121	3226	42300	TRIAE_CS42_1AL_TGACv1_001016_AA0023570,TRIAE_CS42_2AL_TGACv1_093489_AA0281070,TRIAE_CS42_3B_TGACv1_220916_AA0723630,TRIAE_CS42_5BL_TGACv1_404198_AA1289610,TRIAE_CS42_5BL_TGACv1_404129_AA1285570,
tetrapyrrole catabolic process	GO:0033015	6	0.950999	0.345058	1	38	3226	42300	TRIAE_CS42_3B_TGACv1_220836_AA0720930,
mitochondrial fission	GO:0000266	6	0.510337	1.45691	1	9	3226	42300	TRIAE_CS42_1DL_TGACv1_062275_AA0211740,
macromolecule localization	GO:0033036	3	0.542523	0.993349	85	1122	3226	42300	,TRIAE_CS42_6AL_TGACv1_471250_AA1505520,TRIAE_CS42_5DL_TGACv1_433327_AA1409880,TRIAE_CS42_7DS_TGACv1_622221_AA2035710,TRIAE_CS42_5DS_TGACv1_457973_AA1491180,TRIAE_CS42_6AS_TGACv1_486700_AA1564170,TRIAE_CS42_1BL_TGACv1_032476_AA0130290,TRIAE_CS42_4BL_TGACv1_321098_AA1055320,TRIAE_CS42_1BL_TGACv1_030856_AA0102410,TRIAE_CS42_6DL_TGACv1_526318_AA1679410,TRIAE_CS42_7DS_TGACv1_623432_AA2053120,TRIAE_CS…
late endosome to vacuole transport	GO:0045324	6	0.547689	1.31122	1	10	3226	42300	TRIAE_CS42_3AL_TGACv1_199460_AA0669780,
polysaccharide biosynthetic process	GO:0000271	6	0.0696901	1.31974	31	308	3226	42300	,TRIAE_CS42_2AL_TGACv1_093387_AA0279010,TRIAE_CS42_2DL_TGACv1_158120_AA0509810,TRIAE_CS42_4BL_TGACv1_320386_AA1037430,TRIAE_CS42_1AL_TGACv1_003185_AA0048590,TRIAE_CS42_4AL_TGACv1_288485_AA0950020,TRIAE_CS42_2DS_TGACv1_179004_AA0603350,TRIAE_CS42_5BL_TGACv1_406579_AA1347310,TRIAE_CS42_2BL_TGACv1_129991_AA0401160,TRIAE_CS42_5BL_TGACv1_404821_AA1311800,TRIAE_CS42_5AL_TGACv1_374901_AA1211420,TRIAE_CS…
polysaccharide catabolic process	GO:0000272	6	0.482475	1.03065	18	229	3226	42300	,TRIAE_CS42_5BL_TGACv1_404484_AA1301580,TRIAE_CS42_4DL_TGACv1_342987_AA1127120,TRIAE_CS42_6AS_TGACv1_485261_AA1541860,TRIAE_CS42_4BS_TGACv1_328242_AA1085080,TRIAE_CS42_2DL_TGACv1_162482_AA0562920,TRIAE_CS42_1DS_TGACv1_080885_AA0255140,TRIAE_CS42_6AS_TGACv1_486571_AA1562730,TRIAE_CS42_3AL_TGACv1_193760_AA0619280,TRIAE_CS42_5DL_TGACv1_435257_AA1447910,TRIAE_CS42_2BL_TGACv1_129377_AA0380870,TRIAE_CS…
regulation of organelle organization	GO:0033043	6	0.466192	1.05221	13	162	3226	42300	,TRIAE_CS42_4DS_TGACv1_362086_AA1176660,TRIAE_CS42_6AL_TGACv1_471895_AA1515700,TRIAE_CS42_3B_TGACv1_225172_AA0805780,TRIAE_CS42_2AS_TGACv1_114644_AA0368560,TRIAE_CS42_4DL_TGACv1_344702_AA1149120,TRIAE_CS42_6BS_TGACv1_513382_AA1639530,TRIAE_CS42_5BL_TGACv1_407510_AA1357580,TRIAE_CS42_6AS_TGACv1_487611_AA1571850,TRIAE_CS42_6DL_TGACv1_526845_AA1693300,TRIAE_CS42_7AL_TGACv1_558182_AA1790990,TRIAE_CS4…
regulation of chromosome organization	GO:0033044	7	0.284484	1.31122	7	70	3226	42300	,TRIAE_CS42_3B_TGACv1_225172_AA0805780,TRIAE_CS42_5BL_TGACv1_407510_AA1357580,TRIAE_CS42_6AS_TGACv1_487611_AA1571850,TRIAE_CS42_6DL_TGACv1_526845_AA1693300,TRIAE_CS42_7AL_TGACv1_558182_AA1790990,TRIAE_CS42_5BS_TGACv1_423639_AA1381150,
phospholipid translocation	GO:0045332	8	0.339837	1.45691	3	27	3226	42300	TRIAE_CS42_2AL_TGACv1_092977_AA0268460,TRIAE_CS42_4BL_TGACv1_322270_AA1070190,TRIAE_CS42_4AS_TGACv1_308911_AA1029920,
cellular respiration	GO:0045333	6	0.449955	1.05744	15	186	3226	42300	,TRIAE_CS42_3AL_TGACv1_193623_AA0615500,TRIAE_CS42_5AS_TGACv1_394253_AA1279170,TRIAE_CS42_2BL_TGACv1_133882_AA0443340,TRIAE_CS42_7BS_TGACv1_593518_AA1952150,TRIAE_CS42_1DS_TGACv1_080771_AA0253510,TRIAE_CS42_2DL_TGACv1_160941_AA0555390,TRIAE_CS42_7DL_TGACv1_603208_AA1978350,TRIAE_CS42_3B_TGACv1_221045_AA0728060,TRIAE_CS42_1AL_TGACv1_001085_AA0024640,TRIAE_CS42_3DL_TGACv1_249716_AA0855170,TRIAE_CS4…
regulation of sister chromatid segregation	GO:0033045	7	0.620883	0.971275	2	27	3226	42300	TRIAE_CS42_6DL_TGACv1_526845_AA1693300,TRIAE_CS42_5BS_TGACv1_423639_AA1381150,
mitotic cell cycle	GO:0000278	4	0.068738	1.47621	17	151	3226	42300	,TRIAE_CS42_4DS_TGACv1_362086_AA1176660,TRIAE_CS42_2AL_TGACv1_096493_AA0319440,TRIAE_CS42_6AL_TGACv1_471895_AA1515700,TRIAE_CS42_6DL_TGACv1_526732_AA1690800,TRIAE_CS42_6BS_TGACv1_513382_AA1639520,TRIAE_CS42_2BL_TGACv1_130187_AA0405800,TRIAE_CS42_6BL_TGACv1_500248_AA1602090,TRIAE_CS42_6AL_TGACv1_473668_AA1532300,TRIAE_CS42_1DL_TGACv1_061684_AA0201690,TRIAE_CS42_6DL_TGACv1_526845_AA1693300,TRIAE_CS…
negative regulation of sister chromatid segregation	GO:0033046	8	0.483316	1.24878	2	21	3226	42300	TRIAE_CS42_6DL_TGACv1_526845_AA1693300,TRIAE_CS42_5BS_TGACv1_423639_AA1381150,
granum assembly	GO:0090391	5	0.426128	1.87317	1	7	3226	42300	TRIAE_CS42_3AS_TGACv1_210712_AA0677520,
regulation of mitotic sister chromatid segregation	GO:0033047	8	0.620883	0.971275	2	27	3226	42300	TRIAE_CS42_6DL_TGACv1_526845_AA1693300,TRIAE_CS42_5BS_TGACv1_423639_AA1381150,
nuclear division	GO:0000280	6	0.790817	0.808287	9	146	3226	42300	,TRIAE_CS42_4AL_TGACv1_291794_AA0996620,TRIAE_CS42_2AL_TGACv1_096493_AA0319440,TRIAE_CS42_6BS_TGACv1_513382_AA1639530,TRIAE_CS42_1AL_TGACv1_001653_AA0033660,TRIAE_CS42_5DL_TGACv1_435969_AA1456790,TRIAE_CS42_6DL_TGACv1_526845_AA1693300,TRIAE_CS42_7AL_TGACv1_558182_AA1790990,TRIAE_CS42_5BS_TGACv1_423639_AA1381150,
negative regulation of mitotic sister chromatid segregation	GO:0033048	9	0.483316	1.24878	2	21	3226	42300	TRIAE_CS42_6DL_TGACv1_526845_AA1693300,TRIAE_CS42_5BS_TGACv1_423639_AA1381150,
mitotic cytokinesis	GO:0000281	6	0.275502	1.63903	3	24	3226	42300	,TRIAE_CS42_2BL_TGACv1_130187_AA0405800,TRIAE_CS42_5DL_TGACv1_433088_AA1401500,
cellular response to virus	GO:0098586	7	0.289955	1.87317	2	14	3226	42300	,TRIAE_CS42_5BL_TGACv1_404121_AA1284900,
methylglyoxal catabolic process to lactate	GO:0061727	9	0.614065	1.09268	1	12	3226	42300	TRIAE_CS42_2BS_TGACv1_146155_AA0457040,
nuclear-transcribed mRNA catabolic process, deadenylation-dependent decay	GO:0000288	11	0.231598	2.18537	2	12	3226	42300	TRIAE_CS42_5BL_TGACv1_407072_AA1353020,TRIAE_CS42_5BS_TGACv1_423901_AA1384800,
deadenylation-dependent decapping of nuclear-transcribed mRNA	GO:0000290	11	0.146418	2.91383	2	9	3226	42300	TRIAE_CS42_5BL_TGACv1_407072_AA1353020,TRIAE_CS42_5BS_TGACv1_423901_AA1384800,
regulation of cytochrome-c oxidase activity	GO:1904959	10	0.211794	4.37074	1	3	3226	42300	TRIAE_CS42_4BS_TGACv1_330345_AA1107270,
nuclear-transcribed mRNA catabolic process, exonucleolytic	GO:0000291	11	0.510337	1.45691	1	9	3226	42300	TRIAE_CS42_5DS_TGACv1_458169_AA1492490,
organophosphate biosynthetic process	GO:0090407	6	0.957093	0.790119	42	697	3226	42300	,TRIAE_CS42_6DL_TGACv1_526803_AA1692360,TRIAE_CS42_2DL_TGACv1_162693_AA0563380,TRIAE_CS42_3DS_TGACv1_271534_AA0901690,TRIAE_CS42_1BS_TGACv1_052012_AA0181210,TRIAE_CS42_2BL_TGACv1_130396_AA0410360,TRIAE_CS42_3B_TGACv1_224116_AA0792540,TRIAE_CS42_5AL_TGACv1_374126_AA1191010,TRIAE_CS42_5AL_TGACv1_375887_AA1228440,TRIAE_CS42_6BS_TGACv1_513436_AA1641560,TRIAE_CS42_4BS_TGACv1_330992_AA1109300,TRIAE_CS4…
positive regulation of establishment of protein localization	GO:1904951	5	0.146715	6.55611	1	2	3226	42300	TRIAE_CS42_7BL_TGACv1_579069_AA1903650,
response to reactive oxygen species	GO:0000302	5	0.806349	0.763818	6	103	3226	42300	,TRIAE_CS42_7DL_TGACv1_603201_AA1978120,TRIAE_CS42_7AS_TGACv1_572263_AA1851780,TRIAE_CS42_2DS_TGACv1_179360_AA0606530,TRIAE_CS42_7AS_TGACv1_571532_AA1848370,TRIAE_CS42_2BL_TGACv1_129555_AA0388420,
response to superoxide	GO:0000303	7	0.543543	1.06315	3	37	3226	42300	,TRIAE_CS42_7AS_TGACv1_571532_AA1848370,TRIAE_CS42_2BL_TGACv1_129555_AA0388420,
response to oxygen radical	GO:0000305	6	0.543543	1.06315	3	37	3226	42300	,TRIAE_CS42_7AS_TGACv1_571532_AA1848370,TRIAE_CS42_2BL_TGACv1_129555_AA0388420,
antifungal innate immune response	GO:0061760	6	0.0762648	13.1122	1	1	3226	42300	,
chloroplast RNA modification	GO:1900865	9	0.670703	0.936587	1	14	3226	42300	TRIAE_CS42_2AS_TGACv1_112193_AA0332820,
positive regulation of cytochrome-c oxidase activity	GO:1904960	7	0.211794	4.37074	1	3	3226	42300	TRIAE_CS42_4BS_TGACv1_330345_AA1107270,
mitochondrial RNA modification	GO:1900864	9	0.937819	0.374635	1	35	3226	42300	TRIAE_CS42_2AS_TGACv1_112193_AA0332820,
cation transmembrane transport	GO:0098655	7	0.0774717	1.19366	66	725	3226	42300	,TRIAE_CS42_4DL_TGACv1_345012_AA1151040,TRIAE_CS42_2BL_TGACv1_130407_AA0410710,TRIAE_CS42_5DS_TGACv1_457973_AA1491180,TRIAE_CS42_4AL_TGACv1_289844_AA0977740,TRIAE_CS42_5BL_TGACv1_409134_AA1365470,TRIAE_CS42_U_TGACv1_642716_AA2122110,TRIAE_CS42_3AS_TGACv1_211092_AA0684870,TRIAE_CS42_3AL_TGACv1_205620_AA0671030,TRIAE_CS42_2DL_TGACv1_159203_AA0534320,TRIAE_CS42_1DL_TGACv1_063374_AA0226760,TRIAE_CS42…
import into cell	GO:0098657	5	0.600065	1.00863	2	26	3226	42300	,TRIAE_CS42_4AS_TGACv1_307158_AA1017770,
anion transmembrane transport	GO:0098656	7	0.0904405	1.32715	25	247	3226	42300	,TRIAE_CS42_4AS_TGACv1_309066_AA1030270,TRIAE_CS42_6AL_TGACv1_472795_AA1526090,TRIAE_CS42_6AS_TGACv1_485938_AA1554400,TRIAE_CS42_2AS_TGACv1_114196_AA0364910,TRIAE_CS42_1BS_TGACv1_049684_AA0159560,TRIAE_CS42_6BS_TGACv1_513441_AA1641690,TRIAE_CS42_6AL_TGACv1_471434_AA1508700,TRIAE_CS42_2BL_TGACv1_133232_AA0441960,TRIAE_CS42_U_TGACv1_645802_AA2145460,TRIAE_CS42_3B_TGACv1_221035_AA0727710,TRIAE_CS42_…
inorganic anion transmembrane transport	GO:0098661	8	0.0537132	1.6739	12	94	3226	42300	TRIAE_CS42_4AS_TGACv1_309066_AA1030270,TRIAE_CS42_6AS_TGACv1_485938_AA1554400,TRIAE_CS42_U_TGACv1_645802_AA2145460,TRIAE_CS42_5DL_TGACv1_435522_AA1451600,TRIAE_CS42_U_TGACv1_640847_AA2076980,TRIAE_CS42_5AL_TGACv1_373989_AA1186670,TRIAE_CS42_7AL_TGACv1_556170_AA1757330,TRIAE_CS42_7AL_TGACv1_558997_AA1797430,TRIAE_CS42_3AS_TGACv1_211176_AA0686450,TRIAE_CS42_1BL_TGACv1_031170_AA0109070,TRIAE_CS42_7B…
inorganic ion transmembrane transport	GO:0098660	7	0.0625985	1.20654	68	739	3226	42300	,TRIAE_CS42_4DL_TGACv1_345012_AA1151040,TRIAE_CS42_2BL_TGACv1_130407_AA0410710,TRIAE_CS42_4AS_TGACv1_309066_AA1030270,TRIAE_CS42_4AL_TGACv1_289844_AA0977740,TRIAE_CS42_5BL_TGACv1_409134_AA1365470,TRIAE_CS42_U_TGACv1_642716_AA2122110,TRIAE_CS42_3AS_TGACv1_211092_AA0684870,TRIAE_CS42_6AS_TGACv1_485938_AA1554400,TRIAE_CS42_3AL_TGACv1_205620_AA0671030,TRIAE_CS42_2DL_TGACv1_159203_AA0534320,TRIAE_CS42…
inorganic cation transmembrane transport	GO:0098662	8	0.172095	1.13842	56	645	3226	42300	,TRIAE_CS42_4DL_TGACv1_345012_AA1151040,TRIAE_CS42_2BL_TGACv1_130407_AA0410710,TRIAE_CS42_4AL_TGACv1_289844_AA0977740,TRIAE_CS42_5BL_TGACv1_409134_AA1365470,TRIAE_CS42_U_TGACv1_642716_AA2122110,TRIAE_CS42_3AS_TGACv1_211092_AA0684870,TRIAE_CS42_3AL_TGACv1_205620_AA0671030,TRIAE_CS42_2DL_TGACv1_159203_AA0534320,TRIAE_CS42_1DL_TGACv1_063374_AA0226760,TRIAE_CS42_7BS_TGACv1_593518_AA1952150,TRIAE_CS42…
negative regulation of olefin biosynthetic process	GO:1900912	7	0.27191	3.27805	1	4	3226	42300	TRIAE_CS42_7BL_TGACv1_576811_AA1855640,
pyrimidine nucleotide-sugar transmembrane transport	GO:0090481	8	0.510337	1.45691	1	9	3226	42300	,
negative regulation of olefin metabolic process	GO:1900909	6	0.27191	3.27805	1	4	3226	42300	TRIAE_CS42_7BL_TGACv1_576811_AA1855640,
regulation of olefin metabolic process	GO:1900908	5	0.695825	0.874148	1	15	3226	42300	TRIAE_CS42_7BL_TGACv1_576811_AA1855640,
regulation of olefin biosynthetic process	GO:1900911	6	0.695825	0.874148	1	15	3226	42300	TRIAE_CS42_7BL_TGACv1_576811_AA1855640,
Group II intron splicing	GO:0000373	12	0.932681	0.385653	1	34	3226	42300	TRIAE_CS42_U_TGACv1_646383_AA2146410,
RNA splicing, via transesterification reactions	GO:0000375	10	0.670471	0.91908	15	214	3226	42300	TRIAE_CS42_1AL_TGACv1_002506_AA0042540,TRIAE_CS42_5AS_TGACv1_392716_AA1263460,TRIAE_CS42_2DS_TGACv1_178196_AA0592580,TRIAE_CS42_U_TGACv1_646383_AA2146410,TRIAE_CS42_2AS_TGACv1_113536_AA0357360,TRIAE_CS42_2BL_TGACv1_129838_AA0397670,TRIAE_CS42_1AL_TGACv1_001502_AA0031480,TRIAE_CS42_1AS_TGACv1_019716_AA0070500,TRIAE_CS42_4DL_TGACv1_342817_AA1122820,TRIAE_CS42_4AS_TGACv1_307094_AA1016920,TRIAE_CS42_…
RNA splicing, via transesterification reactions with bulged adenosine as nucleophile	GO:0000377	11	0.670471	0.91908	15	214	3226	42300	TRIAE_CS42_1AL_TGACv1_002506_AA0042540,TRIAE_CS42_5AS_TGACv1_392716_AA1263460,TRIAE_CS42_2DS_TGACv1_178196_AA0592580,TRIAE_CS42_U_TGACv1_646383_AA2146410,TRIAE_CS42_2AS_TGACv1_113536_AA0357360,TRIAE_CS42_2BL_TGACv1_129838_AA0397670,TRIAE_CS42_1AL_TGACv1_001502_AA0031480,TRIAE_CS42_1AS_TGACv1_019716_AA0070500,TRIAE_CS42_4DL_TGACv1_342817_AA1122820,TRIAE_CS42_4AS_TGACv1_307094_AA1016920,TRIAE_CS42_…
RNA phosphodiester bond hydrolysis	GO:0090501	8	0.416622	1.06603	20	246	3226	42300	,TRIAE_CS42_4DL_TGACv1_342400_AA1112600,TRIAE_CS42_5DS_TGACv1_458169_AA1492490,TRIAE_CS42_1DL_TGACv1_061095_AA0184940,TRIAE_CS42_4AL_TGACv1_289998_AA0980080,TRIAE_CS42_4AL_TGACv1_289293_AA0968530,TRIAE_CS42_5BL_TGACv1_404121_AA1284900,TRIAE_CS42_4DL_TGACv1_344087_AA1143520,TRIAE_CS42_5AL_TGACv1_375932_AA1229040,TRIAE_CS42_6DL_TGACv1_527961_AA1710270,TRIAE_CS42_3B_TGACv1_228113_AA0825870,TRIAE_CS4…
regulation of intracellular protein transport	GO:0033157	7	0.146715	6.55611	1	2	3226	42300	TRIAE_CS42_7BL_TGACv1_579069_AA1903650,
RNA phosphodiester bond hydrolysis, exonucleolytic	GO:0090503	9	0.318352	1.51295	3	26	3226	42300	TRIAE_CS42_5DS_TGACv1_458169_AA1492490,TRIAE_CS42_1DL_TGACv1_061095_AA0184940,TRIAE_CS42_6DL_TGACv1_527961_AA1710270,
RNA phosphodiester bond hydrolysis, endonucleolytic	GO:0090502	9	0.725241	0.878653	13	194	3226	42300	,TRIAE_CS42_4DL_TGACv1_342400_AA1112600,TRIAE_CS42_4AL_TGACv1_289293_AA0968530,TRIAE_CS42_5BL_TGACv1_404121_AA1284900,TRIAE_CS42_4DL_TGACv1_344087_AA1143520,TRIAE_CS42_5AL_TGACv1_375932_AA1229040,TRIAE_CS42_3B_TGACv1_228113_AA0825870,TRIAE_CS42_2AS_TGACv1_112142_AA0331320,TRIAE_CS42_6BS_TGACv1_513987_AA1653560,TRIAE_CS42_4DS_TGACv1_361720_AA1172030,TRIAE_CS42_3B_TGACv1_220646_AA0713620,TRIAE_CS42…
RNA splicing, via endonucleolytic cleavage and ligation	GO:0000394	10	0.153696	2.18537	3	18	3226	42300	,TRIAE_CS42_1BL_TGACv1_034262_AA0144000,TRIAE_CS42_4AS_TGACv1_308506_AA1028310,
cell redox homeostasis	GO:0045454	4	0.754711	0.890775	25	368	3226	42300	,TRIAE_CS42_3DS_TGACv1_271534_AA0901660,TRIAE_CS42_1AS_TGACv1_019081_AA0060200,TRIAE_CS42_3B_TGACv1_222136_AA0758070,TRIAE_CS42_1BL_TGACv1_031633_AA0117530,TRIAE_CS42_7AS_TGACv1_569644_AA1821040,TRIAE_CS42_7DS_TGACv1_623505_AA2053940,TRIAE_CS42_6AL_TGACv1_472524_AA1523160,TRIAE_CS42_1DL_TGACv1_064402_AA0234300,TRIAE_CS42_6AS_TGACv1_487198_AA1568910,TRIAE_CS42_1DL_TGACv1_061442_AA0195380,TRIAE_CS4…
mRNA splicing, via spliceosome	GO:0000398	12	0.535196	1.00312	14	183	3226	42300	TRIAE_CS42_1AL_TGACv1_002506_AA0042540,TRIAE_CS42_5AS_TGACv1_392716_AA1263460,TRIAE_CS42_2DS_TGACv1_178196_AA0592580,TRIAE_CS42_2AS_TGACv1_113536_AA0357360,TRIAE_CS42_2BL_TGACv1_129838_AA0397670,TRIAE_CS42_1AL_TGACv1_001502_AA0031480,TRIAE_CS42_1AS_TGACv1_019716_AA0070500,TRIAE_CS42_4DL_TGACv1_342817_AA1122820,TRIAE_CS42_4AS_TGACv1_307094_AA1016920,TRIAE_CS42_4DS_TGACv1_361015_AA1158780,TRIAE_CS4…
carboxylic acid transmembrane transport	GO:1905039	9	0.18129	1.34484	12	117	3226	42300	,TRIAE_CS42_6AL_TGACv1_472795_AA1526090,TRIAE_CS42_2AS_TGACv1_114196_AA0364910,TRIAE_CS42_6BS_TGACv1_513441_AA1641690,TRIAE_CS42_6AL_TGACv1_471434_AA1508700,TRIAE_CS42_2BL_TGACv1_133232_AA0441960,TRIAE_CS42_3B_TGACv1_221035_AA0727710,TRIAE_CS42_4BL_TGACv1_320317_AA1035020,TRIAE_CS42_2BS_TGACv1_146518_AA0467330,TRIAE_CS42_3B_TGACv1_222083_AA0756960,TRIAE_CS42_4DL_TGACv1_343516_AA1135740,TRIAE_CS42…
regulation of antifungal innate immune response	GO:1905034	8	0.0762648	13.1122	1	1	3226	42300	,
protein peptidyl-prolyl isomerization	GO:0000413	10	0.0306734	1.58683	19	157	3226	42300	,TRIAE_CS42_6BL_TGACv1_500640_AA1607820,TRIAE_CS42_5DS_TGACv1_458169_AA1492500,TRIAE_CS42_5AS_TGACv1_394235_AA1279090,TRIAE_CS42_7AL_TGACv1_557100_AA1776430,TRIAE_CS42_7DS_TGACv1_623587_AA2054630,TRIAE_CS42_3AS_TGACv1_213538_AA0707200,TRIAE_CS42_6AS_TGACv1_488407_AA1575400,TRIAE_CS42_3B_TGACv1_221765_AA0749500,TRIAE_CS42_2BL_TGACv1_129547_AA0388100,TRIAE_CS42_3DL_TGACv1_253782_AA0895560,TRIAE_CS4…
regulation of histone H3-K36 methylation	GO:0000414	10	0.211794	4.37074	1	3	3226	42300	TRIAE_CS42_6AS_TGACv1_487611_AA1571850,
attachment of spindle microtubules to kinetochore	GO:0008608	4	0.327443	2.62244	1	5	3226	42300	TRIAE_CS42_1AL_TGACv1_001653_AA0033660,
lipid biosynthetic process	GO:0008610	5	0.219245	1.09777	72	860	3226	42300	TRIAE_CS42_7BL_TGACv1_577377_AA1873730,,TRIAE_CS42_6BL_TGACv1_500188_AA1600870,TRIAE_CS42_6DL_TGACv1_526595_AA1687820,TRIAE_CS42_7AL_TGACv1_556593_AA1766510,TRIAE_CS42_3DS_TGACv1_271534_AA0901690,TRIAE_CS42_1BS_TGACv1_052012_AA0181210,TRIAE_CS42_4BL_TGACv1_322892_AA1073290,TRIAE_CS42_6DS_TGACv1_542543_AA1724010,TRIAE_CS42_4DS_TGACv1_362233_AA1177990,TRIAE_CS42_6AS_TGACv1_485890_AA1553710,TRIAE_CS…
symmetric cell division	GO:0098725	4	0.146715	6.55611	1	2	3226	42300	,
peptidyl-lysine modification to peptidyl-hypusine	GO:0008612	4	0.582193	1.19202	1	11	3226	42300	TRIAE_CS42_U_TGACv1_644283_AA2138560,
maintenance of cell number	GO:0098727	3	0.825478	0.59601	1	22	3226	42300	TRIAE_CS42_7BL_TGACv1_576811_AA1855640,
macromolecule deacylation	GO:0098732	6	0.756961	0.771307	3	51	3226	42300	TRIAE_CS42_1BL_TGACv1_034629_AA0145150,TRIAE_CS42_4DS_TGACv1_361391_AA1166780,TRIAE_CS42_U_TGACv1_642614_AA2120340,
macromolecule depalmitoylation	GO:0098734	7	0.510337	1.45691	1	9	3226	42300	TRIAE_CS42_4DS_TGACv1_361391_AA1166780,
pectin metabolic process	GO:0045488	7	0.308713	1.16381	15	169	3226	42300	,TRIAE_CS42_6AS_TGACv1_485261_AA1541860,TRIAE_CS42_1BL_TGACv1_031898_AA0122330,TRIAE_CS42_1DS_TGACv1_080885_AA0255140,TRIAE_CS42_6AS_TGACv1_486571_AA1562730,TRIAE_CS42_3AL_TGACv1_193760_AA0619280,TRIAE_CS42_5DL_TGACv1_435257_AA1447910,TRIAE_CS42_2BL_TGACv1_129377_AA0380870,TRIAE_CS42_3AL_TGACv1_194959_AA0642710,TRIAE_CS42_5BL_TGACv1_404561_AA1304210,TRIAE_CS42_5BS_TGACv1_423196_AA1370240,TRIAE_CS…
pectin biosynthetic process	GO:0045489	7	0.379601	1.237	5	53	3226	42300	TRIAE_CS42_5BL_TGACv1_404561_AA1304210,TRIAE_CS42_5BS_TGACv1_423196_AA1370240,TRIAE_CS42_6AL_TGACv1_471424_AA1508490,TRIAE_CS42_7DS_TGACv1_623901_AA2057250,TRIAE_CS42_6BL_TGACv1_500423_AA1604360,
pectin catabolic process	GO:0045490	7	0.430669	1.1029	9	107	3226	42300	,TRIAE_CS42_6AS_TGACv1_485261_AA1541860,TRIAE_CS42_1DS_TGACv1_080885_AA0255140,TRIAE_CS42_6AS_TGACv1_486571_AA1562730,TRIAE_CS42_3AL_TGACv1_193760_AA0619280,TRIAE_CS42_5DL_TGACv1_435257_AA1447910,TRIAE_CS42_2BL_TGACv1_129377_AA0380870,TRIAE_CS42_3AL_TGACv1_194959_AA0642710,TRIAE_CS42_2AL_TGACv1_094643_AA0301030,
xylan metabolic process	GO:0045491	8	0.000755139	2.86085	12	55	3226	42300	,TRIAE_CS42_5BL_TGACv1_404484_AA1301580,TRIAE_CS42_4DL_TGACv1_342987_AA1127120,TRIAE_CS42_1AL_TGACv1_003185_AA0048590,TRIAE_CS42_5BL_TGACv1_404821_AA1311800,TRIAE_CS42_7AL_TGACv1_559516_AA1800010,TRIAE_CS42_3AL_TGACv1_194924_AA0642200,TRIAE_CS42_4AL_TGACv1_290462_AA0985660,TRIAE_CS42_1DL_TGACv1_062818_AA0220440,TRIAE_CS42_2AS_TGACv1_113289_AA0354080,TRIAE_CS42_3DS_TGACv1_271782_AA0907850,TRIAE_CS…
xylan biosynthetic process	GO:0045492	9	0.00823925	2.68968	8	39	3226	42300	TRIAE_CS42_1AL_TGACv1_003185_AA0048590,TRIAE_CS42_5BL_TGACv1_404821_AA1311800,TRIAE_CS42_7AL_TGACv1_559516_AA1800010,TRIAE_CS42_4AL_TGACv1_290462_AA0985660,TRIAE_CS42_1DL_TGACv1_062818_AA0220440,TRIAE_CS42_2AS_TGACv1_113289_AA0354080,TRIAE_CS42_3DS_TGACv1_271782_AA0907850,TRIAE_CS42_6BL_TGACv1_499662_AA1588580,
xylan catabolic process	GO:0045493	7	0.0292518	3.27805	4	16	3226	42300	,TRIAE_CS42_5BL_TGACv1_404484_AA1301580,TRIAE_CS42_4DL_TGACv1_342987_AA1127120,TRIAE_CS42_3AL_TGACv1_194924_AA0642200,
proton-transporting two-sector ATPase complex assembly	GO:0070071	7	0.670703	0.936587	1	14	3226	42300	TRIAE_CS42_1DL_TGACv1_061847_AA0204270,
proton-transporting V-type ATPase complex assembly	GO:0070070	8	0.582193	1.19202	1	11	3226	42300	TRIAE_CS42_1DL_TGACv1_061847_AA0204270,
vacuolar proton-transporting V-type ATPase complex assembly	GO:0070072	9	0.469902	1.63903	1	8	3226	42300	TRIAE_CS42_1DL_TGACv1_061847_AA0204270,
histone lysine demethylation	GO:0070076	11	0.582193	1.19202	1	11	3226	42300	TRIAE_CS42_1DL_TGACv1_062736_AA0218950,
plant epidermis development	GO:0090558	5	0.749413	0.819513	6	96	3226	42300	,TRIAE_CS42_4BL_TGACv1_320766_AA1048240,TRIAE_CS42_3B_TGACv1_220848_AA0721220,TRIAE_CS42_2AS_TGACv1_114093_AA0363980,TRIAE_CS42_4BL_TGACv1_322248_AA1070000,TRIAE_CS42_5DL_TGACv1_438199_AA1468020,
detoxification	GO:0098754	2	0.133571	1.14605	68	778	3226	42300	,TRIAE_CS42_2AL_TGACv1_093052_AA0270530,TRIAE_CS42_3B_TGACv1_225364_AA0807560,TRIAE_CS42_2DL_TGACv1_158855_AA0527200,TRIAE_CS42_7DS_TGACv1_622139_AA2033500,TRIAE_CS42_1BL_TGACv1_030828_AA0101750,TRIAE_CS42_3B_TGACv1_222788_AA0770680,TRIAE_CS42_7BS_TGACv1_593350_AA1950750,TRIAE_CS42_1AL_TGACv1_004325_AA0053180,TRIAE_CS42_U_TGACv1_641778_AA2104030,TRIAE_CS42_4DL_TGACv1_344082_AA1143440,TRIAE_CS42_6…
carbohydrate transport	GO:0008643	6	0.730541	0.862646	10	152	3226	42300	TRIAE_CS42_6BL_TGACv1_499539_AA1585390,TRIAE_CS42_6AL_TGACv1_472515_AA1523040,TRIAE_CS42_2AS_TGACv1_114832_AA0369660,TRIAE_CS42_4DL_TGACv1_344866_AA1150250,TRIAE_CS42_1BL_TGACv1_030579_AA0094670,TRIAE_CS42_5BL_TGACv1_404337_AA1296100,TRIAE_CS42_6AL_TGACv1_473867_AA1533290,TRIAE_CS42_7DL_TGACv1_603078_AA1975380,TRIAE_CS42_3DS_TGACv1_271729_AA0906870,TRIAE_CS42_6AS_TGACv1_485824_AA1552850,
glycosylation	GO:0070085	3	0.337404	1.08702	32	386	3226	42300	,TRIAE_CS42_U_TGACv1_641607_AA2099340,TRIAE_CS42_7BL_TGACv1_577253_AA1870160,TRIAE_CS42_3B_TGACv1_221924_AA0753300,TRIAE_CS42_1BL_TGACv1_031004_AA0105540,TRIAE_CS42_3AS_TGACv1_212457_AA0701000,TRIAE_CS42_3DL_TGACv1_249291_AA0844360,TRIAE_CS42_7AS_TGACv1_569782_AA1824030,TRIAE_CS42_6AS_TGACv1_486348_AA1560120,TRIAE_CS42_4AL_TGACv1_291840_AA0996790,TRIAE_CS42_6BL_TGACv1_499450_AA1582830,TRIAE_CS42_…
regulation of potassium ion transmembrane transporter activity	GO:1901016	7	0.0762648	13.1122	1	1	3226	42300	,
reproductive shoot system development	GO:0090567	4	0.740133	0.883969	18	267	3226	42300	,TRIAE_CS42_5DL_TGACv1_433270_AA1407710,TRIAE_CS42_6DL_TGACv1_530141_AA1719340,TRIAE_CS42_4DL_TGACv1_342886_AA1124730,TRIAE_CS42_2BS_TGACv1_146519_AA0467350,TRIAE_CS42_6BL_TGACv1_500374_AA1603810,TRIAE_CS42_2AL_TGACv1_096493_AA0319440,TRIAE_CS42_5BL_TGACv1_407166_AA1354040,TRIAE_CS42_2AS_TGACv1_113929_AA0362540,TRIAE_CS42_7DL_TGACv1_603201_AA1978120,TRIAE_CS42_4BS_TGACv1_327862_AA1076830,TRIAE_CS…
cellular amino acid biosynthetic process	GO:0008652	8	0.915775	0.782819	24	402	3226	42300	,TRIAE_CS42_3AL_TGACv1_194339_AA0631270,TRIAE_CS42_4AS_TGACv1_306349_AA1006810,TRIAE_CS42_4BL_TGACv1_322152_AA1069020,TRIAE_CS42_3B_TGACv1_224103_AA0792320,TRIAE_CS42_7DS_TGACv1_621682_AA2023110,TRIAE_CS42_6BL_TGACv1_500985_AA1612240,TRIAE_CS42_6BL_TGACv1_500726_AA1608880,TRIAE_CS42_5BL_TGACv1_404374_AA1297310,TRIAE_CS42_1AS_TGACv1_019383_AA0065900,TRIAE_CS42_2AS_TGACv1_112173_AA0332400,TRIAE_CS4…
maturation of 5.8S rRNA	GO:0000460	11	0.510337	1.45691	1	9	3226	42300	TRIAE_CS42_2BL_TGACv1_129565_AA0388800,
phospholipid biosynthetic process	GO:0008654	7	0.203928	1.26892	15	155	3226	42300	,TRIAE_CS42_1BS_TGACv1_052012_AA0181210,TRIAE_CS42_4AS_TGACv1_308110_AA1025950,TRIAE_CS42_5BL_TGACv1_404273_AA1293440,TRIAE_CS42_4DL_TGACv1_345069_AA1151420,TRIAE_CS42_4DL_TGACv1_344177_AA1144620,TRIAE_CS42_5DL_TGACv1_433024_AA1398620,TRIAE_CS42_4BL_TGACv1_322607_AA1072260,TRIAE_CS42_6DL_TGACv1_527009_AA1697150,TRIAE_CS42_4BL_TGACv1_320533_AA1042400,TRIAE_CS42_6AL_TGACv1_473688_AA1532460,TRIAE_CS…
maturation of LSU-rRNA from tricistronic rRNA transcript (SSU-rRNA, 5.8S rRNA, LSU-rRNA)	GO:0000463	12	0.510337	1.45691	1	9	3226	42300	TRIAE_CS42_2BL_TGACv1_129565_AA0388800,
inorganic ion homeostasis	GO:0098771	7	0.711836	0.855144	6	92	3226	42300	TRIAE_CS42_6DL_TGACv1_530141_AA1719340,TRIAE_CS42_6BL_TGACv1_500374_AA1603810,TRIAE_CS42_6DS_TGACv1_542774_AA1730010,TRIAE_CS42_3AS_TGACv1_211594_AA0692070,TRIAE_CS42_7BL_TGACv1_576811_AA1855640,TRIAE_CS42_1BL_TGACv1_031170_AA0109070,
maturation of 5.8S rRNA from tricistronic rRNA transcript (SSU-rRNA, 5.8S rRNA, LSU-rRNA)	GO:0000466	12	0.510337	1.45691	1	9	3226	42300	TRIAE_CS42_2BL_TGACv1_129565_AA0388800,
negative regulation of response to salt stress	GO:1901001	6	0.211794	4.37074	1	3	3226	42300	,
regulation of response to salt stress	GO:1901000	7	0.156547	1.63903	6	48	3226	42300	,TRIAE_CS42_6DS_TGACv1_542774_AA1730010,TRIAE_CS42_3AL_TGACv1_195259_AA0647020,TRIAE_CS42_4DS_TGACv1_361671_AA1171310,TRIAE_CS42_6BS_TGACv1_513322_AA1638220,TRIAE_CS42_4AS_TGACv1_308222_AA1026740,
regulation of cellular amine metabolic process	GO:0033238	6	0.483316	1.24878	2	21	3226	42300	,TRIAE_CS42_7BL_TGACv1_576811_AA1855640,
maturation of LSU-rRNA	GO:0000470	11	0.510337	1.45691	1	9	3226	42300	TRIAE_CS42_2BL_TGACv1_129565_AA0388800,
negative regulation of cellular amine metabolic process	GO:0033239	7	0.27191	3.27805	1	4	3226	42300	TRIAE_CS42_7BL_TGACv1_576811_AA1855640,
positive regulation of response to salt stress	GO:1901002	6	0.257293	1.45691	5	45	3226	42300	TRIAE_CS42_6DS_TGACv1_542774_AA1730010,TRIAE_CS42_3AL_TGACv1_195259_AA0647020,TRIAE_CS42_4DS_TGACv1_361671_AA1171310,TRIAE_CS42_6BS_TGACv1_513322_AA1638220,TRIAE_CS42_4AS_TGACv1_308222_AA1026740,
ncRNA transcription	GO:0098781	8	0.0497788	5.24489	2	5	3226	42300	TRIAE_CS42_3AS_TGACv1_211472_AA0690490,TRIAE_CS42_3DL_TGACv1_251571_AA0882610,
process utilizing autophagic mechanism	GO:0061919	3	0.334449	1.26892	6	62	3226	42300	TRIAE_CS42_2AL_TGACv1_094355_AA0296410,TRIAE_CS42_2DL_TGACv1_160390_AA0550030,TRIAE_CS42_6BL_TGACv1_500192_AA1600900,TRIAE_CS42_2DL_TGACv1_158762_AA0525710,TRIAE_CS42_U_TGACv1_643903_AA2135850,TRIAE_CS42_2DL_TGACv1_157939_AA0502670,
tRNA aminoacylation for mitochondrial protein translation	GO:0070127	9	0.119714	3.27805	2	8	3226	42300	TRIAE_CS42_7BS_TGACv1_593434_AA1951600,TRIAE_CS42_5AL_TGACv1_374035_AA1188540,
positive regulation of response to reactive oxygen species	GO:1901033	8	0.469902	1.63903	1	8	3226	42300	TRIAE_CS42_7AS_TGACv1_571532_AA1848370,
mitochondrial mRNA processing	GO:0090615	10	0.510337	1.45691	1	9	3226	42300	TRIAE_CS42_U_TGACv1_646383_AA2146410,
regulation of response to reactive oxygen species	GO:1901031	7	0.547689	1.31122	1	10	3226	42300	TRIAE_CS42_7AS_TGACv1_571532_AA1848370,
response to UV-A	GO:0070141	7	0.378742	2.18537	1	6	3226	42300	,
nuclear chromosome segregation	GO:0098813	4	0.874768	0.690116	6	114	3226	42300	TRIAE_CS42_4AL_TGACv1_291794_AA0996620,TRIAE_CS42_2AL_TGACv1_096493_AA0319440,TRIAE_CS42_1AL_TGACv1_001653_AA0033660,TRIAE_CS42_6DL_TGACv1_526845_AA1693300,TRIAE_CS42_7AL_TGACv1_558182_AA1790990,TRIAE_CS42_5BS_TGACv1_423639_AA1381150,
mitochondrial alanyl-tRNA aminoacylation	GO:0070143	13	0.119714	3.27805	2	8	3226	42300	TRIAE_CS42_7BS_TGACv1_593434_AA1951600,TRIAE_CS42_5AL_TGACv1_374035_AA1188540,
regulation of urease activity	GO:1905181	6	0.146715	6.55611	1	2	3226	42300	TRIAE_CS42_6DS_TGACv1_544248_AA1747400,
plant epidermal cell differentiation	GO:0090627	5	0.875334	0.570096	2	46	3226	42300	,TRIAE_CS42_4BL_TGACv1_320766_AA1048240,
plant epidermis morphogenesis	GO:0090626	4	0.543543	1.06315	3	37	3226	42300	TRIAE_CS42_3B_TGACv1_220848_AA0721220,TRIAE_CS42_2AS_TGACv1_114093_AA0363980,TRIAE_CS42_4BL_TGACv1_322248_AA1070000,
positive regulation of urease activity	GO:1905182	7	0.146715	6.55611	1	2	3226	42300	TRIAE_CS42_6DS_TGACv1_544248_AA1747400,
tracheary element differentiation	GO:1905177	5	0.0762648	13.1122	1	1	3226	42300	TRIAE_CS42_7DS_TGACv1_622603_AA2042430,
glucosamine-containing compound catabolic process	GO:1901072	7	0.431746	1.14019	6	69	3226	42300	TRIAE_CS42_1DL_TGACv1_063188_AA0224790,TRIAE_CS42_7DL_TGACv1_603863_AA1990400,TRIAE_CS42_4DL_TGACv1_344765_AA1149650,TRIAE_CS42_U_TGACv1_641621_AA2099690,TRIAE_CS42_2AL_TGACv1_094549_AA0299530,TRIAE_CS42_2BS_TGACv1_146583_AA0468610,
guanosine-containing compound metabolic process	GO:1901068	10	0.551852	1.02841	4	51	3226	42300	,TRIAE_CS42_2AL_TGACv1_093159_AA0273650,TRIAE_CS42_6AL_TGACv1_471258_AA1505790,TRIAE_CS42_1BL_TGACv1_031277_AA0110800,
glucosamine-containing compound metabolic process	GO:1901071	6	0.472934	1.09268	6	72	3226	42300	TRIAE_CS42_1DL_TGACv1_063188_AA0224790,TRIAE_CS42_7DL_TGACv1_603863_AA1990400,TRIAE_CS42_4DL_TGACv1_344765_AA1149650,TRIAE_CS42_U_TGACv1_641621_AA2099690,TRIAE_CS42_2AL_TGACv1_094549_AA0299530,TRIAE_CS42_2BS_TGACv1_146583_AA0468610,
guanosine-containing compound biosynthetic process	GO:1901070	11	0.508316	1.19202	2	22	3226	42300	,TRIAE_CS42_1BL_TGACv1_031277_AA0110800,
regulation of cell differentiation	GO:0045595	5	0.403751	1.31122	3	30	3226	42300	,TRIAE_CS42_2AL_TGACv1_094368_AA0296520,TRIAE_CS42_2DS_TGACv1_177504_AA0579040,
protein sumoylation	GO:0016925	10	0.640853	0.936587	2	28	3226	42300	TRIAE_CS42_4BS_TGACv1_328939_AA1095890,TRIAE_CS42_3AL_TGACv1_194575_AA0636150,
meiosis I cell cycle process	GO:0061982	5	0.705638	0.845949	4	62	3226	42300	TRIAE_CS42_4AL_TGACv1_291794_AA0996620,TRIAE_CS42_1AL_TGACv1_001653_AA0033660,TRIAE_CS42_5DL_TGACv1_435969_AA1456790,TRIAE_CS42_7AL_TGACv1_558182_AA1790990,
meiosis II cell cycle process	GO:0061983	5	0.119714	3.27805	2	8	3226	42300	TRIAE_CS42_2AL_TGACv1_096493_AA0319440,TRIAE_CS42_1AL_TGACv1_001653_AA0033660,
ATP hydrolysis coupled transmembrane transport	GO:0090662	6	0.162933	1.49854	8	70	3226	42300	TRIAE_CS42_4AL_TGACv1_289844_AA0977740,TRIAE_CS42_1BL_TGACv1_031589_AA0116600,TRIAE_CS42_3B_TGACv1_230776_AA0830240,TRIAE_CS42_3DL_TGACv1_252597_AA0890930,TRIAE_CS42_7AS_TGACv1_569475_AA1816940,TRIAE_CS42_1BL_TGACv1_031985_AA0123830,TRIAE_CS42_3AL_TGACv1_194877_AA0641260,TRIAE_CS42_U_TGACv1_642031_AA2109890,
kynurenine metabolic process	GO:0070189	5	0.760268	0.728456	1	18	3226	42300	TRIAE_CS42_6DL_TGACv1_526331_AA1679610,
chromosome organization involved in meiotic cell cycle	GO:0070192	6	0.732357	0.802789	3	49	3226	42300	TRIAE_CS42_4AL_TGACv1_291794_AA0996620,TRIAE_CS42_2AL_TGACv1_096493_AA0319440,TRIAE_CS42_1AL_TGACv1_001653_AA0033660,
cellular oxidant detoxification	GO:0098869	4	0.14864	1.13798	67	772	3226	42300	,TRIAE_CS42_2AL_TGACv1_093052_AA0270530,TRIAE_CS42_2DL_TGACv1_158855_AA0527200,TRIAE_CS42_7DS_TGACv1_622139_AA2033500,TRIAE_CS42_1BL_TGACv1_030828_AA0101750,TRIAE_CS42_3B_TGACv1_222788_AA0770680,TRIAE_CS42_7BS_TGACv1_593350_AA1950750,TRIAE_CS42_1AL_TGACv1_004325_AA0053180,TRIAE_CS42_U_TGACv1_641778_AA2104030,TRIAE_CS42_4DL_TGACv1_344082_AA1143440,TRIAE_CS42_6AL_TGACv1_472524_AA1523160,TRIAE_CS42_…
regulation of establishment of protein localization	GO:0070201	6	0.146715	6.55611	1	2	3226	42300	TRIAE_CS42_7BL_TGACv1_579069_AA1903650,
regulation of small molecule metabolic process	GO:0062012	5	0.630831	0.936587	3	42	3226	42300	,TRIAE_CS42_7BL_TGACv1_576811_AA1855640,TRIAE_CS42_U_TGACv1_643438_AA2132010,
vesicle-mediated transport to the plasma membrane	GO:0098876	6	0.211794	4.37074	1	3	3226	42300	TRIAE_CS42_2AL_TGACv1_096148_AA0317470,
negative regulation of small molecule metabolic process	GO:0062014	6	0.469902	1.63903	1	8	3226	42300	TRIAE_CS42_7BL_TGACv1_576811_AA1855640,
protein homotrimerization	GO:0070207	8	0.469902	1.63903	1	8	3226	42300	TRIAE_CS42_2AS_TGACv1_113190_AA0352810,
protein trimerization	GO:0070206	7	0.582193	1.19202	1	11	3226	42300	TRIAE_CS42_2AS_TGACv1_113190_AA0352810,
embryonic axis specification	GO:0000578	5	0.119714	3.27805	2	8	3226	42300	TRIAE_CS42_3AS_TGACv1_211472_AA0690490,TRIAE_CS42_3DL_TGACv1_251571_AA0882610,
plant organ senescence	GO:0090693	4	0.503199	1.09268	4	48	3226	42300	TRIAE_CS42_7DL_TGACv1_603201_AA1978120,TRIAE_CS42_6BL_TGACv1_501779_AA1620700,TRIAE_CS42_3DL_TGACv1_249532_AA0851000,TRIAE_CS42_U_TGACv1_643903_AA2135850,
post-embryonic plant organ morphogenesis	GO:0090697	5	0.266589	1.38023	6	57	3226	42300	TRIAE_CS42_4DL_TGACv1_342886_AA1124730,TRIAE_CS42_5DL_TGACv1_435094_AA1445980,TRIAE_CS42_2AS_TGACv1_112950_AA0348400,TRIAE_CS42_3AS_TGACv1_211472_AA0690490,TRIAE_CS42_4BS_TGACv1_330345_AA1107270,TRIAE_CS42_3DL_TGACv1_251571_AA0882610,
post-embryonic plant organ development	GO:0090696	4	0.201338	1.41754	8	74	3226	42300	,TRIAE_CS42_4DL_TGACv1_342886_AA1124730,TRIAE_CS42_5DL_TGACv1_435094_AA1445980,TRIAE_CS42_2AS_TGACv1_112950_AA0348400,TRIAE_CS42_7DL_TGACv1_603070_AA1975070,TRIAE_CS42_3AS_TGACv1_211472_AA0690490,TRIAE_CS42_4BS_TGACv1_330345_AA1107270,TRIAE_CS42_3DL_TGACv1_251571_AA0882610,
S-adenosylmethionine cycle	GO:0033353	10	0.378742	2.18537	1	6	3226	42300	TRIAE_CS42_5BL_TGACv1_404374_AA1297310,
post-embryonic plant morphogenesis	GO:0090698	4	0.309917	1.24878	8	84	3226	42300	TRIAE_CS42_4DL_TGACv1_342886_AA1124730,TRIAE_CS42_1BL_TGACv1_033860_AA0142380,TRIAE_CS42_5DL_TGACv1_435094_AA1445980,TRIAE_CS42_2AS_TGACv1_112950_AA0348400,TRIAE_CS42_3AS_TGACv1_211472_AA0690490,TRIAE_CS42_4BL_TGACv1_322248_AA1070000,TRIAE_CS42_4BS_TGACv1_330345_AA1107270,TRIAE_CS42_3DL_TGACv1_251571_AA0882610,
carbohydrate derivative biosynthetic process	GO:1901137	5	0.704497	0.943106	62	862	3226	42300	,TRIAE_CS42_2DL_TGACv1_162693_AA0563380,TRIAE_CS42_U_TGACv1_641607_AA2099340,TRIAE_CS42_3DS_TGACv1_271534_AA0901690,TRIAE_CS42_7BL_TGACv1_577253_AA1870160,TRIAE_CS42_1BS_TGACv1_052012_AA0181210,TRIAE_CS42_2BL_TGACv1_130396_AA0410360,TRIAE_CS42_3B_TGACv1_224116_AA0792540,TRIAE_CS42_1BL_TGACv1_031004_AA0105540,TRIAE_CS42_3AS_TGACv1_213824_AA0707980,TRIAE_CS42_4DS_TGACv1_362233_AA1177990,TRIAE_CS42_…
specification of plant organ identity	GO:0090701	5	0.510337	1.45691	1	9	3226	42300	TRIAE_CS42_2AS_TGACv1_112950_AA0348400,
carbohydrate derivative catabolic process	GO:1901136	5	0.360214	1.16037	10	113	3226	42300	TRIAE_CS42_1DL_TGACv1_063188_AA0224790,TRIAE_CS42_7DL_TGACv1_603863_AA1990400,TRIAE_CS42_4DL_TGACv1_344765_AA1149650,TRIAE_CS42_U_TGACv1_641621_AA2099690,TRIAE_CS42_4BS_TGACv1_330835_AA1108980,TRIAE_CS42_2AL_TGACv1_094549_AA0299530,TRIAE_CS42_2BL_TGACv1_130067_AA0402710,TRIAE_CS42_7DL_TGACv1_602624_AA1963030,TRIAE_CS42_3DL_TGACv1_249532_AA0851000,TRIAE_CS42_2BS_TGACv1_146583_AA0468610,
carbohydrate derivative metabolic process	GO:1901135	4	0.7591	0.936587	90	1260	3226	42300	,TRIAE_CS42_6DL_TGACv1_526803_AA1692360,TRIAE_CS42_2DL_TGACv1_162693_AA0563380,TRIAE_CS42_U_TGACv1_641607_AA2099340,TRIAE_CS42_3DS_TGACv1_271534_AA0901690,TRIAE_CS42_7BL_TGACv1_577459_AA1875750,TRIAE_CS42_7BL_TGACv1_577253_AA1870160,TRIAE_CS42_5AS_TGACv1_394253_AA1279170,TRIAE_CS42_1BS_TGACv1_052012_AA0181210,TRIAE_CS42_4AL_TGACv1_291313_AA0993720,TRIAE_CS42_7AL_TGACv1_556383_AA1761900,TRIAE_CS42…
protein localization to organelle	GO:0033365	6	0.155284	1.26892	21	217	3226	42300	,TRIAE_CS42_6AL_TGACv1_471250_AA1505520,TRIAE_CS42_6AS_TGACv1_486700_AA1564170,TRIAE_CS42_7DS_TGACv1_623432_AA2053120,TRIAE_CS42_1BL_TGACv1_032327_AA0128440,TRIAE_CS42_5AL_TGACv1_377499_AA1247400,TRIAE_CS42_7BL_TGACv1_577270_AA1870740,TRIAE_CS42_1DL_TGACv1_062158_AA0209620,TRIAE_CS42_7BL_TGACv1_579069_AA1903650,TRIAE_CS42_5AL_TGACv1_375086_AA1215810,TRIAE_CS42_4DL_TGACv1_342754_AA1121260,TRIAE_CS…
cell wall macromolecule catabolic process	GO:0016998	7	0.431746	1.14019	6	69	3226	42300	TRIAE_CS42_1DL_TGACv1_063188_AA0224790,TRIAE_CS42_7DL_TGACv1_603863_AA1990400,TRIAE_CS42_4DL_TGACv1_344765_AA1149650,TRIAE_CS42_U_TGACv1_641621_AA2099690,TRIAE_CS42_2AL_TGACv1_094549_AA0299530,TRIAE_CS42_2BS_TGACv1_146583_AA0468610,
antibiotic metabolic process	GO:0016999	5	0.189169	1.12132	62	725	3226	42300	,TRIAE_CS42_2AL_TGACv1_093052_AA0270530,TRIAE_CS42_3B_TGACv1_225364_AA0807560,TRIAE_CS42_2DL_TGACv1_158855_AA0527200,TRIAE_CS42_3AL_TGACv1_193623_AA0615500,TRIAE_CS42_7DS_TGACv1_622139_AA2033500,TRIAE_CS42_1BL_TGACv1_030828_AA0101750,TRIAE_CS42_2BL_TGACv1_133882_AA0443340,TRIAE_CS42_3B_TGACv1_222788_AA0770680,TRIAE_CS42_4DL_TGACv1_344082_AA1143440,TRIAE_CS42_1DS_TGACv1_080147_AA0241380,TRIAE_CS42…
positive regulation of chromatin organization	GO:1905269	9	0.426128	1.87317	1	7	3226	42300	,
negative regulation of chromatin organization	GO:1905268	9	0.318994	1.7483	2	15	3226	42300	,TRIAE_CS42_5BL_TGACv1_407510_AA1357580,
antibiotic catabolic process	GO:0017001	6	0.163722	1.14981	52	593	3226	42300	,TRIAE_CS42_2AL_TGACv1_093052_AA0270530,TRIAE_CS42_3B_TGACv1_225364_AA0807560,TRIAE_CS42_2DL_TGACv1_158855_AA0527200,TRIAE_CS42_7DS_TGACv1_622139_AA2033500,TRIAE_CS42_1BL_TGACv1_030828_AA0101750,TRIAE_CS42_3B_TGACv1_222788_AA0770680,TRIAE_CS42_4DL_TGACv1_344082_AA1143440,TRIAE_CS42_1DS_TGACv1_080147_AA0241380,TRIAE_CS42_3AS_TGACv1_212164_AA0698340,TRIAE_CS42_4AS_TGACv1_306400_AA1007600,TRIAE_CS42…
putrescine biosynthetic process from arginine	GO:0033388	11	0.146715	6.55611	1	2	3226	42300	,
cytochrome complex assembly	GO:0017004	7	0.808862	0.672421	2	39	3226	42300	TRIAE_CS42_1BL_TGACv1_033291_AA0138510,TRIAE_CS42_2BL_TGACv1_131053_AA0421820,
putrescine biosynthetic process from arginine, using agmatinase	GO:0033389	12	0.146715	6.55611	1	2	3226	42300	,
protein import	GO:0017038	9	0.208204	1.37221	9	86	3226	42300	,TRIAE_CS42_1BL_TGACv1_032327_AA0128440,TRIAE_CS42_5AL_TGACv1_377499_AA1247400,TRIAE_CS42_1DL_TGACv1_062158_AA0209620,TRIAE_CS42_7BL_TGACv1_579069_AA1903650,TRIAE_CS42_7AL_TGACv1_560290_AA1802000,TRIAE_CS42_3B_TGACv1_224627_AA0799000,TRIAE_CS42_3AL_TGACv1_193598_AA0614430,TRIAE_CS42_1AL_TGACv1_002236_AA0039950,
regulation of phosphorelay signal transduction system	GO:0070297	8	0.643507	1.00863	1	13	3226	42300	,
positive regulation of translation	GO:0045727	9	0.825478	0.59601	1	22	3226	42300	TRIAE_CS42_3AL_TGACv1_194012_AA0624520,
positive regulation of protein catabolic process	GO:0045732	7	0.891605	0.468293	1	28	3226	42300	TRIAE_CS42_1BL_TGACv1_035341_AA0146450,
positive regulation of DNA replication	GO:0045740	9	0.211794	4.37074	1	3	3226	42300	TRIAE_CS42_5DL_TGACv1_433088_AA1401500,
triglyceride homeostasis	GO:0070328	8	0.0762648	13.1122	1	1	3226	42300	TRIAE_CS42_5BL_TGACv1_406562_AA1347100,
negative regulation of cellular amino acid metabolic process	GO:0045763	8	0.27191	3.27805	1	4	3226	42300	TRIAE_CS42_7BL_TGACv1_576811_AA1855640,
resolution of meiotic recombination intermediates	GO:0000712	6	0.614065	1.09268	1	12	3226	42300	TRIAE_CS42_7AL_TGACv1_558182_AA1790990,
lipooligosaccharide metabolic process	GO:1901269	6	0.0711739	3.0259	3	13	3226	42300	TRIAE_CS42_4AS_TGACv1_308110_AA1025950,TRIAE_CS42_4DL_TGACv1_345303_AA1152650,TRIAE_CS42_3DL_TGACv1_251896_AA0885840,
lipooligosaccharide biosynthetic process	GO:1901271	7	0.0711739	3.0259	3	13	3226	42300	TRIAE_CS42_4AS_TGACv1_308110_AA1025950,TRIAE_CS42_4DL_TGACv1_345303_AA1152650,TRIAE_CS42_3DL_TGACv1_251896_AA0885840,
positive regulation of asymmetric cell division	GO:0045770	7	0.211794	4.37074	1	3	3226	42300	TRIAE_CS42_6BS_TGACv1_513637_AA1646410,
carbohydrate derivative transport	GO:1901264	6	0.486594	1.09268	5	60	3226	42300	,TRIAE_CS42_2AS_TGACv1_113487_AA0356770,TRIAE_CS42_6BS_TGACv1_513993_AA1653670,TRIAE_CS42_U_TGACv1_644432_AA2139490,TRIAE_CS42_1BL_TGACv1_032321_AA0128340,
telomere maintenance	GO:0000723	7	0.327002	1.18225	11	122	3226	42300	,TRIAE_CS42_3DL_TGACv1_249646_AA0853340,TRIAE_CS42_7AS_TGACv1_569068_AA1806240,TRIAE_CS42_4AS_TGACv1_308862_AA1029760,TRIAE_CS42_2BS_TGACv1_147700_AA0486690,TRIAE_CS42_1AL_TGACv1_004219_AA0052810,TRIAE_CS42_1BS_TGACv1_049347_AA0149840,TRIAE_CS42_6AS_TGACv1_485604_AA1548360,TRIAE_CS42_2AL_TGACv1_095163_AA0307640,TRIAE_CS42_2AS_TGACv1_113444_AA0356080,TRIAE_CS42_1BL_TGACv1_030714_AA0098840,
double-strand break repair via homologous recombination	GO:0000724	9	0.861231	0.634462	3	62	3226	42300	,TRIAE_CS42_2AL_TGACv1_096493_AA0319440,TRIAE_CS42_3B_TGACv1_222099_AA0757310,
recombinational repair	GO:0000725	8	0.861231	0.634462	3	62	3226	42300	,TRIAE_CS42_2AL_TGACv1_096493_AA0319440,TRIAE_CS42_3B_TGACv1_222099_AA0757310,
chloroplast rRNA processing	GO:1901259	11	0.811062	0.624391	1	21	3226	42300	TRIAE_CS42_3AS_TGACv1_213976_AA0708230,
negative regulation of cell cycle	GO:0045786	6	0.68592	0.874148	5	75	3226	42300	TRIAE_CS42_7DL_TGACv1_603070_AA1975060,TRIAE_CS42_6DL_TGACv1_526845_AA1693300,TRIAE_CS42_5BS_TGACv1_423639_AA1381150,TRIAE_CS42_4AL_TGACv1_289418_AA0970720,TRIAE_CS42_U_TGACv1_640941_AA2079940,
positive regulation of cell cycle	GO:0045787	6	0.532509	1.14019	2	23	3226	42300	TRIAE_CS42_1DL_TGACv1_061684_AA0201690,TRIAE_CS42_5DL_TGACv1_433088_AA1401500,
positive regulation of cell size	GO:0045793	6	0.211794	4.37074	1	3	3226	42300	TRIAE_CS42_5DL_TGACv1_433088_AA1401500,
cellular heat acclimation	GO:0070370	6	0.0944204	3.74635	2	7	3226	42300	TRIAE_CS42_5DS_TGACv1_458169_AA1492490,TRIAE_CS42_3DS_TGACv1_273132_AA0928700,
karyogamy	GO:0000741	6	0.555874	1.09268	2	24	3226	42300	TRIAE_CS42_6DS_TGACv1_542754_AA1729600,TRIAE_CS42_1BL_TGACv1_030463_AA0091500,
plant organ formation	GO:1905393	4	0.208204	1.37221	9	86	3226	42300	TRIAE_CS42_4DL_TGACv1_342886_AA1124730,TRIAE_CS42_2AL_TGACv1_094816_AA0303560,TRIAE_CS42_7AL_TGACv1_557747_AA1785560,TRIAE_CS42_2AS_TGACv1_112950_AA0348400,TRIAE_CS42_4BS_TGACv1_329444_AA1101380,TRIAE_CS42_3AS_TGACv1_211472_AA0690490,TRIAE_CS42_3DL_TGACv1_251571_AA0882610,TRIAE_CS42_7BS_TGACv1_591819_AA1922500,TRIAE_CS42_1BL_TGACv1_031254_AA0110390,
mitotic nuclear division	GO:0140014	7	0.868417	0.624391	3	63	3226	42300	TRIAE_CS42_2AL_TGACv1_096493_AA0319440,TRIAE_CS42_6DL_TGACv1_526845_AA1693300,TRIAE_CS42_5BS_TGACv1_423639_AA1381150,
myo-inositol hexakisphosphate metabolic process	GO:0033517	5	0.426128	1.87317	1	7	3226	42300	,
plant organ morphogenesis	GO:1905392	4	0.327819	1.15453	14	159	3226	42300	,TRIAE_CS42_6DL_TGACv1_530141_AA1719340,TRIAE_CS42_4DL_TGACv1_342886_AA1124730,TRIAE_CS42_1BL_TGACv1_033860_AA0142380,TRIAE_CS42_5DL_TGACv1_434039_AA1427760,TRIAE_CS42_6BL_TGACv1_500374_AA1603810,TRIAE_CS42_4BL_TGACv1_320766_AA1048240,TRIAE_CS42_5DL_TGACv1_435094_AA1445980,TRIAE_CS42_5BL_TGACv1_406398_AA1345140,TRIAE_CS42_7BL_TGACv1_576811_AA1855640,TRIAE_CS42_2AS_TGACv1_112950_AA0348400,TRIAE_CS…
meiotic nuclear division	GO:0140013	7	0.57752	0.983416	6	80	3226	42300	,TRIAE_CS42_4AL_TGACv1_291794_AA0996620,TRIAE_CS42_2AL_TGACv1_096493_AA0319440,TRIAE_CS42_1AL_TGACv1_001653_AA0033660,TRIAE_CS42_5DL_TGACv1_435969_AA1456790,TRIAE_CS42_7AL_TGACv1_558182_AA1790990,
nucleoside phosphate biosynthetic process	GO:1901293	7	0.995474	0.625687	23	482	3226	42300	,TRIAE_CS42_6DL_TGACv1_526803_AA1692360,TRIAE_CS42_2DL_TGACv1_162693_AA0563380,TRIAE_CS42_3DS_TGACv1_271534_AA0901690,TRIAE_CS42_2BL_TGACv1_130396_AA0410360,TRIAE_CS42_3B_TGACv1_224116_AA0792540,TRIAE_CS42_5AL_TGACv1_374126_AA1191010,TRIAE_CS42_6BS_TGACv1_513436_AA1641560,TRIAE_CS42_4BS_TGACv1_330992_AA1109300,TRIAE_CS42_6AL_TGACv1_471523_AA1510300,TRIAE_CS42_4AL_TGACv1_290814_AA0989620,TRIAE_CS4…
nucleoside phosphate catabolic process	GO:1901292	7	0.697596	0.897151	13	190	3226	42300	,TRIAE_CS42_2DL_TGACv1_162693_AA0563380,TRIAE_CS42_3DS_TGACv1_271534_AA0901690,TRIAE_CS42_5AL_TGACv1_374126_AA1191010,TRIAE_CS42_6AL_TGACv1_471523_AA1510300,TRIAE_CS42_4DS_TGACv1_361462_AA1168450,TRIAE_CS42_7DL_TGACv1_602624_AA1963030,TRIAE_CS42_5BL_TGACv1_406363_AA1344530,TRIAE_CS42_3AL_TGACv1_196173_AA0657880,TRIAE_CS42_4AL_TGACv1_288474_AA0949670,TRIAE_CS42_5DS_TGACv1_456548_AA1473880,TRIAE_CS…
negative regulation of gene expression, epigenetic	GO:0045814	8	0.0364881	2.38404	6	33	3226	42300	,TRIAE_CS42_3B_TGACv1_225172_AA0805780,TRIAE_CS42_5BL_TGACv1_407510_AA1357580,TRIAE_CS42_5AL_TGACv1_377494_AA1247290,TRIAE_CS42_7AL_TGACv1_558182_AA1790990,TRIAE_CS42_1DL_TGACv1_062736_AA0218950,
positive regulation of gene expression, epigenetic	GO:0045815	8	0.547689	1.31122	1	10	3226	42300	TRIAE_CS42_5BL_TGACv1_407510_AA1357580,
drug metabolic process	GO:0017144	4	0.313687	1.04364	133	1671	3226	42300	,TRIAE_CS42_2DL_TGACv1_162693_AA0563380,TRIAE_CS42_3DS_TGACv1_271534_AA0901690,TRIAE_CS42_3AL_TGACv1_194339_AA0631270,TRIAE_CS42_2AL_TGACv1_093052_AA0270530,TRIAE_CS42_3B_TGACv1_225364_AA0807560,TRIAE_CS42_2DL_TGACv1_158855_AA0527200,TRIAE_CS42_3AL_TGACv1_193623_AA0615500,TRIAE_CS42_7DS_TGACv1_622139_AA2033500,TRIAE_CS42_5AS_TGACv1_394253_AA1279170,TRIAE_CS42_2BS_TGACv1_146236_AA0459810,TRIAE_CS4…
stem cell division	GO:0017145	4	0.378742	2.18537	1	6	3226	42300	TRIAE_CS42_6BS_TGACv1_513637_AA1646410,
negative regulation of translation	GO:0017148	9	0.0505477	1.53729	17	145	3226	42300	,TRIAE_CS42_5AL_TGACv1_374943_AA1212450,TRIAE_CS42_1DL_TGACv1_061485_AA0196630,TRIAE_CS42_5BL_TGACv1_407166_AA1354040,TRIAE_CS42_U_TGACv1_643498_AA2132600,TRIAE_CS42_2DL_TGACv1_160641_AA0552560,TRIAE_CS42_5DL_TGACv1_435177_AA1447070,TRIAE_CS42_6AS_TGACv1_487611_AA1571850,TRIAE_CS42_3B_TGACv1_223254_AA0779030,TRIAE_CS42_7DS_TGACv1_622472_AA2040300,TRIAE_CS42_5AL_TGACv1_375932_AA1229040,TRIAE_CS42_…
exocytic process	GO:0140029	3	0.579883	1.00863	3	39	3226	42300	,TRIAE_CS42_2AL_TGACv1_096012_AA0316650,TRIAE_CS42_6BL_TGACv1_500890_AA1611320,
negative regulation of innate immune response	GO:0045824	8	0.643507	1.00863	1	13	3226	42300	TRIAE_CS42_4DL_TGACv1_342886_AA1124730,
lactone biosynthetic process	GO:1901336	6	0.00286853	4.68293	5	14	3226	42300	TRIAE_CS42_2AL_TGACv1_094816_AA0303560,TRIAE_CS42_7AL_TGACv1_557747_AA1785560,TRIAE_CS42_4BS_TGACv1_329444_AA1101380,TRIAE_CS42_3AS_TGACv1_211627_AA0692400,TRIAE_CS42_7BS_TGACv1_591819_AA1922500,
oxidation-dependent protein catabolic process	GO:0070407	9	0.211794	4.37074	1	3	3226	42300	TRIAE_CS42_2AS_TGACv1_114644_AA0368560,
lactone metabolic process	GO:1901334	5	0.00286853	4.68293	5	14	3226	42300	TRIAE_CS42_2AL_TGACv1_094816_AA0303560,TRIAE_CS42_7AL_TGACv1_557747_AA1785560,TRIAE_CS42_4BS_TGACv1_329444_AA1101380,TRIAE_CS42_3AS_TGACv1_211627_AA0692400,TRIAE_CS42_7BS_TGACv1_591819_AA1922500,
negative regulation of mitotic nuclear division	GO:0045839	8	0.483316	1.24878	2	21	3226	42300	TRIAE_CS42_6DL_TGACv1_526845_AA1693300,TRIAE_CS42_5BS_TGACv1_423639_AA1381150,
cellular response to cold	GO:0070417	5	0.795455	0.655611	1	20	3226	42300	,
regulation of plant organ morphogenesis	GO:1905421	6	0.146418	2.91383	2	9	3226	42300	TRIAE_CS42_6DL_TGACv1_530141_AA1719340,TRIAE_CS42_6BL_TGACv1_500374_AA1603810,
negative regulation of mitotic metaphase/anaphase transition	GO:0045841	11	0.483316	1.24878	2	21	3226	42300	TRIAE_CS42_6DL_TGACv1_526845_AA1693300,TRIAE_CS42_5BS_TGACv1_423639_AA1381150,
cellular response to stress	GO:0033554	4	0.81123	0.904802	61	884	3226	42300	,TRIAE_CS42_7BL_TGACv1_577253_AA1870150,TRIAE_CS42_2AL_TGACv1_094134_AA0293170,TRIAE_CS42_2DS_TGACv1_177679_AA0582290,TRIAE_CS42_3DL_TGACv1_249646_AA0853340,TRIAE_CS42_2BL_TGACv1_129401_AA0382080,TRIAE_CS42_5AS_TGACv1_392821_AA1265090,TRIAE_CS42_7BL_TGACv1_579831_AA1910400,TRIAE_CS42_5DS_TGACv1_458169_AA1492490,TRIAE_CS42_7AS_TGACv1_569068_AA1806240,TRIAE_CS42_4AS_TGACv1_308862_AA1029760,TRIAE_CS…
mitochondrial gene expression	GO:0140053	6	0.148092	1.77192	5	37	3226	42300	TRIAE_CS42_U_TGACv1_646383_AA2146410,TRIAE_CS42_7BS_TGACv1_593434_AA1951600,TRIAE_CS42_5AL_TGACv1_374035_AA1188540,TRIAE_CS42_6DL_TGACv1_527961_AA1710270,TRIAE_CS42_2BL_TGACv1_130938_AA0420230,
organelle localization by membrane tethering	GO:0140056	4	0.691826	0.855144	3	46	3226	42300	,TRIAE_CS42_2AL_TGACv1_096012_AA0316650,TRIAE_CS42_6BL_TGACv1_500890_AA1611320,
peptidyl-diphthamide metabolic process	GO:0017182	10	0.510337	1.45691	1	9	3226	42300	TRIAE_CS42_6BL_TGACv1_503207_AA1627530,
DNA replication, Okazaki fragment processing	GO:0033567	7	0.510337	1.45691	1	9	3226	42300	TRIAE_CS42_1AL_TGACv1_002281_AA0040440,
peptidyl-diphthamide biosynthetic process from peptidyl-histidine	GO:0017183	11	0.510337	1.45691	1	9	3226	42300	TRIAE_CS42_6BL_TGACv1_503207_AA1627530,
regulation of protein kinase activity	GO:0045859	9	0.114004	1.50244	11	96	3226	42300	,TRIAE_CS42_4DS_TGACv1_362086_AA1176660,TRIAE_CS42_6AL_TGACv1_471895_AA1515700,TRIAE_CS42_5AL_TGACv1_377698_AA1248790,TRIAE_CS42_4DS_TGACv1_361671_AA1171310,TRIAE_CS42_7DL_TGACv1_603070_AA1975060,TRIAE_CS42_5AL_TGACv1_374395_AA1198810,TRIAE_CS42_U_TGACv1_644101_AA2137170,TRIAE_CS42_5AL_TGACv1_377798_AA1249570,TRIAE_CS42_6BL_TGACv1_499816_AA1592360,TRIAE_CS42_U_TGACv1_640941_AA2079940,
positive regulation of protein kinase activity	GO:0045860	10	0.275502	1.63903	3	24	3226	42300	TRIAE_CS42_4DS_TGACv1_362086_AA1176660,TRIAE_CS42_6AL_TGACv1_471895_AA1515700,TRIAE_CS42_4DS_TGACv1_361671_AA1171310,
negative regulation of proteolysis	GO:0045861	8	0.804426	0.847388	19	294	3226	42300	,TRIAE_CS42_6BL_TGACv1_499505_AA1584500,TRIAE_CS42_1DL_TGACv1_061340_AA0192670,TRIAE_CS42_1DL_TGACv1_061343_AA0192720,TRIAE_CS42_2AS_TGACv1_112554_AA0340880,TRIAE_CS42_2AL_TGACv1_093272_AA0276380,TRIAE_CS42_4BS_TGACv1_329013_AA1096820,TRIAE_CS42_3B_TGACv1_224624_AA0798980,TRIAE_CS42_5DL_TGACv1_433620_AA1417810,TRIAE_CS42_1BL_TGACv1_030851_AA0102320,TRIAE_CS42_1AL_TGACv1_001261_AA0027950,TRIAE_CS4…
regulation of leaf morphogenesis	GO:1901371	7	0.0709507	4.37074	2	6	3226	42300	TRIAE_CS42_6DL_TGACv1_530141_AA1719340,TRIAE_CS42_6BL_TGACv1_500374_AA1603810,
organic cyclic compound catabolic process	GO:1901361	5	0.0879324	1.21635	50	539	3226	42300	,TRIAE_CS42_2DL_TGACv1_162693_AA0563380,TRIAE_CS42_3DS_TGACv1_271534_AA0901690,TRIAE_CS42_2BL_TGACv1_129955_AA0400370,TRIAE_CS42_2BS_TGACv1_146236_AA0459810,TRIAE_CS42_2AL_TGACv1_095555_AA0312090,TRIAE_CS42_3DL_TGACv1_252271_AA0888990,TRIAE_CS42_2DL_TGACv1_162738_AA0563460,TRIAE_CS42_5DS_TGACv1_458169_AA1492490,TRIAE_CS42_5AL_TGACv1_374126_AA1191010,TRIAE_CS42_2DS_TGACv1_179233_AA0605490,TRIAE_CS…
organic cyclic compound metabolic process	GO:1901360	4	0.252832	1.02078	782	10045	3226	42300	,TRIAE_CS42_4BL_TGACv1_320356_AA1036510,TRIAE_CS42_6DL_TGACv1_526803_AA1692360,TRIAE_CS42_4DL_TGACv1_343117_AA1130150,TRIAE_CS42_2DL_TGACv1_162693_AA0563380,TRIAE_CS42_1BL_TGACv1_032072_AA0124950,TRIAE_CS42_7DL_TGACv1_602767_AA1967940,TRIAE_CS42_5AS_TGACv1_393073_AA1267970,TRIAE_CS42_6DL_TGACv1_526595_AA1687820,TRIAE_CS42_1DS_TGACv1_088056_AA0265760,TRIAE_CS42_5BS_TGACv1_423181_AA1369440,TRIAE_CS…
organic cyclic compound biosynthetic process	GO:1901362	5	0.327305	1.0182	524	6748	3226	42300	,TRIAE_CS42_4BL_TGACv1_320356_AA1036510,TRIAE_CS42_6DL_TGACv1_526803_AA1692360,TRIAE_CS42_4DL_TGACv1_343117_AA1130150,TRIAE_CS42_2DL_TGACv1_162693_AA0563380,TRIAE_CS42_1BL_TGACv1_032072_AA0124950,TRIAE_CS42_7DL_TGACv1_602767_AA1967940,TRIAE_CS42_5AS_TGACv1_393073_AA1267970,TRIAE_CS42_6DL_TGACv1_526595_AA1687820,TRIAE_CS42_5BS_TGACv1_423181_AA1369440,TRIAE_CS42_5AL_TGACv1_374001_AA1187360,TRIAE_CS…
sister chromatid segregation	GO:0000819	6	0.781337	0.760128	4	69	3226	42300	TRIAE_CS42_2AL_TGACv1_096493_AA0319440,TRIAE_CS42_1AL_TGACv1_001653_AA0033660,TRIAE_CS42_6DL_TGACv1_526845_AA1693300,TRIAE_CS42_5BS_TGACv1_423639_AA1381150,
ATP hydrolysis coupled ion transmembrane transport	GO:0099131	7	0.162933	1.49854	8	70	3226	42300	TRIAE_CS42_4AL_TGACv1_289844_AA0977740,TRIAE_CS42_1BL_TGACv1_031589_AA0116600,TRIAE_CS42_3B_TGACv1_230776_AA0830240,TRIAE_CS42_3DL_TGACv1_252597_AA0890930,TRIAE_CS42_7AS_TGACv1_569475_AA1816940,TRIAE_CS42_1BL_TGACv1_031985_AA0123830,TRIAE_CS42_3AL_TGACv1_194877_AA0641260,TRIAE_CS42_U_TGACv1_642031_AA2109890,
ATP hydrolysis coupled cation transmembrane transport	GO:0099132	7	0.697891	0.894015	12	176	3226	42300	,TRIAE_CS42_4AL_TGACv1_289844_AA0977740,TRIAE_CS42_1BL_TGACv1_031589_AA0116600,TRIAE_CS42_4BS_TGACv1_329104_AA1097850,TRIAE_CS42_3B_TGACv1_230776_AA0830240,TRIAE_CS42_3DL_TGACv1_252597_AA0890930,TRIAE_CS42_7AS_TGACv1_569475_AA1816940,TRIAE_CS42_1AS_TGACv1_019041_AA0058680,TRIAE_CS42_1BL_TGACv1_031985_AA0123830,TRIAE_CS42_4BL_TGACv1_320320_AA1035090,TRIAE_CS42_3AL_TGACv1_194877_AA0641260,TRIAE_CS4…
negative regulation of transcription, DNA-templated	GO:0045892	8	0.0665029	1.65787	11	87	3226	42300	,TRIAE_CS42_5AL_TGACv1_375383_AA1220850,TRIAE_CS42_1DS_TGACv1_080134_AA0240970,TRIAE_CS42_3B_TGACv1_221012_AA0727030,TRIAE_CS42_3B_TGACv1_225172_AA0805780,TRIAE_CS42_U_TGACv1_642400_AA2117010,TRIAE_CS42_5BL_TGACv1_407510_AA1357580,TRIAE_CS42_6AS_TGACv1_487611_AA1571850,TRIAE_CS42_5AL_TGACv1_377494_AA1247290,TRIAE_CS42_7AL_TGACv1_558182_AA1790990,TRIAE_CS42_7DS_TGACv1_622425_AA2039470,
regulation of tetrapyrrole metabolic process	GO:1901401	6	0.695825	0.874148	1	15	3226	42300	TRIAE_CS42_3B_TGACv1_220916_AA0723630,
positive regulation of transcription, DNA-templated	GO:0045893	8	0.916822	0.743955	16	282	3226	42300	,TRIAE_CS42_3B_TGACv1_222884_AA0772530,TRIAE_CS42_4DL_TGACv1_342613_AA1118080,TRIAE_CS42_7BL_TGACv1_577185_AA1868200,TRIAE_CS42_3AL_TGACv1_195259_AA0647020,TRIAE_CS42_5BL_TGACv1_407510_AA1357580,TRIAE_CS42_7DL_TGACv1_602942_AA1972460,TRIAE_CS42_2BL_TGACv1_129548_AA0388130,TRIAE_CS42_6BS_TGACv1_513322_AA1638220,TRIAE_CS42_4DS_TGACv1_361317_AA1165610,TRIAE_CS42_6BL_TGACv1_499837_AA1592870,TRIAE_CS4…
trichome papilla formation	GO:1905499	6	0.327443	2.62244	1	5	3226	42300	TRIAE_CS42_3B_TGACv1_220848_AA0721220,
positive regulation of translational elongation	GO:0045901	10	0.582193	1.19202	1	11	3226	42300	TRIAE_CS42_3AL_TGACv1_194012_AA0624520,
nuclear-transcribed mRNA catabolic process, non-stop decay	GO:0070481	11	0.614065	1.09268	1	12	3226	42300	TRIAE_CS42_3DL_TGACv1_249652_AA0853510,
positive regulation of translational termination	GO:0045905	10	0.582193	1.19202	1	11	3226	42300	TRIAE_CS42_3AL_TGACv1_194012_AA0624520,
response to oxygen levels	GO:0070482	4	0.192463	1.96683	3	20	3226	42300	,TRIAE_CS42_2AL_TGACv1_094134_AA0293170,TRIAE_CS42_6AL_TGACv1_472754_AA1525630,
negative regulation of DNA recombination	GO:0045910	9	0.614065	1.09268	1	12	3226	42300	TRIAE_CS42_1AS_TGACv1_019260_AA0064020,
regulation of potassium ion transmembrane transport	GO:1901379	9	0.0762648	13.1122	1	1	3226	42300	,
catabolic process	GO:0009056	3	0.124367	1.07983	210	2550	3226	42300	,TRIAE_CS42_2DL_TGACv1_162693_AA0563380,TRIAE_CS42_3AL_TGACv1_195687_AA0652750,TRIAE_CS42_5BL_TGACv1_404484_AA1301580,TRIAE_CS42_3B_TGACv1_221272_AA0735910,TRIAE_CS42_5AL_TGACv1_375077_AA1215670,TRIAE_CS42_3DS_TGACv1_271534_AA0901690,TRIAE_CS42_4DL_TGACv1_343826_AA1140120,TRIAE_CS42_2AL_TGACv1_093052_AA0270530,TRIAE_CS42_3B_TGACv1_225364_AA0807560,TRIAE_CS42_2DL_TGACv1_158855_AA0527200,TRIAE_CS42…
macromolecule catabolic process	GO:0009057	5	0.216201	1.08671	91	1098	3226	42300	,TRIAE_CS42_3AL_TGACv1_195687_AA0652750,TRIAE_CS42_5BL_TGACv1_404484_AA1301580,TRIAE_CS42_3B_TGACv1_221272_AA0735910,TRIAE_CS42_2BL_TGACv1_129955_AA0400370,TRIAE_CS42_3DS_TGACv1_274000_AA0934260,TRIAE_CS42_4DL_TGACv1_342987_AA1127120,TRIAE_CS42_2AL_TGACv1_095555_AA0312090,TRIAE_CS42_6AS_TGACv1_485261_AA1541860,TRIAE_CS42_3DL_TGACv1_249152_AA0839780,TRIAE_CS42_6DS_TGACv1_544166_AA1746970,TRIAE_CS4…
biosynthetic process	GO:0009058	3	0.12596	1.03362	856	10859	3226	42300	TRIAE_CS42_7BL_TGACv1_577377_AA1873730,,TRIAE_CS42_4BL_TGACv1_320356_AA1036510,TRIAE_CS42_6DL_TGACv1_526803_AA1692360,TRIAE_CS42_4DL_TGACv1_343117_AA1130150,TRIAE_CS42_2DL_TGACv1_162693_AA0563380,TRIAE_CS42_U_TGACv1_641607_AA2099340,TRIAE_CS42_1BL_TGACv1_032072_AA0124950,TRIAE_CS42_7DL_TGACv1_602767_AA1967940,TRIAE_CS42_5AS_TGACv1_393073_AA1267970,TRIAE_CS42_6BL_TGACv1_500188_AA1600870,TRIAE_CS42…
_U_TGACv1_641681_AA2101310,TRIAE_CS42_5AS_TGACv1_392509_AA1259750,TRIAE_CS42_2DL_TGACv1_159430_AA0538200,TRIAE_CS42_2AL_TGACv1_094336_AA0296020,TRIAE_CS42_7BL_TGACv1_579472_AA1907630,TRIAE_CS42_6BL_TGACv1_499662_AA1588580,TRIAE_CS42_6BL_TGACv1_500423_AA1604360,TRIAE_CS42_1BL_TGACv1_031315_AA0111470,TRIAE_CS42_5DL_TGACv1_432927_AA1394750,TRIAE_CS42_6BL_TGACv1_499578_AA1586620,TRIAE_CS42_6DL_TGACv1…
macromolecule biosynthetic process	GO:0009059	5	0.0193273	1.07323	662	8088	3226	42300	,TRIAE_CS42_4BL_TGACv1_320356_AA1036510,TRIAE_CS42_4DL_TGACv1_343117_AA1130150,TRIAE_CS42_U_TGACv1_641607_AA2099340,TRIAE_CS42_1BL_TGACv1_032072_AA0124950,TRIAE_CS42_7DL_TGACv1_602767_AA1967940,TRIAE_CS42_5AS_TGACv1_393073_AA1267970,TRIAE_CS42_5AL_TGACv1_374237_AA1194670,TRIAE_CS42_5BS_TGACv1_423181_AA1369440,TRIAE_CS42_5AL_TGACv1_374001_AA1187360,TRIAE_CS42_2AL_TGACv1_096657_AA0320520,TRIAE_CS42…
aerobic respiration	GO:0009060	7	0.132434	1.40875	13	121	3226	42300	,TRIAE_CS42_3AL_TGACv1_193623_AA0615500,TRIAE_CS42_2BL_TGACv1_133882_AA0443340,TRIAE_CS42_1DS_TGACv1_080771_AA0253510,TRIAE_CS42_2DL_TGACv1_160941_AA0555390,TRIAE_CS42_7DL_TGACv1_603208_AA1978350,TRIAE_CS42_3B_TGACv1_221045_AA0728060,TRIAE_CS42_1AL_TGACv1_001085_AA0024640,TRIAE_CS42_3DL_TGACv1_249716_AA0855170,TRIAE_CS42_3DS_TGACv1_273580_AA0932270,TRIAE_CS42_4BS_TGACv1_327876_AA1077430,TRIAE_CS4…
fatty acid catabolic process	GO:0009062	9	0.797119	0.690116	2	38	3226	42300	,TRIAE_CS42_6DL_TGACv1_527242_AA1701050,
negative regulation of growth	GO:0045926	5	0.260766	2.01726	2	13	3226	42300	TRIAE_CS42_1BL_TGACv1_035341_AA0146450,TRIAE_CS42_U_TGACv1_643698_AA2134360,
cellular amino acid catabolic process	GO:0009063	8	0.0439793	1.58936	16	132	3226	42300	TRIAE_CS42_2BS_TGACv1_146236_AA0459810,TRIAE_CS42_6DL_TGACv1_526331_AA1679610,TRIAE_CS42_6DL_TGACv1_527031_AA1697450,TRIAE_CS42_2BL_TGACv1_129622_AA0390890,TRIAE_CS42_1DL_TGACv1_061246_AA0189820,TRIAE_CS42_3B_TGACv1_223781_AA0787150,TRIAE_CS42_6DL_TGACv1_527923_AA1709960,TRIAE_CS42_2AS_TGACv1_114093_AA0363970,TRIAE_CS42_2BL_TGACv1_130067_AA0402710,TRIAE_CS42_2BS_TGACv1_146003_AA0452680,TRIAE_CS42…
positive regulation of growth	GO:0045927	5	0.555874	1.09268	2	24	3226	42300	TRIAE_CS42_1DL_TGACv1_062736_AA0218950,TRIAE_CS42_5AL_TGACv1_374216_AA1194110,
glutamine family amino acid metabolic process	GO:0009064	9	0.536085	1.00863	10	130	3226	42300	,TRIAE_CS42_5AL_TGACv1_374581_AA1203830,TRIAE_CS42_6BL_TGACv1_500985_AA1612240,TRIAE_CS42_3B_TGACv1_223781_AA0787150,TRIAE_CS42_1BL_TGACv1_031638_AA0117620,TRIAE_CS42_4BL_TGACv1_320451_AA1039710,TRIAE_CS42_5AL_TGACv1_374078_AA1189710,TRIAE_CS42_U_TGACv1_640842_AA2076830,TRIAE_CS42_2BL_TGACv1_129525_AA0387230,TRIAE_CS42_1BS_TGACv1_051737_AA0180870,
glutamine family amino acid catabolic process	GO:0009065	10	0.0519685	2.76047	4	19	3226	42300	TRIAE_CS42_3B_TGACv1_223781_AA0787150,TRIAE_CS42_4BL_TGACv1_320451_AA1039710,TRIAE_CS42_U_TGACv1_640842_AA2076830,TRIAE_CS42_1BS_TGACv1_051737_AA0180870,
aspartate family amino acid metabolic process	GO:0009066	9	0.858905	0.690116	5	95	3226	42300	,TRIAE_CS42_4AS_TGACv1_306349_AA1006810,TRIAE_CS42_5BL_TGACv1_404374_AA1297310,TRIAE_CS42_1BL_TGACv1_032923_AA0135480,TRIAE_CS42_1DL_TGACv1_062625_AA0217410,
regulation of microtubule cytoskeleton organization	GO:0070507	6	0.457541	1.31122	2	20	3226	42300	TRIAE_CS42_4DS_TGACv1_362086_AA1176660,TRIAE_CS42_6AL_TGACv1_471895_AA1515700,
negative regulation of mitotic cell cycle	GO:0045930	7	0.678286	0.874148	2	30	3226	42300	TRIAE_CS42_6DL_TGACv1_526845_AA1693300,TRIAE_CS42_5BS_TGACv1_423639_AA1381150,
aspartate family amino acid biosynthetic process	GO:0009067	10	0.78567	0.771307	5	85	3226	42300	,TRIAE_CS42_4AS_TGACv1_306349_AA1006810,TRIAE_CS42_5BL_TGACv1_404374_AA1297310,TRIAE_CS42_1BL_TGACv1_032923_AA0135480,TRIAE_CS42_1DL_TGACv1_062625_AA0217410,
positive regulation of mitotic cell cycle	GO:0045931	7	0.510337	1.45691	1	9	3226	42300	TRIAE_CS42_1DL_TGACv1_061684_AA0201690,
serine family amino acid metabolic process	GO:0009069	9	0.42739	1.11593	8	94	3226	42300	TRIAE_CS42_4BL_TGACv1_322152_AA1069020,TRIAE_CS42_3B_TGACv1_224103_AA0792320,TRIAE_CS42_7DS_TGACv1_621682_AA2023110,TRIAE_CS42_5BL_TGACv1_404374_AA1297310,TRIAE_CS42_2AS_TGACv1_112173_AA0332400,TRIAE_CS42_6DL_TGACv1_529073_AA1717380,TRIAE_CS42_2BS_TGACv1_146356_AA0463240,TRIAE_CS42_5AL_TGACv1_378822_AA1254740,
negative regulation of nucleobase-containing compound metabolic process	GO:0045934	7	0.19223	1.31122	13	130	3226	42300	,TRIAE_CS42_5AL_TGACv1_375383_AA1220850,TRIAE_CS42_1DS_TGACv1_080134_AA0240970,TRIAE_CS42_3B_TGACv1_221012_AA0727030,TRIAE_CS42_3B_TGACv1_225172_AA0805780,TRIAE_CS42_U_TGACv1_642400_AA2117010,TRIAE_CS42_5BL_TGACv1_407510_AA1357580,TRIAE_CS42_6AS_TGACv1_487611_AA1571850,TRIAE_CS42_1AS_TGACv1_019260_AA0064020,TRIAE_CS42_5AL_TGACv1_377494_AA1247290,TRIAE_CS42_7AL_TGACv1_558182_AA1790990,TRIAE_CS42_3…
serine family amino acid biosynthetic process	GO:0009070	10	0.650553	0.91057	5	72	3226	42300	TRIAE_CS42_4BL_TGACv1_322152_AA1069020,TRIAE_CS42_3B_TGACv1_224103_AA0792320,TRIAE_CS42_7DS_TGACv1_621682_AA2023110,TRIAE_CS42_2AS_TGACv1_112173_AA0332400,TRIAE_CS42_5AL_TGACv1_378822_AA1254740,
positive regulation of nucleobase-containing compound metabolic process	GO:0045935	7	0.923259	0.743025	17	300	3226	42300	,TRIAE_CS42_3B_TGACv1_222884_AA0772530,TRIAE_CS42_4DL_TGACv1_342613_AA1118080,TRIAE_CS42_7BL_TGACv1_577185_AA1868200,TRIAE_CS42_3AL_TGACv1_195259_AA0647020,TRIAE_CS42_5BL_TGACv1_407510_AA1357580,TRIAE_CS42_7DL_TGACv1_602942_AA1972460,TRIAE_CS42_2BL_TGACv1_129548_AA0388130,TRIAE_CS42_6BS_TGACv1_513322_AA1638220,TRIAE_CS42_4DS_TGACv1_361317_AA1165610,TRIAE_CS42_6BL_TGACv1_499837_AA1592870,TRIAE_CS4…
serine family amino acid catabolic process	GO:0009071	10	0.231598	2.18537	2	12	3226	42300	TRIAE_CS42_6DL_TGACv1_529073_AA1717380,TRIAE_CS42_2BS_TGACv1_146356_AA0463240,
aromatic amino acid family metabolic process	GO:0009072	8	0.435581	1.06146	17	210	3226	42300	,TRIAE_CS42_3AL_TGACv1_194339_AA0631270,TRIAE_CS42_2BS_TGACv1_146236_AA0459810,TRIAE_CS42_6DL_TGACv1_526331_AA1679610,TRIAE_CS42_2BL_TGACv1_129622_AA0390890,TRIAE_CS42_1DL_TGACv1_061246_AA0189820,TRIAE_CS42_2AS_TGACv1_114093_AA0363970,TRIAE_CS42_1AS_TGACv1_019383_AA0065900,TRIAE_CS42_6AL_TGACv1_472065_AA1517340,TRIAE_CS42_2BS_TGACv1_146003_AA0452680,TRIAE_CS42_1DS_TGACv1_081780_AA0262690,TRIAE_CS…
negative regulation of phosphate metabolic process	GO:0045936	8	0.339837	1.45691	3	27	3226	42300	TRIAE_CS42_7DL_TGACv1_603070_AA1975060,TRIAE_CS42_5AL_TGACv1_374395_AA1198810,TRIAE_CS42_U_TGACv1_640941_AA2079940,
aromatic amino acid family biosynthetic process	GO:0009073	9	0.827438	0.742201	6	106	3226	42300	TRIAE_CS42_3AL_TGACv1_194339_AA0631270,TRIAE_CS42_1AS_TGACv1_019383_AA0065900,TRIAE_CS42_U_TGACv1_643438_AA2132010,TRIAE_CS42_2BL_TGACv1_130301_AA0408350,TRIAE_CS42_3DS_TGACv1_272047_AA0913820,TRIAE_CS42_1AS_TGACv1_019182_AA0062450,
negative regulation of response to alcohol	GO:1901420	6	0.403847	1.45691	2	18	3226	42300	TRIAE_CS42_3B_TGACv1_222884_AA0772530,TRIAE_CS42_U_TGACv1_643438_AA2132010,
positive regulation of phosphate metabolic process	GO:0045937	8	0.403751	1.31122	3	30	3226	42300	TRIAE_CS42_4DS_TGACv1_362086_AA1176660,TRIAE_CS42_6AL_TGACv1_471895_AA1515700,TRIAE_CS42_4DS_TGACv1_361671_AA1171310,
aromatic amino acid family catabolic process	GO:0009074	9	0.321646	1.25734	7	73	3226	42300	TRIAE_CS42_2BS_TGACv1_146236_AA0459810,TRIAE_CS42_6DL_TGACv1_526331_AA1679610,TRIAE_CS42_2BL_TGACv1_129622_AA0390890,TRIAE_CS42_1DL_TGACv1_061246_AA0189820,TRIAE_CS42_2AS_TGACv1_114093_AA0363970,TRIAE_CS42_2BS_TGACv1_146003_AA0452680,TRIAE_CS42_1DS_TGACv1_081780_AA0262690,
regulation of response to alcohol	GO:1901419	5	0.712469	0.819513	2	32	3226	42300	TRIAE_CS42_3B_TGACv1_222884_AA0772530,TRIAE_CS42_U_TGACv1_643438_AA2132010,
positive regulation of transcription by RNA polymerase II	GO:0045944	9	0.885614	0.719573	9	164	3226	42300	TRIAE_CS42_4DL_TGACv1_342613_AA1118080,TRIAE_CS42_7BL_TGACv1_577185_AA1868200,TRIAE_CS42_7DL_TGACv1_602942_AA1972460,TRIAE_CS42_2BL_TGACv1_129548_AA0388130,TRIAE_CS42_4DS_TGACv1_361317_AA1165610,TRIAE_CS42_6BL_TGACv1_499837_AA1592870,TRIAE_CS42_1AL_TGACv1_001921_AA0036720,TRIAE_CS42_1DL_TGACv1_061054_AA0183190,TRIAE_CS42_1BL_TGACv1_031774_AA0120400,
branched-chain amino acid metabolic process	GO:0009081	8	0.582837	0.989601	4	53	3226	42300	,TRIAE_CS42_6BL_TGACv1_500726_AA1608880,TRIAE_CS42_6DS_TGACv1_542805_AA1730740,TRIAE_CS42_4DL_TGACv1_343409_AA1134090,
branched-chain amino acid biosynthetic process	GO:0009082	9	0.435011	1.19202	4	44	3226	42300	,TRIAE_CS42_6BL_TGACv1_500726_AA1608880,TRIAE_CS42_6DS_TGACv1_542805_AA1730740,TRIAE_CS42_4DL_TGACv1_343409_AA1134090,
glutamine family amino acid biosynthetic process	GO:0009084	10	0.861231	0.634462	3	62	3226	42300	,TRIAE_CS42_6BL_TGACv1_500985_AA1612240,TRIAE_CS42_2BL_TGACv1_129525_AA0387230,
tRNA threonylcarbamoyladenosine metabolic process	GO:0070525	8	0.582193	1.19202	1	11	3226	42300	TRIAE_CS42_5BL_TGACv1_404540_AA1303450,
methionine biosynthetic process	GO:0009086	10	0.186571	1.63903	5	40	3226	42300	,TRIAE_CS42_4AS_TGACv1_306349_AA1006810,TRIAE_CS42_5BL_TGACv1_404374_AA1297310,TRIAE_CS42_1BL_TGACv1_032923_AA0135480,TRIAE_CS42_1DL_TGACv1_062625_AA0217410,
threonine biosynthetic process	GO:0009088	11	0.582193	1.19202	1	11	3226	42300	,
cell morphogenesis	GO:0000902	5	0.216448	1.26601	14	145	3226	42300	,TRIAE_CS42_7DS_TGACv1_622221_AA2035710,TRIAE_CS42_5DS_TGACv1_458169_AA1492490,TRIAE_CS42_2AL_TGACv1_095006_AA0305840,TRIAE_CS42_5BL_TGACv1_405428_AA1327160,TRIAE_CS42_7DL_TGACv1_603800_AA1989500,TRIAE_CS42_6DL_TGACv1_528499_AA1714590,TRIAE_CS42_3B_TGACv1_220848_AA0721220,TRIAE_CS42_2AL_TGACv1_094368_AA0296520,TRIAE_CS42_2AS_TGACv1_114093_AA0363980,TRIAE_CS42_5AL_TGACv1_373989_AA1186670,TRIAE_CS4…
L-phenylalanine biosynthetic process	GO:0009094	10	0.296883	1.57347	3	25	3226	42300	TRIAE_CS42_3AL_TGACv1_194339_AA0631270,TRIAE_CS42_U_TGACv1_643438_AA2132010,TRIAE_CS42_2BL_TGACv1_130301_AA0408350,
aromatic amino acid family biosynthetic process, prephenate pathway	GO:0009095	10	0.311158	1.41754	4	37	3226	42300	TRIAE_CS42_3AL_TGACv1_194339_AA0631270,TRIAE_CS42_1AS_TGACv1_019383_AA0065900,TRIAE_CS42_U_TGACv1_643438_AA2132010,TRIAE_CS42_2BL_TGACv1_130301_AA0408350,
cell morphogenesis involved in differentiation	GO:0000904	6	0.435966	1.11934	7	82	3226	42300	,TRIAE_CS42_7DS_TGACv1_622221_AA2035710,TRIAE_CS42_5BL_TGACv1_405428_AA1327160,TRIAE_CS42_3B_TGACv1_220848_AA0721220,TRIAE_CS42_2AL_TGACv1_094368_AA0296520,TRIAE_CS42_2AS_TGACv1_114093_AA0363980,TRIAE_CS42_2DS_TGACv1_177504_AA0579040,
isoleucine biosynthetic process	GO:0009097	10	0.231598	2.18537	2	12	3226	42300	,TRIAE_CS42_6DS_TGACv1_542805_AA1730740,
negative regulation of kinase activity	GO:0033673	10	0.17277	2.07035	3	19	3226	42300	TRIAE_CS42_7DL_TGACv1_603070_AA1975060,TRIAE_CS42_5AL_TGACv1_374395_AA1198810,TRIAE_CS42_U_TGACv1_640941_AA2079940,
protein K63-linked deubiquitination	GO:0070536	9	0.582193	1.19202	1	11	3226	42300	TRIAE_CS42_1AS_TGACv1_020330_AA0076690,
positive regulation of kinase activity	GO:0033674	10	0.382594	1.35644	3	29	3226	42300	TRIAE_CS42_4DS_TGACv1_362086_AA1176660,TRIAE_CS42_6AL_TGACv1_471895_AA1515700,TRIAE_CS42_4DS_TGACv1_361671_AA1171310,
valine biosynthetic process	GO:0009099	10	0.146715	6.55611	1	2	3226	42300	TRIAE_CS42_6DS_TGACv1_542805_AA1730740,
glycoprotein metabolic process	GO:0009100	6	0.256315	1.14374	28	321	3226	42300	,TRIAE_CS42_U_TGACv1_641607_AA2099340,TRIAE_CS42_7BL_TGACv1_577253_AA1870160,TRIAE_CS42_1BL_TGACv1_031004_AA0105540,TRIAE_CS42_3AS_TGACv1_212457_AA0701000,TRIAE_CS42_3DL_TGACv1_249291_AA0844360,TRIAE_CS42_7AS_TGACv1_569782_AA1824030,TRIAE_CS42_4AL_TGACv1_291840_AA0996790,TRIAE_CS42_6BL_TGACv1_499450_AA1582830,TRIAE_CS42_6AL_TGACv1_473256_AA1529650,TRIAE_CS42_6AS_TGACv1_485938_AA1554430,TRIAE_CS42…
glycoprotein biosynthetic process	GO:0009101	7	0.235443	1.15818	28	317	3226	42300	,TRIAE_CS42_U_TGACv1_641607_AA2099340,TRIAE_CS42_7BL_TGACv1_577253_AA1870160,TRIAE_CS42_1BL_TGACv1_031004_AA0105540,TRIAE_CS42_3AS_TGACv1_212457_AA0701000,TRIAE_CS42_3DL_TGACv1_249291_AA0844360,TRIAE_CS42_7AS_TGACv1_569782_AA1824030,TRIAE_CS42_4AL_TGACv1_291840_AA0996790,TRIAE_CS42_6BL_TGACv1_499450_AA1582830,TRIAE_CS42_6AL_TGACv1_473256_AA1529650,TRIAE_CS42_6AS_TGACv1_485938_AA1554430,TRIAE_CS42…
cytokinesis	GO:0000910	4	0.612756	0.95016	5	69	3226	42300	,TRIAE_CS42_1DS_TGACv1_080771_AA0253500,TRIAE_CS42_2BL_TGACv1_130187_AA0405800,TRIAE_CS42_5BL_TGACv1_407995_AA1360840,TRIAE_CS42_5DL_TGACv1_433088_AA1401500,
cytokinesis by cell plate formation	GO:0000911	6	0.153696	2.18537	3	18	3226	42300	,TRIAE_CS42_2BL_TGACv1_130187_AA0405800,TRIAE_CS42_5DL_TGACv1_433088_AA1401500,
lipoate metabolic process	GO:0009106	9	0.426128	1.87317	1	7	3226	42300	TRIAE_CS42_3DL_TGACv1_250163_AA0863390,
lipoate biosynthetic process	GO:0009107	10	0.426128	1.87317	1	7	3226	42300	TRIAE_CS42_3DL_TGACv1_250163_AA0863390,
coenzyme biosynthetic process	GO:0009108	6	0.927754	0.771307	24	408	3226	42300	,TRIAE_CS42_2DL_TGACv1_162693_AA0563380,TRIAE_CS42_3DS_TGACv1_271534_AA0901690,TRIAE_CS42_4AL_TGACv1_294735_AA1001610,TRIAE_CS42_7DS_TGACv1_623547_AA2054360,TRIAE_CS42_5AL_TGACv1_374126_AA1191010,TRIAE_CS42_5AL_TGACv1_375887_AA1228440,TRIAE_CS42_4AL_TGACv1_288267_AA0942860,TRIAE_CS42_6AL_TGACv1_471523_AA1510300,TRIAE_CS42_4DS_TGACv1_361462_AA1168450,TRIAE_CS42_1AL_TGACv1_002432_AA0041870,TRIAE_CS…
vitamin biosynthetic process	GO:0009110	5	0.495573	1.04065	10	126	3226	42300	,TRIAE_CS42_4AL_TGACv1_294735_AA1001610,TRIAE_CS42_4AL_TGACv1_288267_AA0942860,TRIAE_CS42_3DL_TGACv1_252159_AA0888020,TRIAE_CS42_7BS_TGACv1_592062_AA1929610,TRIAE_CS42_1AL_TGACv1_002432_AA0041870,TRIAE_CS42_3DL_TGACv1_250000_AA0860140,TRIAE_CS42_5BL_TGACv1_404198_AA1289610,TRIAE_CS42_7DL_TGACv1_603091_AA1975740,TRIAE_CS42_3AL_TGACv1_195146_AA0645390,
cell plate assembly	GO:0000919	5	0.378742	2.18537	1	6	3226	42300	TRIAE_CS42_2BL_TGACv1_130187_AA0405800,
nucleobase metabolic process	GO:0009112	7	0.612756	0.95016	5	69	3226	42300	TRIAE_CS42_2BL_TGACv1_130396_AA0410360,TRIAE_CS42_3B_TGACv1_224116_AA0792540,TRIAE_CS42_7BL_TGACv1_578576_AA1897380,TRIAE_CS42_5DL_TGACv1_433317_AA1409350,TRIAE_CS42_5DL_TGACv1_435380_AA1449820,
purine nucleobase biosynthetic process	GO:0009113	9	0.778559	0.690116	1	19	3226	42300	TRIAE_CS42_5DL_TGACv1_433317_AA1409350,
nucleoside metabolic process	GO:0009116	7	0.466192	1.05221	13	162	3226	42300	,TRIAE_CS42_6DL_TGACv1_526803_AA1692360,TRIAE_CS42_2BL_TGACv1_130396_AA0410360,TRIAE_CS42_3B_TGACv1_224116_AA0792540,TRIAE_CS42_2AL_TGACv1_093159_AA0273650,TRIAE_CS42_6AL_TGACv1_471258_AA1505790,TRIAE_CS42_5BL_TGACv1_404374_AA1297310,TRIAE_CS42_1BL_TGACv1_031638_AA0117620,TRIAE_CS42_2BL_TGACv1_130067_AA0402710,TRIAE_CS42_3DL_TGACv1_249532_AA0851000,TRIAE_CS42_5DL_TGACv1_433317_AA1409350,TRIAE_CS4…
cellular polysaccharide biosynthetic process	GO:0033692	7	0.0953155	1.31122	26	260	3226	42300	,TRIAE_CS42_2AL_TGACv1_093387_AA0279010,TRIAE_CS42_2DL_TGACv1_158120_AA0509810,TRIAE_CS42_4BL_TGACv1_320386_AA1037430,TRIAE_CS42_1AL_TGACv1_003185_AA0048590,TRIAE_CS42_4AL_TGACv1_288485_AA0950020,TRIAE_CS42_2DS_TGACv1_179004_AA0603350,TRIAE_CS42_5BL_TGACv1_406579_AA1347310,TRIAE_CS42_2BL_TGACv1_129991_AA0401160,TRIAE_CS42_5BL_TGACv1_404821_AA1311800,TRIAE_CS42_5AL_TGACv1_374901_AA1211420,TRIAE_CS…
nucleotide metabolic process	GO:0009117	7	0.959887	0.786733	42	700	3226	42300	,TRIAE_CS42_6DL_TGACv1_526803_AA1692360,TRIAE_CS42_2DL_TGACv1_162693_AA0563380,TRIAE_CS42_3DS_TGACv1_271534_AA0901690,TRIAE_CS42_6DL_TGACv1_530141_AA1719340,TRIAE_CS42_5AS_TGACv1_394253_AA1279170,TRIAE_CS42_7AL_TGACv1_556383_AA1761900,TRIAE_CS42_2BL_TGACv1_130396_AA0410360,TRIAE_CS42_3B_TGACv1_224116_AA0792540,TRIAE_CS42_7BS_TGACv1_593518_AA1952150,TRIAE_CS42_6BL_TGACv1_500374_AA1603810,TRIAE_CS4…
ribonucleoside metabolic process	GO:0009119	8	0.252137	1.26521	11	114	3226	42300	,TRIAE_CS42_2BL_TGACv1_130396_AA0410360,TRIAE_CS42_3B_TGACv1_224116_AA0792540,TRIAE_CS42_2AL_TGACv1_093159_AA0273650,TRIAE_CS42_6AL_TGACv1_471258_AA1505790,TRIAE_CS42_5BL_TGACv1_404374_AA1297310,TRIAE_CS42_1BL_TGACv1_031638_AA0117620,TRIAE_CS42_2BL_TGACv1_130067_AA0402710,TRIAE_CS42_3DL_TGACv1_249532_AA0851000,TRIAE_CS42_5DL_TGACv1_433317_AA1409350,TRIAE_CS42_1BL_TGACv1_031277_AA0110800,
nucleoside monophosphate metabolic process	GO:0009123	7	0.927995	0.778351	26	438	3226	42300	,TRIAE_CS42_6DL_TGACv1_526803_AA1692360,TRIAE_CS42_2DL_TGACv1_162693_AA0563380,TRIAE_CS42_3DS_TGACv1_271534_AA0901690,TRIAE_CS42_5AS_TGACv1_394253_AA1279170,TRIAE_CS42_2BL_TGACv1_130396_AA0410360,TRIAE_CS42_3B_TGACv1_224116_AA0792540,TRIAE_CS42_7BS_TGACv1_593518_AA1952150,TRIAE_CS42_5AL_TGACv1_374126_AA1191010,TRIAE_CS42_6BS_TGACv1_513436_AA1641560,TRIAE_CS42_4BS_TGACv1_330992_AA1109300,TRIAE_CS4…
nucleoside monophosphate biosynthetic process	GO:0009124	8	0.950639	0.726438	20	361	3226	42300	,TRIAE_CS42_6DL_TGACv1_526803_AA1692360,TRIAE_CS42_2DL_TGACv1_162693_AA0563380,TRIAE_CS42_3DS_TGACv1_271534_AA0901690,TRIAE_CS42_2BL_TGACv1_130396_AA0410360,TRIAE_CS42_3B_TGACv1_224116_AA0792540,TRIAE_CS42_5AL_TGACv1_374126_AA1191010,TRIAE_CS42_6BS_TGACv1_513436_AA1641560,TRIAE_CS42_4BS_TGACv1_330992_AA1109300,TRIAE_CS42_6AL_TGACv1_471523_AA1510300,TRIAE_CS42_4AL_TGACv1_290814_AA0989620,TRIAE_CS4…
purine nucleoside monophosphate metabolic process	GO:0009126	8	0.97375	0.698471	22	413	3226	42300	,TRIAE_CS42_2DL_TGACv1_162693_AA0563380,TRIAE_CS42_3DS_TGACv1_271534_AA0901690,TRIAE_CS42_5AS_TGACv1_394253_AA1279170,TRIAE_CS42_7BS_TGACv1_593518_AA1952150,TRIAE_CS42_5AL_TGACv1_374126_AA1191010,TRIAE_CS42_6BS_TGACv1_513436_AA1641560,TRIAE_CS42_4BS_TGACv1_330992_AA1109300,TRIAE_CS42_7DL_TGACv1_603208_AA1978350,TRIAE_CS42_6AL_TGACv1_471523_AA1510300,TRIAE_CS42_4AL_TGACv1_290814_AA0989620,TRIAE_CS…
purine nucleoside monophosphate biosynthetic process	GO:0009127	9	0.986459	0.624391	16	336	3226	42300	,TRIAE_CS42_2DL_TGACv1_162693_AA0563380,TRIAE_CS42_3DS_TGACv1_271534_AA0901690,TRIAE_CS42_5AL_TGACv1_374126_AA1191010,TRIAE_CS42_6BS_TGACv1_513436_AA1641560,TRIAE_CS42_4BS_TGACv1_330992_AA1109300,TRIAE_CS42_6AL_TGACv1_471523_AA1510300,TRIAE_CS42_4AL_TGACv1_290814_AA0989620,TRIAE_CS42_4DS_TGACv1_361462_AA1168450,TRIAE_CS42_1AS_TGACv1_019563_AA0068350,TRIAE_CS42_5BL_TGACv1_406363_AA1344530,TRIAE_CS…
pyrimidine nucleoside monophosphate metabolic process	GO:0009129	8	0.135343	2.31392	3	17	3226	42300	TRIAE_CS42_2BL_TGACv1_130396_AA0410360,TRIAE_CS42_3B_TGACv1_224116_AA0792540,TRIAE_CS42_2AS_TGACv1_112173_AA0332400,
pyrimidine nucleoside monophosphate biosynthetic process	GO:0009130	9	0.135343	2.31392	3	17	3226	42300	TRIAE_CS42_2BL_TGACv1_130396_AA0410360,TRIAE_CS42_3B_TGACv1_224116_AA0792540,TRIAE_CS42_2AS_TGACv1_112173_AA0332400,
nucleoside diphosphate metabolic process	GO:0009132	7	0.763579	0.852294	13	200	3226	42300	,TRIAE_CS42_2DL_TGACv1_162693_AA0563380,TRIAE_CS42_3DS_TGACv1_271534_AA0901690,TRIAE_CS42_5AL_TGACv1_374126_AA1191010,TRIAE_CS42_6AL_TGACv1_471523_AA1510300,TRIAE_CS42_6AL_TGACv1_471258_AA1505790,TRIAE_CS42_4DS_TGACv1_361462_AA1168450,TRIAE_CS42_5BL_TGACv1_406363_AA1344530,TRIAE_CS42_3AL_TGACv1_196173_AA0657880,TRIAE_CS42_4AL_TGACv1_288474_AA0949670,TRIAE_CS42_1BL_TGACv1_031277_AA0110800,TRIAE_CS…
purine nucleoside diphosphate metabolic process	GO:0009135	8	0.753356	0.855144	12	184	3226	42300	,TRIAE_CS42_2DL_TGACv1_162693_AA0563380,TRIAE_CS42_3DS_TGACv1_271534_AA0901690,TRIAE_CS42_5AL_TGACv1_374126_AA1191010,TRIAE_CS42_6AL_TGACv1_471523_AA1510300,TRIAE_CS42_6AL_TGACv1_471258_AA1505790,TRIAE_CS42_4DS_TGACv1_361462_AA1168450,TRIAE_CS42_5BL_TGACv1_406363_AA1344530,TRIAE_CS42_3AL_TGACv1_196173_AA0657880,TRIAE_CS42_4AL_TGACv1_288474_AA0949670,TRIAE_CS42_5DS_TGACv1_456548_AA1473880,TRIAE_CS…
nucleoside triphosphate metabolic process	GO:0009141	7	0.943277	0.750201	23	402	3226	42300	,TRIAE_CS42_2DL_TGACv1_162693_AA0563380,TRIAE_CS42_3DS_TGACv1_271534_AA0901690,TRIAE_CS42_5AS_TGACv1_394253_AA1279170,TRIAE_CS42_7BS_TGACv1_593518_AA1952150,TRIAE_CS42_5AL_TGACv1_374126_AA1191010,TRIAE_CS42_6BS_TGACv1_513436_AA1641560,TRIAE_CS42_4BS_TGACv1_330992_AA1109300,TRIAE_CS42_7DL_TGACv1_603208_AA1978350,TRIAE_CS42_6AL_TGACv1_471523_AA1510300,TRIAE_CS42_4AL_TGACv1_290814_AA0989620,TRIAE_CS…
nucleoside triphosphate biosynthetic process	GO:0009142	8	0.948351	0.712165	17	313	3226	42300	,TRIAE_CS42_2DL_TGACv1_162693_AA0563380,TRIAE_CS42_3DS_TGACv1_271534_AA0901690,TRIAE_CS42_5AL_TGACv1_374126_AA1191010,TRIAE_CS42_6BS_TGACv1_513436_AA1641560,TRIAE_CS42_4BS_TGACv1_330992_AA1109300,TRIAE_CS42_6AL_TGACv1_471523_AA1510300,TRIAE_CS42_4AL_TGACv1_290814_AA0989620,TRIAE_CS42_4DS_TGACv1_361462_AA1168450,TRIAE_CS42_1BL_TGACv1_031638_AA0117620,TRIAE_CS42_1AS_TGACv1_019563_AA0068350,TRIAE_CS…
nucleoside triphosphate catabolic process	GO:0009143	8	0.510337	1.45691	1	9	3226	42300	TRIAE_CS42_1DL_TGACv1_063964_AA0231980,
purine nucleoside triphosphate metabolic process	GO:0009144	8	0.931827	0.754401	21	365	3226	42300	,TRIAE_CS42_2DL_TGACv1_162693_AA0563380,TRIAE_CS42_3DS_TGACv1_271534_AA0901690,TRIAE_CS42_5AS_TGACv1_394253_AA1279170,TRIAE_CS42_7BS_TGACv1_593518_AA1952150,TRIAE_CS42_5AL_TGACv1_374126_AA1191010,TRIAE_CS42_6BS_TGACv1_513436_AA1641560,TRIAE_CS42_4BS_TGACv1_330992_AA1109300,TRIAE_CS42_7DL_TGACv1_603208_AA1978350,TRIAE_CS42_6AL_TGACv1_471523_AA1510300,TRIAE_CS42_4AL_TGACv1_290814_AA0989620,TRIAE_CS…
protein localization to mitochondrion	GO:0070585	7	0.311158	1.41754	4	37	3226	42300	,TRIAE_CS42_1BL_TGACv1_032327_AA0128440,TRIAE_CS42_1DL_TGACv1_062158_AA0209620,TRIAE_CS42_1AL_TGACv1_002236_AA0039950,
purine nucleoside triphosphate biosynthetic process	GO:0009145	9	0.936813	0.720946	16	291	3226	42300	,TRIAE_CS42_2DL_TGACv1_162693_AA0563380,TRIAE_CS42_3DS_TGACv1_271534_AA0901690,TRIAE_CS42_5AL_TGACv1_374126_AA1191010,TRIAE_CS42_6BS_TGACv1_513436_AA1641560,TRIAE_CS42_4BS_TGACv1_330992_AA1109300,TRIAE_CS42_6AL_TGACv1_471523_AA1510300,TRIAE_CS42_4AL_TGACv1_290814_AA0989620,TRIAE_CS42_4DS_TGACv1_361462_AA1168450,TRIAE_CS42_1AS_TGACv1_019563_AA0068350,TRIAE_CS42_5BL_TGACv1_406363_AA1344530,TRIAE_CS…
pyrimidine nucleoside triphosphate metabolic process	GO:0009147	8	0.630831	0.936587	3	42	3226	42300	,TRIAE_CS42_1BL_TGACv1_031638_AA0117620,TRIAE_CS42_1BL_TGACv1_031277_AA0110800,
pyrimidine nucleoside triphosphate biosynthetic process	GO:0009148	9	0.524701	1.09268	3	36	3226	42300	,TRIAE_CS42_1BL_TGACv1_031638_AA0117620,TRIAE_CS42_1BL_TGACv1_031277_AA0110800,
nuclear-transcribed mRNA catabolic process	GO:0000956	10	0.0664806	1.84031	8	57	3226	42300	TRIAE_CS42_2BL_TGACv1_129955_AA0400370,TRIAE_CS42_2DL_TGACv1_162738_AA0563460,TRIAE_CS42_5DS_TGACv1_458169_AA1492490,TRIAE_CS42_5BL_TGACv1_407072_AA1353020,TRIAE_CS42_5BS_TGACv1_423901_AA1384800,TRIAE_CS42_3DL_TGACv1_249652_AA0853510,TRIAE_CS42_4AS_TGACv1_306607_AA1010970,TRIAE_CS42_3B_TGACv1_222723_AA0769450,
cellular component macromolecule biosynthetic process	GO:0070589	7	0.0308379	2.14077	8	49	3226	42300	TRIAE_CS42_1AL_TGACv1_003185_AA0048590,TRIAE_CS42_5BL_TGACv1_404821_AA1311800,TRIAE_CS42_7AL_TGACv1_559516_AA1800010,TRIAE_CS42_4AL_TGACv1_290462_AA0985660,TRIAE_CS42_1DL_TGACv1_062818_AA0220440,TRIAE_CS42_2AS_TGACv1_113289_AA0354080,TRIAE_CS42_3DS_TGACv1_271782_AA0907850,TRIAE_CS42_6BL_TGACv1_499662_AA1588580,
calcium ion transmembrane transport	GO:0070588	10	0.190847	1.54261	6	51	3226	42300	TRIAE_CS42_3AS_TGACv1_211092_AA0684870,TRIAE_CS42_4BS_TGACv1_329104_AA1097850,TRIAE_CS42_6DL_TGACv1_526572_AA1687310,TRIAE_CS42_1AS_TGACv1_019041_AA0058680,TRIAE_CS42_6DS_TGACv1_544624_AA1748960,TRIAE_CS42_4BL_TGACv1_320320_AA1035090,
mitochondrial RNA catabolic process	GO:0000957	9	0.27191	3.27805	1	4	3226	42300	TRIAE_CS42_6DL_TGACv1_527961_AA1710270,
purine ribonucleotide metabolic process	GO:0009150	9	0.971938	0.720756	26	473	3226	42300	,TRIAE_CS42_2DL_TGACv1_162693_AA0563380,TRIAE_CS42_3DS_TGACv1_271534_AA0901690,TRIAE_CS42_5AS_TGACv1_394253_AA1279170,TRIAE_CS42_7BS_TGACv1_593518_AA1952150,TRIAE_CS42_5AL_TGACv1_374126_AA1191010,TRIAE_CS42_6BS_TGACv1_513436_AA1641560,TRIAE_CS42_4BS_TGACv1_330992_AA1109300,TRIAE_CS42_7DL_TGACv1_603208_AA1978350,TRIAE_CS42_6AL_TGACv1_471523_AA1510300,TRIAE_CS42_2AL_TGACv1_093159_AA0273650,TRIAE_CS…
pyruvate transmembrane transport	GO:1901475	11	0.695825	0.874148	1	15	3226	42300	TRIAE_CS42_2BS_TGACv1_146518_AA0467330,
mitochondrial RNA metabolic process	GO:0000959	8	0.395101	1.21409	5	54	3226	42300	TRIAE_CS42_U_TGACv1_646383_AA2146410,TRIAE_CS42_7BS_TGACv1_593434_AA1951600,TRIAE_CS42_5AL_TGACv1_374035_AA1188540,TRIAE_CS42_2AS_TGACv1_112193_AA0332820,TRIAE_CS42_6DL_TGACv1_527961_AA1710270,
purine ribonucleotide biosynthetic process	GO:0009152	10	0.982726	0.651989	18	362	3226	42300	,TRIAE_CS42_2DL_TGACv1_162693_AA0563380,TRIAE_CS42_3DS_TGACv1_271534_AA0901690,TRIAE_CS42_5AL_TGACv1_374126_AA1191010,TRIAE_CS42_6BS_TGACv1_513436_AA1641560,TRIAE_CS42_4BS_TGACv1_330992_AA1109300,TRIAE_CS42_6AL_TGACv1_471523_AA1510300,TRIAE_CS42_4AL_TGACv1_290814_AA0989620,TRIAE_CS42_4DS_TGACv1_361462_AA1168450,TRIAE_CS42_1AS_TGACv1_019563_AA0068350,TRIAE_CS42_5BL_TGACv1_406363_AA1344530,TRIAE_CS…
cell wall polysaccharide biosynthetic process	GO:0070592	7	0.0308379	2.14077	8	49	3226	42300	TRIAE_CS42_1AL_TGACv1_003185_AA0048590,TRIAE_CS42_5BL_TGACv1_404821_AA1311800,TRIAE_CS42_7AL_TGACv1_559516_AA1800010,TRIAE_CS42_4AL_TGACv1_290462_AA0985660,TRIAE_CS42_1DL_TGACv1_062818_AA0220440,TRIAE_CS42_2AS_TGACv1_113289_AA0354080,TRIAE_CS42_3DS_TGACv1_271782_AA0907850,TRIAE_CS42_6BL_TGACv1_499662_AA1588580,
mitochondrial RNA processing	GO:0000963	9	0.260766	2.01726	2	13	3226	42300	TRIAE_CS42_U_TGACv1_646383_AA2146410,TRIAE_CS42_6DL_TGACv1_527961_AA1710270,
ribonucleoside monophosphate biosynthetic process	GO:0009156	9	0.964246	0.699809	19	356	3226	42300	,TRIAE_CS42_6DL_TGACv1_526803_AA1692360,TRIAE_CS42_2DL_TGACv1_162693_AA0563380,TRIAE_CS42_3DS_TGACv1_271534_AA0901690,TRIAE_CS42_2BL_TGACv1_130396_AA0410360,TRIAE_CS42_3B_TGACv1_224116_AA0792540,TRIAE_CS42_5AL_TGACv1_374126_AA1191010,TRIAE_CS42_6BS_TGACv1_513436_AA1641560,TRIAE_CS42_4BS_TGACv1_330992_AA1109300,TRIAE_CS42_6AL_TGACv1_471523_AA1510300,TRIAE_CS42_4AL_TGACv1_290814_AA0989620,TRIAE_CS4…
deoxyribonucleoside monophosphate biosynthetic process	GO:0009157	9	0.327443	2.62244	1	5	3226	42300	TRIAE_CS42_2AS_TGACv1_112173_AA0332400,
centromeric sister chromatid cohesion	GO:0070601	5	0.327443	2.62244	1	5	3226	42300	TRIAE_CS42_1AL_TGACv1_001653_AA0033660,
ribonucleoside monophosphate metabolic process	GO:0009161	8	0.944385	0.757056	25	433	3226	42300	,TRIAE_CS42_6DL_TGACv1_526803_AA1692360,TRIAE_CS42_2DL_TGACv1_162693_AA0563380,TRIAE_CS42_3DS_TGACv1_271534_AA0901690,TRIAE_CS42_5AS_TGACv1_394253_AA1279170,TRIAE_CS42_2BL_TGACv1_130396_AA0410360,TRIAE_CS42_3B_TGACv1_224116_AA0792540,TRIAE_CS42_7BS_TGACv1_593518_AA1952150,TRIAE_CS42_5AL_TGACv1_374126_AA1191010,TRIAE_CS42_6BS_TGACv1_513436_AA1641560,TRIAE_CS42_4BS_TGACv1_330992_AA1109300,TRIAE_CS4…
deoxyribonucleoside monophosphate metabolic process	GO:0009162	8	0.327443	2.62244	1	5	3226	42300	TRIAE_CS42_2AS_TGACv1_112173_AA0332400,
nucleoside biosynthetic process	GO:0009163	8	0.362194	1.22927	6	64	3226	42300	,TRIAE_CS42_2BL_TGACv1_130396_AA0410360,TRIAE_CS42_3B_TGACv1_224116_AA0792540,TRIAE_CS42_1BL_TGACv1_031638_AA0117620,TRIAE_CS42_5DL_TGACv1_433317_AA1409350,TRIAE_CS42_1BL_TGACv1_031277_AA0110800,
nucleoside catabolic process	GO:0009164	8	0.231598	2.18537	2	12	3226	42300	TRIAE_CS42_2BL_TGACv1_130067_AA0402710,TRIAE_CS42_3DL_TGACv1_249532_AA0851000,
nucleotide biosynthetic process	GO:0009165	8	0.994969	0.629605	23	479	3226	42300	,TRIAE_CS42_6DL_TGACv1_526803_AA1692360,TRIAE_CS42_2DL_TGACv1_162693_AA0563380,TRIAE_CS42_3DS_TGACv1_271534_AA0901690,TRIAE_CS42_2BL_TGACv1_130396_AA0410360,TRIAE_CS42_3B_TGACv1_224116_AA0792540,TRIAE_CS42_5AL_TGACv1_374126_AA1191010,TRIAE_CS42_6BS_TGACv1_513436_AA1641560,TRIAE_CS42_4BS_TGACv1_330992_AA1109300,TRIAE_CS42_6AL_TGACv1_471523_AA1510300,TRIAE_CS42_4AL_TGACv1_290814_AA0989620,TRIAE_CS4…
nucleotide catabolic process	GO:0009166	8	0.733406	0.869318	12	181	3226	42300	,TRIAE_CS42_2DL_TGACv1_162693_AA0563380,TRIAE_CS42_3DS_TGACv1_271534_AA0901690,TRIAE_CS42_5AL_TGACv1_374126_AA1191010,TRIAE_CS42_6AL_TGACv1_471523_AA1510300,TRIAE_CS42_4DS_TGACv1_361462_AA1168450,TRIAE_CS42_7DL_TGACv1_602624_AA1963030,TRIAE_CS42_5BL_TGACv1_406363_AA1344530,TRIAE_CS42_3AL_TGACv1_196173_AA0657880,TRIAE_CS42_4AL_TGACv1_288474_AA0949670,TRIAE_CS42_5DS_TGACv1_456548_AA1473880,TRIAE_CS…
purine ribonucleoside monophosphate metabolic process	GO:0009167	9	0.97375	0.698471	22	413	3226	42300	,TRIAE_CS42_2DL_TGACv1_162693_AA0563380,TRIAE_CS42_3DS_TGACv1_271534_AA0901690,TRIAE_CS42_5AS_TGACv1_394253_AA1279170,TRIAE_CS42_7BS_TGACv1_593518_AA1952150,TRIAE_CS42_5AL_TGACv1_374126_AA1191010,TRIAE_CS42_6BS_TGACv1_513436_AA1641560,TRIAE_CS42_4BS_TGACv1_330992_AA1109300,TRIAE_CS42_7DL_TGACv1_603208_AA1978350,TRIAE_CS42_6AL_TGACv1_471523_AA1510300,TRIAE_CS42_4AL_TGACv1_290814_AA0989620,TRIAE_CS…
ADP metabolic process	GO:0046031	10	0.805505	0.810305	11	178	3226	42300	,TRIAE_CS42_2DL_TGACv1_162693_AA0563380,TRIAE_CS42_3DS_TGACv1_271534_AA0901690,TRIAE_CS42_5AL_TGACv1_374126_AA1191010,TRIAE_CS42_6AL_TGACv1_471523_AA1510300,TRIAE_CS42_4DS_TGACv1_361462_AA1168450,TRIAE_CS42_5BL_TGACv1_406363_AA1344530,TRIAE_CS42_3AL_TGACv1_196173_AA0657880,TRIAE_CS42_4AL_TGACv1_288474_AA0949670,TRIAE_CS42_5DS_TGACv1_456548_AA1473880,TRIAE_CS42_7DL_TGACv1_602766_AA1967830,
purine ribonucleoside monophosphate biosynthetic process	GO:0009168	10	0.986459	0.624391	16	336	3226	42300	,TRIAE_CS42_2DL_TGACv1_162693_AA0563380,TRIAE_CS42_3DS_TGACv1_271534_AA0901690,TRIAE_CS42_5AL_TGACv1_374126_AA1191010,TRIAE_CS42_6BS_TGACv1_513436_AA1641560,TRIAE_CS42_4BS_TGACv1_330992_AA1109300,TRIAE_CS42_6AL_TGACv1_471523_AA1510300,TRIAE_CS42_4AL_TGACv1_290814_AA0989620,TRIAE_CS42_4DS_TGACv1_361462_AA1168450,TRIAE_CS42_1AS_TGACv1_019563_AA0068350,TRIAE_CS42_5BL_TGACv1_406363_AA1344530,TRIAE_CS…
AMP metabolic process	GO:0046033	10	0.670703	0.936587	1	14	3226	42300	TRIAE_CS42_5DL_TGACv1_433317_AA1409350,
ATP metabolic process	GO:0046034	10	0.93022	0.751416	20	349	3226	42300	,TRIAE_CS42_2DL_TGACv1_162693_AA0563380,TRIAE_CS42_3DS_TGACv1_271534_AA0901690,TRIAE_CS42_5AS_TGACv1_394253_AA1279170,TRIAE_CS42_7BS_TGACv1_593518_AA1952150,TRIAE_CS42_5AL_TGACv1_374126_AA1191010,TRIAE_CS42_6BS_TGACv1_513436_AA1641560,TRIAE_CS42_4BS_TGACv1_330992_AA1109300,TRIAE_CS42_7DL_TGACv1_603208_AA1978350,TRIAE_CS42_6AL_TGACv1_471523_AA1510300,TRIAE_CS42_4AL_TGACv1_290814_AA0989620,TRIAE_CS…
CTP metabolic process	GO:0046036	10	0.524701	1.09268	3	36	3226	42300	,TRIAE_CS42_1BL_TGACv1_031638_AA0117620,TRIAE_CS42_1BL_TGACv1_031277_AA0110800,
pyrimidine ribonucleoside monophosphate metabolic process	GO:0009173	9	0.318994	1.7483	2	15	3226	42300	TRIAE_CS42_2BL_TGACv1_130396_AA0410360,TRIAE_CS42_3B_TGACv1_224116_AA0792540,
GMP metabolic process	GO:0046037	10	0.670703	0.936587	1	14	3226	42300	TRIAE_CS42_6AL_TGACv1_471258_AA1505790,
pyrimidine ribonucleoside monophosphate biosynthetic process	GO:0009174	10	0.318994	1.7483	2	15	3226	42300	TRIAE_CS42_2BL_TGACv1_130396_AA0410360,TRIAE_CS42_3B_TGACv1_224116_AA0792540,
ribosome localization	GO:0033750	5	0.27191	3.27805	1	4	3226	42300	TRIAE_CS42_5BL_TGACv1_404944_AA1315820,
GTP metabolic process	GO:0046039	10	0.376053	1.54261	2	17	3226	42300	,TRIAE_CS42_1BL_TGACv1_031277_AA0110800,
pyrimidine deoxyribonucleoside monophosphate metabolic process	GO:0009176	9	0.146715	6.55611	1	2	3226	42300	TRIAE_CS42_2AS_TGACv1_112173_AA0332400,
pyrimidine deoxyribonucleoside monophosphate biosynthetic process	GO:0009177	10	0.146715	6.55611	1	2	3226	42300	TRIAE_CS42_2AS_TGACv1_112173_AA0332400,
purine ribonucleoside diphosphate metabolic process	GO:0009179	9	0.753356	0.855144	12	184	3226	42300	,TRIAE_CS42_2DL_TGACv1_162693_AA0563380,TRIAE_CS42_3DS_TGACv1_271534_AA0901690,TRIAE_CS42_5AL_TGACv1_374126_AA1191010,TRIAE_CS42_6AL_TGACv1_471523_AA1510300,TRIAE_CS42_6AL_TGACv1_471258_AA1505790,TRIAE_CS42_4DS_TGACv1_361462_AA1168450,TRIAE_CS42_5BL_TGACv1_406363_AA1344530,TRIAE_CS42_3AL_TGACv1_196173_AA0657880,TRIAE_CS42_4AL_TGACv1_288474_AA0949670,TRIAE_CS42_5DS_TGACv1_456548_AA1473880,TRIAE_CS…
organonitrogen compound catabolic process	GO:1901565	5	0.156392	1.11884	82	961	3226	42300	,TRIAE_CS42_3AL_TGACv1_195687_AA0652750,TRIAE_CS42_3B_TGACv1_221272_AA0735910,TRIAE_CS42_3DS_TGACv1_274000_AA0934260,TRIAE_CS42_2BS_TGACv1_146236_AA0459810,TRIAE_CS42_3DL_TGACv1_249152_AA0839780,TRIAE_CS42_6DS_TGACv1_544166_AA1746970,TRIAE_CS42_7AS_TGACv1_569577_AA1819420,TRIAE_CS42_4BL_TGACv1_321721_AA1064590,TRIAE_CS42_5BL_TGACv1_407930_AA1360480,TRIAE_CS42_5AL_TGACv1_375867_AA1228210,TRIAE_CS4…
organonitrogen compound metabolic process	GO:1901564	4	0.751968	0.983868	1033	13767	3226	42300	,TRIAE_CS42_2DL_TGACv1_158141_AA0510290,TRIAE_CS42_3DL_TGACv1_250123_AA0862470,TRIAE_CS42_6DL_TGACv1_526803_AA1692360,TRIAE_CS42_2DL_TGACv1_162693_AA0563380,TRIAE_CS42_6DL_TGACv1_527925_AA1709980,TRIAE_CS42_6BL_TGACv1_499505_AA1584500,TRIAE_CS42_U_TGACv1_641607_AA2099340,TRIAE_CS42_7DL_TGACv1_602570_AA1961000,TRIAE_CS42_5BL_TGACv1_404269_AA1293130,TRIAE_CS42_6AS_TGACv1_485210_AA1540150,TRIAE_CS42…
995_AA1360840,TRIAE_CS42_3AL_TGACv1_194354_AA0631570,TRIAE_CS42_5DL_TGACv1_433499_AA1414780,TRIAE_CS42_5BL_TGACv1_404129_AA1285570,TRIAE_CS42_5DL_TGACv1_435380_AA1449820,TRIAE_CS42_3DS_TGACv1_272047_AA0913820,TRIAE_CS42_4AS_TGACv1_307388_AA1020040,TRIAE_CS42_3B_TGACv1_223515_AA0783270,TRIAE_CS42_4AS_TGACv1_306607_AA1010970,TRIAE_CS42_3AL_TGACv1_195533_AA0650750,TRIAE_CS42_4DL_TGACv1_342708_AA1120…
ribonucleoside diphosphate metabolic process	GO:0009185	8	0.753356	0.855144	12	184	3226	42300	,TRIAE_CS42_2DL_TGACv1_162693_AA0563380,TRIAE_CS42_3DS_TGACv1_271534_AA0901690,TRIAE_CS42_5AL_TGACv1_374126_AA1191010,TRIAE_CS42_6AL_TGACv1_471523_AA1510300,TRIAE_CS42_6AL_TGACv1_471258_AA1505790,TRIAE_CS42_4DS_TGACv1_361462_AA1168450,TRIAE_CS42_5BL_TGACv1_406363_AA1344530,TRIAE_CS42_3AL_TGACv1_196173_AA0657880,TRIAE_CS42_4AL_TGACv1_288474_AA0949670,TRIAE_CS42_5DS_TGACv1_456548_AA1473880,TRIAE_CS…
UMP metabolic process	GO:0046049	10	0.318994	1.7483	2	15	3226	42300	TRIAE_CS42_2BL_TGACv1_130396_AA0410360,TRIAE_CS42_3B_TGACv1_224116_AA0792540,
organonitrogen compound biosynthetic process	GO:1901566	5	0.812925	0.950389	241	3325	3226	42300	,TRIAE_CS42_2DL_TGACv1_162693_AA0563380,TRIAE_CS42_U_TGACv1_641607_AA2099340,TRIAE_CS42_5AL_TGACv1_374237_AA1194670,TRIAE_CS42_5AL_TGACv1_374237_AA1194650,TRIAE_CS42_3DS_TGACv1_271534_AA0901690,TRIAE_CS42_1AL_TGACv1_001016_AA0023570,TRIAE_CS42_3AL_TGACv1_194339_AA0631270,TRIAE_CS42_7BL_TGACv1_577253_AA1870180,TRIAE_CS42_6BL_TGACv1_499683_AA1589070,TRIAE_CS42_7BL_TGACv1_577253_AA1870160,TRIAE_CS42…
UTP metabolic process	GO:0046051	10	0.289955	1.87317	2	14	3226	42300	,TRIAE_CS42_1BL_TGACv1_031277_AA0110800,
response to paraquat	GO:1901562	5	0.378742	2.18537	1	6	3226	42300	TRIAE_CS42_6DS_TGACv1_542774_AA1730010,
ribonucleoside triphosphate metabolic process	GO:0009199	8	0.943589	0.745397	22	387	3226	42300	,TRIAE_CS42_2DL_TGACv1_162693_AA0563380,TRIAE_CS42_3DS_TGACv1_271534_AA0901690,TRIAE_CS42_5AS_TGACv1_394253_AA1279170,TRIAE_CS42_7BS_TGACv1_593518_AA1952150,TRIAE_CS42_5AL_TGACv1_374126_AA1191010,TRIAE_CS42_6BS_TGACv1_513436_AA1641560,TRIAE_CS42_4BS_TGACv1_330992_AA1109300,TRIAE_CS42_7DL_TGACv1_603208_AA1978350,TRIAE_CS42_6AL_TGACv1_471523_AA1510300,TRIAE_CS42_4AL_TGACv1_290814_AA0989620,TRIAE_CS…
deoxyribonucleoside triphosphate metabolic process	GO:0009200	8	0.510337	1.45691	1	9	3226	42300	TRIAE_CS42_1DL_TGACv1_063964_AA0231980,
ribonucleoside triphosphate biosynthetic process	GO:0009201	9	0.948351	0.712165	17	313	3226	42300	,TRIAE_CS42_2DL_TGACv1_162693_AA0563380,TRIAE_CS42_3DS_TGACv1_271534_AA0901690,TRIAE_CS42_5AL_TGACv1_374126_AA1191010,TRIAE_CS42_6BS_TGACv1_513436_AA1641560,TRIAE_CS42_4BS_TGACv1_330992_AA1109300,TRIAE_CS42_6AL_TGACv1_471523_AA1510300,TRIAE_CS42_4AL_TGACv1_290814_AA0989620,TRIAE_CS42_4DS_TGACv1_361462_AA1168450,TRIAE_CS42_1BL_TGACv1_031638_AA0117620,TRIAE_CS42_1AS_TGACv1_019563_AA0068350,TRIAE_CS…
deoxyribonucleoside triphosphate catabolic process	GO:0009204	9	0.211794	4.37074	1	3	3226	42300	TRIAE_CS42_1DL_TGACv1_063964_AA0231980,
purine ribonucleoside triphosphate metabolic process	GO:0009205	9	0.931827	0.754401	21	365	3226	42300	,TRIAE_CS42_2DL_TGACv1_162693_AA0563380,TRIAE_CS42_3DS_TGACv1_271534_AA0901690,TRIAE_CS42_5AS_TGACv1_394253_AA1279170,TRIAE_CS42_7BS_TGACv1_593518_AA1952150,TRIAE_CS42_5AL_TGACv1_374126_AA1191010,TRIAE_CS42_6BS_TGACv1_513436_AA1641560,TRIAE_CS42_4BS_TGACv1_330992_AA1109300,TRIAE_CS42_7DL_TGACv1_603208_AA1978350,TRIAE_CS42_6AL_TGACv1_471523_AA1510300,TRIAE_CS42_4AL_TGACv1_290814_AA0989620,TRIAE_CS…
purine ribonucleoside triphosphate biosynthetic process	GO:0009206	10	0.936813	0.720946	16	291	3226	42300	,TRIAE_CS42_2DL_TGACv1_162693_AA0563380,TRIAE_CS42_3DS_TGACv1_271534_AA0901690,TRIAE_CS42_5AL_TGACv1_374126_AA1191010,TRIAE_CS42_6BS_TGACv1_513436_AA1641560,TRIAE_CS42_4BS_TGACv1_330992_AA1109300,TRIAE_CS42_6AL_TGACv1_471523_AA1510300,TRIAE_CS42_4AL_TGACv1_290814_AA0989620,TRIAE_CS42_4DS_TGACv1_361462_AA1168450,TRIAE_CS42_1AS_TGACv1_019563_AA0068350,TRIAE_CS42_5BL_TGACv1_406363_AA1344530,TRIAE_CS…
protein modification by small protein conjugation or removal	GO:0070647	8	0.526987	0.997668	63	828	3226	42300	,TRIAE_CS42_3B_TGACv1_221272_AA0735910,TRIAE_CS42_3DS_TGACv1_274000_AA0934260,TRIAE_CS42_6BL_TGACv1_500002_AA1596970,TRIAE_CS42_2AL_TGACv1_094005_AA0291030,TRIAE_CS42_1AS_TGACv1_019336_AA0065020,TRIAE_CS42_2AL_TGACv1_095951_AA0316020,TRIAE_CS42_U_TGACv1_641065_AA2084000,TRIAE_CS42_4DL_TGACv1_344347_AA1146290,TRIAE_CS42_5AS_TGACv1_392821_AA1265090,TRIAE_CS42_3B_TGACv1_221698_AA0747790,TRIAE_CS42_U…
protein modification by small protein removal	GO:0070646	7	0.431611	1.07351	14	171	3226	42300	,TRIAE_CS42_3DS_TGACv1_274000_AA0934260,TRIAE_CS42_5AL_TGACv1_375867_AA1228210,TRIAE_CS42_5DL_TGACv1_436296_AA1459790,TRIAE_CS42_2BL_TGACv1_129991_AA0401170,TRIAE_CS42_7BS_TGACv1_593755_AA1954210,TRIAE_CS42_6AL_TGACv1_473012_AA1528050,TRIAE_CS42_4AL_TGACv1_290301_AA0983780,TRIAE_CS42_1AS_TGACv1_020330_AA0076690,TRIAE_CS42_5DL_TGACv1_434186_AA1431230,TRIAE_CS42_1DS_TGACv1_081071_AA0257410,TRIAE_CS…
pyrimidine ribonucleoside triphosphate metabolic process	GO:0009208	9	0.524701	1.09268	3	36	3226	42300	,TRIAE_CS42_1BL_TGACv1_031638_AA0117620,TRIAE_CS42_1BL_TGACv1_031277_AA0110800,
pyrimidine ribonucleoside triphosphate biosynthetic process	GO:0009209	10	0.524701	1.09268	3	36	3226	42300	,TRIAE_CS42_1BL_TGACv1_031638_AA0117620,TRIAE_CS42_1BL_TGACv1_031277_AA0110800,
dTMP metabolic process	GO:0046073	10	0.146715	6.55611	1	2	3226	42300	TRIAE_CS42_2AS_TGACv1_112173_AA0332400,
pyrimidine ribonucleotide metabolic process	GO:0009218	9	0.214014	1.56098	5	42	3226	42300	,TRIAE_CS42_2BL_TGACv1_130396_AA0410360,TRIAE_CS42_3B_TGACv1_224116_AA0792540,TRIAE_CS42_1BL_TGACv1_031638_AA0117620,TRIAE_CS42_1BL_TGACv1_031277_AA0110800,
pyrimidine deoxyribonucleotide metabolic process	GO:0009219	9	0.582193	1.19202	1	11	3226	42300	TRIAE_CS42_2AS_TGACv1_112173_AA0332400,
adenine metabolic process	GO:0046083	9	0.510337	1.45691	1	9	3226	42300	TRIAE_CS42_5DL_TGACv1_433317_AA1409350,
pyrimidine ribonucleotide biosynthetic process	GO:0009220	10	0.214014	1.56098	5	42	3226	42300	,TRIAE_CS42_2BL_TGACv1_130396_AA0410360,TRIAE_CS42_3B_TGACv1_224116_AA0792540,TRIAE_CS42_1BL_TGACv1_031638_AA0117620,TRIAE_CS42_1BL_TGACv1_031277_AA0110800,
adenine biosynthetic process	GO:0046084	10	0.510337	1.45691	1	9	3226	42300	TRIAE_CS42_5DL_TGACv1_433317_AA1409350,
pyrimidine deoxyribonucleotide biosynthetic process	GO:0009221	10	0.327443	2.62244	1	5	3226	42300	TRIAE_CS42_2AS_TGACv1_112173_AA0332400,
nucleotide-sugar metabolic process	GO:0009225	7	0.0702827	1.9122	7	48	3226	42300	TRIAE_CS42_7BL_TGACv1_577459_AA1875750,TRIAE_CS42_4AL_TGACv1_291313_AA0993720,TRIAE_CS42_3AS_TGACv1_213824_AA0707980,TRIAE_CS42_6BL_TGACv1_500080_AA1598470,TRIAE_CS42_4AL_TGACv1_289430_AA0970990,TRIAE_CS42_4BL_TGACv1_321465_AA1060940,TRIAE_CS42_1DL_TGACv1_062731_AA0218830,
nucleotide-sugar biosynthetic process	GO:0009226	8	0.403751	1.31122	3	30	3226	42300	TRIAE_CS42_3AS_TGACv1_213824_AA0707980,TRIAE_CS42_4AL_TGACv1_289430_AA0970990,TRIAE_CS42_4BL_TGACv1_321465_AA1060940,
riboflavin biosynthetic process	GO:0009231	7	0.12454	1.87317	5	35	3226	42300	,TRIAE_CS42_3DL_TGACv1_252159_AA0888020,TRIAE_CS42_7BS_TGACv1_592062_AA1929610,TRIAE_CS42_3DL_TGACv1_250000_AA0860140,TRIAE_CS42_3AL_TGACv1_195146_AA0645390,
cobalamin metabolic process	GO:0009235	6	0.547689	1.31122	1	10	3226	42300	TRIAE_CS42_5BL_TGACv1_404198_AA1289610,
cobalamin biosynthetic process	GO:0009236	7	0.547689	1.31122	1	10	3226	42300	TRIAE_CS42_5BL_TGACv1_404198_AA1289610,
organic substance biosynthetic process	GO:1901576	4	0.0966577	1.03902	831	10487	3226	42300	TRIAE_CS42_7BL_TGACv1_577377_AA1873730,,TRIAE_CS42_4BL_TGACv1_320356_AA1036510,TRIAE_CS42_6DL_TGACv1_526803_AA1692360,TRIAE_CS42_4DL_TGACv1_343117_AA1130150,TRIAE_CS42_2DL_TGACv1_162693_AA0563380,TRIAE_CS42_U_TGACv1_641607_AA2099340,TRIAE_CS42_1BL_TGACv1_032072_AA0124950,TRIAE_CS42_7DL_TGACv1_602767_AA1967940,TRIAE_CS42_5AS_TGACv1_393073_AA1267970,TRIAE_CS42_6BL_TGACv1_500188_AA1600870,TRIAE_CS42…
inosine metabolic process	GO:0046102	10	0.211794	4.37074	1	3	3226	42300	TRIAE_CS42_3DL_TGACv1_249532_AA0851000,
glutaminyl-tRNAGln biosynthesis via transamidation	GO:0070681	11	0.547689	1.31122	1	10	3226	42300	TRIAE_CS42_2BL_TGACv1_130938_AA0420230,
organic substance catabolic process	GO:1901575	4	0.220059	1.06334	154	1899	3226	42300	,TRIAE_CS42_2DL_TGACv1_162693_AA0563380,TRIAE_CS42_3AL_TGACv1_195687_AA0652750,TRIAE_CS42_5BL_TGACv1_404484_AA1301580,TRIAE_CS42_3B_TGACv1_221272_AA0735910,TRIAE_CS42_5AL_TGACv1_375077_AA1215670,TRIAE_CS42_3DS_TGACv1_271534_AA0901690,TRIAE_CS42_4DL_TGACv1_343826_AA1140120,TRIAE_CS42_3B_TGACv1_225364_AA0807560,TRIAE_CS42_2BL_TGACv1_129955_AA0400370,TRIAE_CS42_3DS_TGACv1_274000_AA0934260,TRIAE_CS42…
fatty acid derivative metabolic process	GO:1901568	4	0.778559	0.690116	1	19	3226	42300	TRIAE_CS42_3B_TGACv1_220848_AA0721220,
lipid A biosynthetic process	GO:0009245	8	0.0711739	3.0259	3	13	3226	42300	TRIAE_CS42_4AS_TGACv1_308110_AA1025950,TRIAE_CS42_4DL_TGACv1_345303_AA1152650,TRIAE_CS42_3DL_TGACv1_251896_AA0885840,
glycolipid biosynthetic process	GO:0009247	8	0.112308	1.54261	10	85	3226	42300	TRIAE_CS42_1BS_TGACv1_052012_AA0181210,TRIAE_CS42_4DS_TGACv1_362233_AA1177990,TRIAE_CS42_6AS_TGACv1_485890_AA1553710,TRIAE_CS42_4AS_TGACv1_308110_AA1025950,TRIAE_CS42_5BL_TGACv1_404273_AA1293440,TRIAE_CS42_4DL_TGACv1_344177_AA1144620,TRIAE_CS42_5DL_TGACv1_433024_AA1398620,TRIAE_CS42_4DL_TGACv1_345303_AA1152650,TRIAE_CS42_3DL_TGACv1_251896_AA0885840,TRIAE_CS42_2BL_TGACv1_131501_AA0428590,
fatty acid derivative biosynthetic process	GO:1901570	5	0.740467	0.771307	1	17	3226	42300	TRIAE_CS42_3B_TGACv1_220848_AA0721220,
nucleobase biosynthetic process	GO:0046112	8	0.582837	0.989601	4	53	3226	42300	TRIAE_CS42_2BL_TGACv1_130396_AA0410360,TRIAE_CS42_3B_TGACv1_224116_AA0792540,TRIAE_CS42_5DL_TGACv1_433317_AA1409350,TRIAE_CS42_5DL_TGACv1_435380_AA1449820,
protein lipoylation	GO:0009249	9	0.670703	0.936587	1	14	3226	42300	TRIAE_CS42_3DL_TGACv1_250163_AA0863390,
nucleobase catabolic process	GO:0046113	8	0.547689	1.31122	1	10	3226	42300	TRIAE_CS42_7BL_TGACv1_578576_AA1897380,
glucan biosynthetic process	GO:0009250	8	0.427688	1.06654	17	209	3226	42300	,TRIAE_CS42_2AL_TGACv1_093387_AA0279010,TRIAE_CS42_2DL_TGACv1_158120_AA0509810,TRIAE_CS42_4BL_TGACv1_320386_AA1037430,TRIAE_CS42_4AL_TGACv1_288485_AA0950020,TRIAE_CS42_2DS_TGACv1_179004_AA0603350,TRIAE_CS42_5BL_TGACv1_406579_AA1347310,TRIAE_CS42_2BL_TGACv1_129991_AA0401160,TRIAE_CS42_2DL_TGACv1_158410_AA0517930,TRIAE_CS42_U_TGACv1_642511_AA2118750,TRIAE_CS42_5DL_TGACv1_436001_AA1457180,TRIAE_CS42…
glucan catabolic process	GO:0009251	7	0.397769	1.16184	7	79	3226	42300	,TRIAE_CS42_4BS_TGACv1_328242_AA1085080,TRIAE_CS42_2DL_TGACv1_162482_AA0562920,TRIAE_CS42_2BL_TGACv1_130220_AA0406580,TRIAE_CS42_5AS_TGACv1_393642_AA1274840,TRIAE_CS42_5DS_TGACv1_458238_AA1492860,TRIAE_CS42_5BL_TGACv1_407421_AA1356730,
DNA endoreduplication	GO:0042023	10	0.296883	1.57347	3	25	3226	42300	,TRIAE_CS42_5DL_TGACv1_438199_AA1468020,TRIAE_CS42_5DL_TGACv1_433088_AA1401500,
protein refolding	GO:0042026	4	0.445366	1.22927	3	32	3226	42300	TRIAE_CS42_7AL_TGACv1_556005_AA1752280,TRIAE_CS42_2DL_TGACv1_158019_AA0506180,TRIAE_CS42_6BS_TGACv1_514208_AA1656960,
ribonucleotide metabolic process	GO:0009259	8	0.954513	0.75899	29	501	3226	42300	,TRIAE_CS42_2DL_TGACv1_162693_AA0563380,TRIAE_CS42_3DS_TGACv1_271534_AA0901690,TRIAE_CS42_5AS_TGACv1_394253_AA1279170,TRIAE_CS42_2BL_TGACv1_130396_AA0410360,TRIAE_CS42_3B_TGACv1_224116_AA0792540,TRIAE_CS42_7BS_TGACv1_593518_AA1952150,TRIAE_CS42_5AL_TGACv1_374126_AA1191010,TRIAE_CS42_6BS_TGACv1_513436_AA1641560,TRIAE_CS42_4BS_TGACv1_330992_AA1109300,TRIAE_CS42_7DL_TGACv1_603208_AA1978350,TRIAE_CS4…
organic hydroxy compound biosynthetic process	GO:1901617	5	0.546037	1.00093	10	131	3226	42300	,TRIAE_CS42_2AL_TGACv1_095887_AA0315620,TRIAE_CS42_5BL_TGACv1_407007_AA1352460,TRIAE_CS42_1AL_TGACv1_002432_AA0041870,TRIAE_CS42_2BS_TGACv1_146144_AA0456630,TRIAE_CS42_4BL_TGACv1_320533_AA1042400,TRIAE_CS42_U_TGACv1_643438_AA2132010,TRIAE_CS42_7DS_TGACv1_621353_AA2012720,TRIAE_CS42_7BS_TGACv1_593092_AA1948070,TRIAE_CS42_2BS_TGACv1_146155_AA0457040,
ribonucleotide biosynthetic process	GO:0009260	9	0.967103	0.706042	21	390	3226	42300	,TRIAE_CS42_2DL_TGACv1_162693_AA0563380,TRIAE_CS42_3DS_TGACv1_271534_AA0901690,TRIAE_CS42_2BL_TGACv1_130396_AA0410360,TRIAE_CS42_3B_TGACv1_224116_AA0792540,TRIAE_CS42_5AL_TGACv1_374126_AA1191010,TRIAE_CS42_6BS_TGACv1_513436_AA1641560,TRIAE_CS42_4BS_TGACv1_330992_AA1109300,TRIAE_CS42_6AL_TGACv1_471523_AA1510300,TRIAE_CS42_4AL_TGACv1_290814_AA0989620,TRIAE_CS42_4DS_TGACv1_361462_AA1168450,TRIAE_CS4…
organic hydroxy compound catabolic process	GO:1901616	5	0.851096	0.546342	1	24	3226	42300	TRIAE_CS42_6BL_TGACv1_501779_AA1620700,
deoxyribonucleotide metabolic process	GO:0009262	8	0.347734	1.63903	2	16	3226	42300	TRIAE_CS42_2AS_TGACv1_112173_AA0332400,TRIAE_CS42_7DL_TGACv1_602624_AA1963030,
deoxyribonucleotide biosynthetic process	GO:0009263	9	0.426128	1.87317	1	7	3226	42300	TRIAE_CS42_2AS_TGACv1_112173_AA0332400,
purine ribonucleoside metabolic process	GO:0046128	9	0.298467	1.26383	8	83	3226	42300	,TRIAE_CS42_2AL_TGACv1_093159_AA0273650,TRIAE_CS42_6AL_TGACv1_471258_AA1505790,TRIAE_CS42_5BL_TGACv1_404374_AA1297310,TRIAE_CS42_2BL_TGACv1_130067_AA0402710,TRIAE_CS42_3DL_TGACv1_249532_AA0851000,TRIAE_CS42_5DL_TGACv1_433317_AA1409350,TRIAE_CS42_1BL_TGACv1_031277_AA0110800,
deoxyribonucleotide catabolic process	GO:0009264	9	0.211794	4.37074	1	3	3226	42300	TRIAE_CS42_7DL_TGACv1_602624_AA1963030,
purine ribonucleoside biosynthetic process	GO:0046129	10	0.524701	1.09268	3	36	3226	42300	,TRIAE_CS42_5DL_TGACv1_433317_AA1409350,TRIAE_CS42_1BL_TGACv1_031277_AA0110800,
2'-deoxyribonucleotide biosynthetic process	GO:0009265	10	0.327443	2.62244	1	5	3226	42300	TRIAE_CS42_2AS_TGACv1_112173_AA0332400,
organic hydroxy compound metabolic process	GO:1901615	4	0.789826	0.838224	14	219	3226	42300	,TRIAE_CS42_5BL_TGACv1_404598_AA1305670,TRIAE_CS42_4AS_TGACv1_308791_AA1029530,TRIAE_CS42_2AL_TGACv1_095887_AA0315620,TRIAE_CS42_5BL_TGACv1_407007_AA1352460,TRIAE_CS42_5DL_TGACv1_433420_AA1412760,TRIAE_CS42_1AL_TGACv1_002432_AA0041870,TRIAE_CS42_6BL_TGACv1_501779_AA1620700,TRIAE_CS42_2BS_TGACv1_146144_AA0456630,TRIAE_CS42_4BL_TGACv1_320533_AA1042400,TRIAE_CS42_U_TGACv1_643438_AA2132010,TRIAE_CS42…
response to temperature stimulus	GO:0009266	4	0.152243	1.2279	28	299	3226	42300	,TRIAE_CS42_2BL_TGACv1_129955_AA0400370,TRIAE_CS42_2BS_TGACv1_146519_AA0467350,TRIAE_CS42_2DS_TGACv1_177679_AA0582290,TRIAE_CS42_6AS_TGACv1_488338_AA1575180,TRIAE_CS42_2DL_TGACv1_162738_AA0563460,TRIAE_CS42_5DS_TGACv1_458169_AA1492490,TRIAE_CS42_5BL_TGACv1_405428_AA1327160,TRIAE_CS42_2BL_TGACv1_131172_AA0423740,TRIAE_CS42_5DS_TGACv1_456657_AA1475640,TRIAE_CS42_5AL_TGACv1_377499_AA1247400,TRIAE_CS…
purine ribonucleoside catabolic process	GO:0046130	10	0.146418	2.91383	2	9	3226	42300	TRIAE_CS42_2BL_TGACv1_130067_AA0402710,TRIAE_CS42_3DL_TGACv1_249532_AA0851000,
pyrimidine ribonucleoside metabolic process	GO:0046131	9	0.257293	1.45691	5	45	3226	42300	,TRIAE_CS42_2BL_TGACv1_130396_AA0410360,TRIAE_CS42_3B_TGACv1_224116_AA0792540,TRIAE_CS42_1BL_TGACv1_031638_AA0117620,TRIAE_CS42_1BL_TGACv1_031277_AA0110800,
cellular response to starvation	GO:0009267	7	0.996143	0.187317	1	70	3226	42300	TRIAE_CS42_1BL_TGACv1_031170_AA0109070,
pyrimidine ribonucleoside biosynthetic process	GO:0046132	10	0.214014	1.56098	5	42	3226	42300	,TRIAE_CS42_2BL_TGACv1_130396_AA0410360,TRIAE_CS42_3B_TGACv1_224116_AA0792540,TRIAE_CS42_1BL_TGACv1_031638_AA0117620,TRIAE_CS42_1BL_TGACv1_031277_AA0110800,
response to pH	GO:0009268	4	0.119714	3.27805	2	8	3226	42300	TRIAE_CS42_1BS_TGACv1_052012_AA0181220,TRIAE_CS42_1BL_TGACv1_030454_AA0091140,
response to desiccation	GO:0009269	5	0.0935085	2.28038	4	23	3226	42300	TRIAE_CS42_1DL_TGACv1_062802_AA0220180,TRIAE_CS42_4BL_TGACv1_320840_AA1049960,TRIAE_CS42_4BS_TGACv1_331478_AA1110020,TRIAE_CS42_3B_TGACv1_222461_AA0764980,
pyrimidine nucleoside biosynthetic process	GO:0046134	9	0.214014	1.56098	5	42	3226	42300	,TRIAE_CS42_2BL_TGACv1_130396_AA0410360,TRIAE_CS42_3B_TGACv1_224116_AA0792540,TRIAE_CS42_1BL_TGACv1_031638_AA0117620,TRIAE_CS42_1BL_TGACv1_031277_AA0110800,
alpha-amino acid metabolic process	GO:1901605	8	0.55636	0.987737	40	531	3226	42300	,TRIAE_CS42_5AL_TGACv1_374581_AA1203830,TRIAE_CS42_3AL_TGACv1_194339_AA0631270,TRIAE_CS42_2BS_TGACv1_146236_AA0459810,TRIAE_CS42_4AS_TGACv1_306349_AA1006810,TRIAE_CS42_4BL_TGACv1_322152_AA1069020,TRIAE_CS42_3B_TGACv1_224103_AA0792320,TRIAE_CS42_6DL_TGACv1_526331_AA1679610,TRIAE_CS42_7DS_TGACv1_621682_AA2023110,TRIAE_CS42_6BL_TGACv1_500985_AA1612240,TRIAE_CS42_2BL_TGACv1_129622_AA0390890,TRIAE_CS4…
alpha-amino acid biosynthetic process	GO:1901607	9	0.940011	0.734903	19	339	3226	42300	,TRIAE_CS42_3AL_TGACv1_194339_AA0631270,TRIAE_CS42_4AS_TGACv1_306349_AA1006810,TRIAE_CS42_4BL_TGACv1_322152_AA1069020,TRIAE_CS42_3B_TGACv1_224103_AA0792320,TRIAE_CS42_7DS_TGACv1_621682_AA2023110,TRIAE_CS42_6BL_TGACv1_500985_AA1612240,TRIAE_CS42_5BL_TGACv1_404374_AA1297310,TRIAE_CS42_2AS_TGACv1_112173_AA0332400,TRIAE_CS42_2AS_TGACv1_112079_AA0329750,TRIAE_CS42_1BL_TGACv1_032923_AA0135480,TRIAE_CS4…
alpha-amino acid catabolic process	GO:1901606	9	0.0537032	1.57347	15	125	3226	42300	TRIAE_CS42_2BS_TGACv1_146236_AA0459810,TRIAE_CS42_6DL_TGACv1_526331_AA1679610,TRIAE_CS42_2BL_TGACv1_129622_AA0390890,TRIAE_CS42_1DL_TGACv1_061246_AA0189820,TRIAE_CS42_3B_TGACv1_223781_AA0787150,TRIAE_CS42_6DL_TGACv1_527923_AA1709960,TRIAE_CS42_2AS_TGACv1_114093_AA0363970,TRIAE_CS42_2BL_TGACv1_130067_AA0402710,TRIAE_CS42_2BS_TGACv1_146003_AA0452680,TRIAE_CS42_4BL_TGACv1_320451_AA1039710,TRIAE_CS42…
fluid transport	GO:0042044	5	0.0944204	3.74635	2	7	3226	42300	TRIAE_CS42_2DS_TGACv1_177171_AA0567540,TRIAE_CS42_U_TGACv1_645802_AA2145460,
strigolactone biosynthetic process	GO:1901601	10	0.00286853	4.68293	5	14	3226	42300	TRIAE_CS42_2AL_TGACv1_094816_AA0303560,TRIAE_CS42_7AL_TGACv1_557747_AA1785560,TRIAE_CS42_4BS_TGACv1_329444_AA1101380,TRIAE_CS42_3AS_TGACv1_211627_AA0692400,TRIAE_CS42_7BS_TGACv1_591819_AA1922500,
strigolactone metabolic process	GO:1901600	9	0.00286853	4.68293	5	14	3226	42300	TRIAE_CS42_2AL_TGACv1_094816_AA0303560,TRIAE_CS42_7AL_TGACv1_557747_AA1785560,TRIAE_CS42_4BS_TGACv1_329444_AA1101380,TRIAE_CS42_3AS_TGACv1_211627_AA0692400,TRIAE_CS42_7BS_TGACv1_591819_AA1922500,
quinone metabolic process	GO:1901661	5	0.867356	0.582765	2	45	3226	42300	TRIAE_CS42_4AL_TGACv1_294735_AA1001610,TRIAE_CS42_7DL_TGACv1_603013_AA1973770,
tetrahydrobiopterin metabolic process	GO:0046146	6	0.582193	1.19202	1	11	3226	42300	,
quinone biosynthetic process	GO:1901663	7	0.867356	0.582765	2	45	3226	42300	TRIAE_CS42_4AL_TGACv1_294735_AA1001610,TRIAE_CS42_7DL_TGACv1_603013_AA1973770,
glycosyl compound metabolic process	GO:1901657	5	0.528726	1.00863	13	169	3226	42300	,TRIAE_CS42_6DL_TGACv1_526803_AA1692360,TRIAE_CS42_2BL_TGACv1_130396_AA0410360,TRIAE_CS42_3B_TGACv1_224116_AA0792540,TRIAE_CS42_2AL_TGACv1_093159_AA0273650,TRIAE_CS42_6AL_TGACv1_471258_AA1505790,TRIAE_CS42_5BL_TGACv1_404374_AA1297310,TRIAE_CS42_1BL_TGACv1_031638_AA0117620,TRIAE_CS42_2BL_TGACv1_130067_AA0402710,TRIAE_CS42_3DL_TGACv1_249532_AA0851000,TRIAE_CS42_5DL_TGACv1_433317_AA1409350,TRIAE_CS4…
pigment biosynthetic process	GO:0046148	4	0.797292	0.802789	9	147	3226	42300	TRIAE_CS42_2AL_TGACv1_093489_AA0281070,TRIAE_CS42_3B_TGACv1_220916_AA0723630,TRIAE_CS42_5AL_TGACv1_378996_AA1255280,TRIAE_CS42_3DL_TGACv1_249508_AA0850370,TRIAE_CS42_6BS_TGACv1_514305_AA1658120,TRIAE_CS42_1DL_TGACv1_061579_AA0199080,TRIAE_CS42_5DL_TGACv1_433317_AA1409350,TRIAE_CS42_5BL_TGACv1_404129_AA1285570,TRIAE_CS42_2BL_TGACv1_130862_AA0418960,
pigment catabolic process	GO:0046149	4	0.891605	0.468293	1	28	3226	42300	TRIAE_CS42_3B_TGACv1_220836_AA0720930,
glycosyl compound biosynthetic process	GO:1901659	6	0.445552	1.1239	6	70	3226	42300	,TRIAE_CS42_2BL_TGACv1_130396_AA0410360,TRIAE_CS42_3B_TGACv1_224116_AA0792540,TRIAE_CS42_1BL_TGACv1_031638_AA0117620,TRIAE_CS42_5DL_TGACv1_433317_AA1409350,TRIAE_CS42_1BL_TGACv1_031277_AA0110800,
cellular macromolecule localization	GO:0070727	4	0.478542	1.01514	48	620	3226	42300	,TRIAE_CS42_6AL_TGACv1_471250_AA1505520,TRIAE_CS42_7DS_TGACv1_622221_AA2035710,TRIAE_CS42_6AS_TGACv1_486700_AA1564170,TRIAE_CS42_4BL_TGACv1_321098_AA1055320,TRIAE_CS42_6DL_TGACv1_526318_AA1679410,TRIAE_CS42_7DS_TGACv1_623432_AA2053120,TRIAE_CS42_1BL_TGACv1_032509_AA0130750,TRIAE_CS42_1BL_TGACv1_032327_AA0128440,TRIAE_CS42_2BS_TGACv1_146054_AA0454300,TRIAE_CS42_1BS_TGACv1_052086_AA0181320,TRIAE_CS…
cell wall assembly	GO:0070726	5	0.186571	1.63903	5	40	3226	42300	TRIAE_CS42_6DL_TGACv1_527144_AA1699290,TRIAE_CS42_U_TGACv1_640702_AA2070090,TRIAE_CS42_2AS_TGACv1_113845_AA0361400,TRIAE_CS42_2BL_TGACv1_129339_AA0379370,TRIAE_CS42_6BS_TGACv1_513342_AA1638630,
glycosyl compound catabolic process	GO:1901658	6	0.231598	2.18537	2	12	3226	42300	TRIAE_CS42_2BL_TGACv1_130067_AA0402710,TRIAE_CS42_3DL_TGACv1_249532_AA0851000,
nucleoside bisphosphate metabolic process	GO:0033865	7	0.524701	1.09268	3	36	3226	42300	TRIAE_CS42_2AL_TGACv1_093159_AA0273650,TRIAE_CS42_7DL_TGACv1_602722_AA1966420,TRIAE_CS42_4AL_TGACv1_288251_AA0942440,
nucleoside bisphosphate biosynthetic process	GO:0033866	8	0.643507	1.00863	1	13	3226	42300	TRIAE_CS42_4AL_TGACv1_288251_AA0942440,
plant organ development	GO:0099402	4	0.482701	1.01758	35	451	3226	42300	,TRIAE_CS42_5DL_TGACv1_433270_AA1407710,TRIAE_CS42_6DL_TGACv1_530141_AA1719340,TRIAE_CS42_4DL_TGACv1_342886_AA1124730,TRIAE_CS42_1BL_TGACv1_033860_AA0142380,TRIAE_CS42_5DL_TGACv1_434039_AA1427760,TRIAE_CS42_U_TGACv1_641778_AA2104030,TRIAE_CS42_6BL_TGACv1_500374_AA1603810,TRIAE_CS42_2AL_TGACv1_096493_AA0319440,TRIAE_CS42_5BL_TGACv1_404876_AA1313730,TRIAE_CS42_4BL_TGACv1_320766_AA1048240,TRIAE_CS42…
genetic transfer	GO:0009292	4	0.695825	0.874148	1	15	3226	42300	,
response to acid chemical	GO:0001101	4	0.214851	1.12591	48	559	3226	42300	,TRIAE_CS42_6DL_TGACv1_530141_AA1719340,TRIAE_CS42_1DL_TGACv1_062737_AA0219050,TRIAE_CS42_2BL_TGACv1_129955_AA0400370,TRIAE_CS42_3B_TGACv1_222884_AA0772530,TRIAE_CS42_1BL_TGACv1_033860_AA0142380,TRIAE_CS42_5DS_TGACv1_457973_AA1491180,TRIAE_CS42_3AS_TGACv1_210809_AA0679580,TRIAE_CS42_7BS_TGACv1_593680_AA1953740,TRIAE_CS42_2DL_TGACv1_162738_AA0563460,TRIAE_CS42_4DS_TGACv1_362233_AA1177990,TRIAE_CS4…
DNA mediated transformation	GO:0009294	5	0.695825	0.874148	1	15	3226	42300	,
histone H3-K27 methylation	GO:0070734	12	0.695825	0.874148	1	15	3226	42300	,
GDP-mannose biosynthetic process	GO:0009298	9	0.101207	2.62244	3	15	3226	42300	TRIAE_CS42_3AS_TGACv1_213824_AA0707980,TRIAE_CS42_4AL_TGACv1_289430_AA0970990,TRIAE_CS42_4BL_TGACv1_321465_AA1060940,
ribonucleoside bisphosphate metabolic process	GO:0033875	8	0.524701	1.09268	3	36	3226	42300	TRIAE_CS42_2AL_TGACv1_093159_AA0273650,TRIAE_CS42_7DL_TGACv1_602722_AA1966420,TRIAE_CS42_4AL_TGACv1_288251_AA0942440,
alcohol biosynthetic process	GO:0046165	5	0.114868	1.69973	7	54	3226	42300	,TRIAE_CS42_2AL_TGACv1_095887_AA0315620,TRIAE_CS42_5BL_TGACv1_407007_AA1352460,TRIAE_CS42_2BS_TGACv1_146144_AA0456630,TRIAE_CS42_4BL_TGACv1_320533_AA1042400,TRIAE_CS42_U_TGACv1_643438_AA2132010,TRIAE_CS42_7DS_TGACv1_621353_AA2012720,
snRNA transcription	GO:0009301	10	0.0165576	8.74148	2	3	3226	42300	TRIAE_CS42_3AS_TGACv1_211472_AA0690490,TRIAE_CS42_3DL_TGACv1_251571_AA0882610,
nucleoside transmembrane transport	GO:1901642	8	0.0354121	3.93366	3	10	3226	42300	TRIAE_CS42_2AS_TGACv1_113487_AA0356770,TRIAE_CS42_6BS_TGACv1_513993_AA1653670,TRIAE_CS42_U_TGACv1_644432_AA2139490,
protein secretion	GO:0009306	9	0.202654	2.38404	2	11	3226	42300	,TRIAE_CS42_7AL_TGACv1_560290_AA1802000,
amine metabolic process	GO:0009308	5	0.182237	1.21974	24	258	3226	42300	,TRIAE_CS42_2BS_TGACv1_147121_AA0478340,TRIAE_CS42_6DL_TGACv1_526331_AA1679610,TRIAE_CS42_5BL_TGACv1_405998_AA1338790,TRIAE_CS42_7DL_TGACv1_602722_AA1966450,TRIAE_CS42_2DL_TGACv1_159362_AA0537130,TRIAE_CS42_7DS_TGACv1_622603_AA2042430,TRIAE_CS42_3B_TGACv1_223781_AA0787150,TRIAE_CS42_7BL_TGACv1_576811_AA1855640,TRIAE_CS42_6BL_TGACv1_503490_AA1628030,TRIAE_CS42_2DS_TGACv1_178082_AA0590470,TRIAE_CS4…
polyol biosynthetic process	GO:0046173	6	0.208318	1.6919	4	31	3226	42300	,TRIAE_CS42_4BL_TGACv1_320533_AA1042400,TRIAE_CS42_U_TGACv1_643438_AA2132010,TRIAE_CS42_7DS_TGACv1_621353_AA2012720,
amine biosynthetic process	GO:0009309	6	0.0733048	1.52976	14	120	3226	42300	,TRIAE_CS42_2BS_TGACv1_147121_AA0478340,TRIAE_CS42_5BL_TGACv1_405998_AA1338790,TRIAE_CS42_7DL_TGACv1_602722_AA1966450,TRIAE_CS42_7DS_TGACv1_622603_AA2042430,TRIAE_CS42_3B_TGACv1_223781_AA0787150,TRIAE_CS42_6BL_TGACv1_503490_AA1628030,TRIAE_CS42_2DS_TGACv1_178082_AA0590470,TRIAE_CS42_2BL_TGACv1_129661_AA0391980,TRIAE_CS42_6DS_TGACv1_543093_AA1735260,TRIAE_CS42_U_TGACv1_640842_AA2076830,TRIAE_CS42_…
amine catabolic process	GO:0009310	6	0.760268	0.728456	1	18	3226	42300	TRIAE_CS42_6DL_TGACv1_526331_AA1679610,
oligosaccharide metabolic process	GO:0009311	5	0.58499	0.971275	10	135	3226	42300	,TRIAE_CS42_6BS_TGACv1_513362_AA1638960,TRIAE_CS42_4AS_TGACv1_308110_AA1025950,TRIAE_CS42_4BL_TGACv1_320617_AA1044750,TRIAE_CS42_2BS_TGACv1_146971_AA0475960,TRIAE_CS42_4BL_TGACv1_321796_AA1065570,TRIAE_CS42_2AS_TGACv1_113796_AA0360690,TRIAE_CS42_4DL_TGACv1_345303_AA1152650,TRIAE_CS42_4BS_TGACv1_329408_AA1100970,TRIAE_CS42_3DL_TGACv1_251896_AA0885840,
oligosaccharide biosynthetic process	GO:0009312	6	0.146846	1.4938	9	79	3226	42300	,TRIAE_CS42_6BS_TGACv1_513362_AA1638960,TRIAE_CS42_4AS_TGACv1_308110_AA1025950,TRIAE_CS42_4BL_TGACv1_320617_AA1044750,TRIAE_CS42_2BS_TGACv1_146971_AA0475960,TRIAE_CS42_4BL_TGACv1_321796_AA1065570,TRIAE_CS42_2AS_TGACv1_113796_AA0360690,TRIAE_CS42_4DL_TGACv1_345303_AA1152650,TRIAE_CS42_3DL_TGACv1_251896_AA0885840,
response to radiation	GO:0009314	4	0.877028	0.81747	25	401	3226	42300	,TRIAE_CS42_6DL_TGACv1_530141_AA1719340,TRIAE_CS42_4DL_TGACv1_343139_AA1130420,TRIAE_CS42_6BL_TGACv1_500374_AA1603810,TRIAE_CS42_5BL_TGACv1_405428_AA1327160,TRIAE_CS42_5AL_TGACv1_377499_AA1247400,TRIAE_CS42_5DL_TGACv1_433883_AA1424460,TRIAE_CS42_3DS_TGACv1_272383_AA0919890,TRIAE_CS42_5BL_TGACv1_407166_AA1354040,TRIAE_CS42_3B_TGACv1_223611_AA0784540,TRIAE_CS42_6DS_TGACv1_542774_AA1730010,TRIAE_CS4…
aldehyde biosynthetic process	GO:0046184	5	0.555874	1.09268	2	24	3226	42300	,TRIAE_CS42_1AL_TGACv1_002432_AA0041870,
aldehyde catabolic process	GO:0046185	5	0.318994	1.7483	2	15	3226	42300	TRIAE_CS42_3B_TGACv1_225364_AA0807560,TRIAE_CS42_2BS_TGACv1_146155_AA0457040,
nucleotide transmembrane transport	GO:1901679	8	0.378742	2.18537	1	6	3226	42300	TRIAE_CS42_1BS_TGACv1_049380_AA0151300,
iron coordination entity transport	GO:1901678	5	0.547689	1.31122	1	10	3226	42300	TRIAE_CS42_1BL_TGACv1_033291_AA0138510,
regulation of superoxide dismutase activity	GO:1901668	6	0.469902	1.63903	1	8	3226	42300	TRIAE_CS42_7AS_TGACv1_571532_AA1848370,
positive regulation of superoxide dismutase activity	GO:1901671	7	0.469902	1.63903	1	8	3226	42300	TRIAE_CS42_7AS_TGACv1_571532_AA1848370,
regulation of response to red or far red light	GO:2000030	5	0.212676	1.87317	3	21	3226	42300	TRIAE_CS42_3B_TGACv1_223611_AA0784540,TRIAE_CS42_3DL_TGACv1_250163_AA0863360,TRIAE_CS42_1BL_TGACv1_031145_AA0108600,
regulation of salicylic acid mediated signaling pathway	GO:2000031	7	0.211794	4.37074	1	3	3226	42300	TRIAE_CS42_6AS_TGACv1_487611_AA1571850,
nitric oxide metabolic process	GO:0046209	5	0.510337	1.45691	1	9	3226	42300	TRIAE_CS42_7DS_TGACv1_626041_AA2066250,
regulation of photoperiodism, flowering	GO:2000028	7	0.0640559	1.95288	7	47	3226	42300	,TRIAE_CS42_6DL_TGACv1_530141_AA1719340,TRIAE_CS42_6BL_TGACv1_500374_AA1603810,TRIAE_CS42_5DL_TGACv1_433883_AA1424460,TRIAE_CS42_6AS_TGACv1_487611_AA1571850,TRIAE_CS42_6BS_TGACv1_513322_AA1638220,TRIAE_CS42_7BL_TGACv1_579395_AA1906900,
regulation of multicellular organismal development	GO:2000026	5	0.790572	0.845949	16	248	3226	42300	,TRIAE_CS42_6DL_TGACv1_530141_AA1719340,TRIAE_CS42_2BS_TGACv1_146519_AA0467350,TRIAE_CS42_U_TGACv1_641778_AA2104030,TRIAE_CS42_6BL_TGACv1_500374_AA1603810,TRIAE_CS42_5DL_TGACv1_433883_AA1424460,TRIAE_CS42_6DS_TGACv1_542882_AA1732120,TRIAE_CS42_7BL_TGACv1_576811_AA1855640,TRIAE_CS42_6AS_TGACv1_487611_AA1571850,TRIAE_CS42_6BS_TGACv1_513322_AA1638220,TRIAE_CS42_3AL_TGACv1_195286_AA0647420,TRIAE_CS42…
regulation of leaf development	GO:2000024	7	0.296883	1.57347	3	25	3226	42300	TRIAE_CS42_6DL_TGACv1_530141_AA1719340,TRIAE_CS42_6BL_TGACv1_500374_AA1603810,TRIAE_CS42_6AL_TGACv1_472289_AA1520520,
negative regulation of chromosome separation	GO:1905819	8	0.483316	1.24878	2	21	3226	42300	TRIAE_CS42_6DL_TGACv1_526845_AA1693300,TRIAE_CS42_5BS_TGACv1_423639_AA1381150,
regulation of chromosome separation	GO:1905818	7	0.620883	0.971275	2	27	3226	42300	TRIAE_CS42_6DL_TGACv1_526845_AA1693300,TRIAE_CS42_5BS_TGACv1_423639_AA1381150,
indole phytoalexin metabolic process	GO:0046217	6	0.146418	2.91383	2	9	3226	42300	TRIAE_CS42_7DL_TGACv1_603201_AA1978120,TRIAE_CS42_4DS_TGACv1_361671_AA1171310,
indolalkylamine catabolic process	GO:0046218	9	0.760268	0.728456	1	18	3226	42300	TRIAE_CS42_6DL_TGACv1_526331_AA1679610,
nitrate metabolic process	GO:0042126	6	0.695825	0.874148	1	15	3226	42300	TRIAE_CS42_7DS_TGACv1_626041_AA2066250,
regulation of cell proliferation	GO:0042127	5	0.311158	1.41754	4	37	3226	42300	,TRIAE_CS42_4DL_TGACv1_342886_AA1124730,TRIAE_CS42_5DL_TGACv1_435094_AA1445980,TRIAE_CS42_4BL_TGACv1_322248_AA1070000,
nitrate assimilation	GO:0042128	7	0.695825	0.874148	1	15	3226	42300	TRIAE_CS42_7DS_TGACv1_626041_AA2066250,
transcription, RNA-templated	GO:0001172	8	0.445366	1.22927	3	32	3226	42300	TRIAE_CS42_6DL_TGACv1_527675_AA1707210,TRIAE_CS42_3AS_TGACv1_212977_AA0704510,TRIAE_CS42_3DL_TGACv1_249024_AA0834820,
neurotransmitter metabolic process	GO:0042133	5	0.32888	1.38023	4	38	3226	42300	TRIAE_CS42_2AS_TGACv1_112173_AA0332400,TRIAE_CS42_6DL_TGACv1_529073_AA1717380,TRIAE_CS42_7DS_TGACv1_626041_AA2066250,TRIAE_CS42_2BS_TGACv1_146356_AA0463240,
regulation of adaxial/abaxial pattern formation	GO:2000011	6	0.211794	4.37074	1	3	3226	42300	TRIAE_CS42_6AL_TGACv1_472289_AA1520520,
neurotransmitter catabolic process	GO:0042135	6	0.318994	1.7483	2	15	3226	42300	TRIAE_CS42_6DL_TGACv1_529073_AA1717380,TRIAE_CS42_2BS_TGACv1_146356_AA0463240,
cellular response to oxygen-containing compound	GO:1901701	5	0.892127	0.762338	15	258	3226	42300	,TRIAE_CS42_3B_TGACv1_225364_AA0807560,TRIAE_CS42_3B_TGACv1_222884_AA0772530,TRIAE_CS42_4DS_TGACv1_362233_AA1177990,TRIAE_CS42_1BS_TGACv1_050360_AA0171190,TRIAE_CS42_2BL_TGACv1_129683_AA0392460,TRIAE_CS42_4AL_TGACv1_288372_AA0946700,TRIAE_CS42_1BS_TGACv1_049684_AA0159560,TRIAE_CS42_7DL_TGACv1_603201_AA1978120,TRIAE_CS42_6AS_TGACv1_487611_AA1571850,TRIAE_CS42_4BS_TGACv1_329444_AA1101380,TRIAE_CS42…
neurotransmitter biosynthetic process	GO:0042136	6	0.532509	1.14019	2	23	3226	42300	TRIAE_CS42_2AS_TGACv1_112173_AA0332400,TRIAE_CS42_7DS_TGACv1_626041_AA2066250,
response to oxygen-containing compound	GO:1901700	4	0.206131	1.10976	65	768	3226	42300	,TRIAE_CS42_6DL_TGACv1_530141_AA1719340,TRIAE_CS42_3B_TGACv1_225364_AA0807560,TRIAE_CS42_1DL_TGACv1_062737_AA0219050,TRIAE_CS42_2BL_TGACv1_129955_AA0400370,TRIAE_CS42_1BS_TGACv1_052012_AA0181220,TRIAE_CS42_3B_TGACv1_222884_AA0772530,TRIAE_CS42_1BL_TGACv1_033860_AA0142380,TRIAE_CS42_5DS_TGACv1_457973_AA1491180,TRIAE_CS42_3AS_TGACv1_210809_AA0679580,TRIAE_CS42_7BS_TGACv1_593680_AA1953740,TRIAE_CS42…
hydrogen sulfide metabolic process	GO:0070813	5	0.469902	1.63903	1	8	3226	42300	TRIAE_CS42_3B_TGACv1_221877_AA0752340,
cellular response to nitrogen compound	GO:1901699	5	0.21397	1.43415	7	64	3226	42300	,TRIAE_CS42_3B_TGACv1_225172_AA0805780,TRIAE_CS42_5BL_TGACv1_404121_AA1284900,TRIAE_CS42_6AS_TGACv1_487611_AA1571850,TRIAE_CS42_5AL_TGACv1_375932_AA1229040,TRIAE_CS42_5AL_TGACv1_377494_AA1247290,TRIAE_CS42_4DS_TGACv1_361720_AA1172030,
response to nitrogen compound	GO:1901698	4	0.0202839	1.68586	18	140	3226	42300	,TRIAE_CS42_1BS_TGACv1_052012_AA0181220,TRIAE_CS42_6DL_TGACv1_527190_AA1700230,TRIAE_CS42_3B_TGACv1_225172_AA0805780,TRIAE_CS42_7DS_TGACv1_622149_AA2033890,TRIAE_CS42_5BS_TGACv1_424884_AA1392070,TRIAE_CS42_5BL_TGACv1_404121_AA1284900,TRIAE_CS42_6AS_TGACv1_487611_AA1571850,TRIAE_CS42_4DS_TGACv1_361671_AA1171310,TRIAE_CS42_6BS_TGACv1_513529_AA1644170,TRIAE_CS42_5AL_TGACv1_375932_AA1229040,TRIAE_CS4…
hydrogen sulfide biosynthetic process	GO:0070814	6	0.469902	1.63903	1	8	3226	42300	TRIAE_CS42_3B_TGACv1_221877_AA0752340,
retrograde transport, endosome to Golgi	GO:0042147	7	0.510337	1.45691	1	9	3226	42300	TRIAE_CS42_5AL_TGACv1_375495_AA1222760,
regulation of ubiquitin-dependent protein catabolic process	GO:2000058	9	0.146418	2.91383	2	9	3226	42300	,TRIAE_CS42_4BL_TGACv1_321721_AA1064590,
terpene catabolic process	GO:0046247	8	0.0709507	4.37074	2	6	3226	42300	,TRIAE_CS42_2AL_TGACv1_094816_AA0303560,
lipoprotein metabolic process	GO:0042157	6	0.240464	1.43042	6	55	3226	42300	TRIAE_CS42_1BS_TGACv1_052012_AA0181210,TRIAE_CS42_5BL_TGACv1_404273_AA1293440,TRIAE_CS42_4DL_TGACv1_344177_AA1144620,TRIAE_CS42_5DL_TGACv1_433024_AA1398620,TRIAE_CS42_3AL_TGACv1_194686_AA0637870,TRIAE_CS42_2BL_TGACv1_131501_AA0428590,
lipoprotein biosynthetic process	GO:0042158	7	0.240464	1.43042	6	55	3226	42300	TRIAE_CS42_1BS_TGACv1_052012_AA0181210,TRIAE_CS42_5BL_TGACv1_404273_AA1293440,TRIAE_CS42_4DL_TGACv1_344177_AA1144620,TRIAE_CS42_5DL_TGACv1_433024_AA1398620,TRIAE_CS42_3AL_TGACv1_194686_AA0637870,TRIAE_CS42_2BL_TGACv1_131501_AA0428590,
2'-deoxyribonucleotide metabolic process	GO:0009394	9	0.582193	1.19202	1	11	3226	42300	TRIAE_CS42_2AS_TGACv1_112173_AA0332400,
folic acid-containing compound biosynthetic process	GO:0009396	6	0.403751	1.31122	3	30	3226	42300	TRIAE_CS42_2AS_TGACv1_112173_AA0332400,TRIAE_CS42_7DL_TGACv1_603091_AA1975740,TRIAE_CS42_1BL_TGACv1_032016_AA0124230,
divalent metal ion transport	GO:0070838	8	0.45538	1.0684	11	135	3226	42300	TRIAE_CS42_3AS_TGACv1_211092_AA0684870,TRIAE_CS42_4BS_TGACv1_329104_AA1097850,TRIAE_CS42_1BL_TGACv1_031152_AA0108780,TRIAE_CS42_6DL_TGACv1_526572_AA1687310,TRIAE_CS42_3DL_TGACv1_250121_AA0862420,TRIAE_CS42_2DL_TGACv1_160791_AA0554190,TRIAE_CS42_1BS_TGACv1_050906_AA0176590,TRIAE_CS42_1AS_TGACv1_019041_AA0058680,TRIAE_CS42_6DS_TGACv1_544624_AA1748960,TRIAE_CS42_2AL_TGACv1_093824_AA0287580,TRIAE_CS4…
heme metabolic process	GO:0042168	7	0.889978	0.546342	2	48	3226	42300	TRIAE_CS42_2AL_TGACv1_093489_AA0281070,TRIAE_CS42_5BL_TGACv1_404129_AA1285570,
toxin biosynthetic process	GO:0009403	5	0.135343	2.31392	3	17	3226	42300	TRIAE_CS42_7DL_TGACv1_603201_AA1978120,TRIAE_CS42_3B_TGACv1_221877_AA0752340,TRIAE_CS42_4DS_TGACv1_361671_AA1171310,
toxin metabolic process	GO:0009404	4	0.135343	2.31392	3	17	3226	42300	TRIAE_CS42_7DL_TGACv1_603201_AA1978120,TRIAE_CS42_3B_TGACv1_221877_AA0752340,TRIAE_CS42_4DS_TGACv1_361671_AA1171310,
pathogenesis	GO:0009405	4	0.269361	1.26079	10	104	3226	42300	TRIAE_CS42_5AL_TGACv1_374943_AA1212450,TRIAE_CS42_1DL_TGACv1_061485_AA0196630,TRIAE_CS42_U_TGACv1_643498_AA2132600,TRIAE_CS42_2DL_TGACv1_160641_AA0552560,TRIAE_CS42_5DL_TGACv1_435177_AA1447070,TRIAE_CS42_7DS_TGACv1_622472_AA2040300,TRIAE_CS42_2DS_TGACv1_178392_AA0594920,TRIAE_CS42_2BS_TGACv1_146460_AA0465700,TRIAE_CS42_5BL_TGACv1_404911_AA1314600,TRIAE_CS42_5DL_TGACv1_432927_AA1394750,
phenylpropanoid catabolic process	GO:0046271	6	0.23229	1.36231	8	77	3226	42300	TRIAE_CS42_3DL_TGACv1_252271_AA0888990,TRIAE_CS42_2DS_TGACv1_179233_AA0605490,TRIAE_CS42_3AL_TGACv1_195180_AA0645990,TRIAE_CS42_7AS_TGACv1_571350_AA1847030,TRIAE_CS42_7DS_TGACv1_622176_AA2034630,TRIAE_CS42_3AL_TGACv1_196422_AA0660270,TRIAE_CS42_4DS_TGACv1_361912_AA1174180,TRIAE_CS42_7BS_TGACv1_593468_AA1951860,
regulation of protein catabolic process	GO:0042176	6	0.551852	1.02841	4	51	3226	42300	,TRIAE_CS42_4BL_TGACv1_321721_AA1064590,TRIAE_CS42_1BL_TGACv1_035341_AA0146450,TRIAE_CS42_4DL_TGACv1_344070_AA1143250,
response to heat	GO:0009408	4	0.114366	1.40488	15	140	3226	42300	,TRIAE_CS42_2DS_TGACv1_177679_AA0582290,TRIAE_CS42_6AS_TGACv1_488338_AA1575180,TRIAE_CS42_5DS_TGACv1_458169_AA1492490,TRIAE_CS42_5BL_TGACv1_405428_AA1327160,TRIAE_CS42_2BL_TGACv1_131172_AA0423740,TRIAE_CS42_5DS_TGACv1_456657_AA1475640,TRIAE_CS42_5AL_TGACv1_377499_AA1247400,TRIAE_CS42_6AL_TGACv1_472449_AA1522270,TRIAE_CS42_4DL_TGACv1_344702_AA1149120,TRIAE_CS42_6DS_TGACv1_542774_AA1730010,TRIAE_CS…
response to cold	GO:0009409	4	0.117115	1.36753	17	163	3226	42300	,TRIAE_CS42_2BL_TGACv1_129955_AA0400370,TRIAE_CS42_2BS_TGACv1_146519_AA0467350,TRIAE_CS42_2DL_TGACv1_162738_AA0563460,TRIAE_CS42_5BL_TGACv1_405428_AA1327160,TRIAE_CS42_2BL_TGACv1_131172_AA0423740,TRIAE_CS42_6DL_TGACv1_528499_AA1714590,TRIAE_CS42_6BS_TGACv1_513362_AA1638960,TRIAE_CS42_6DS_TGACv1_542774_AA1730010,TRIAE_CS42_3AL_TGACv1_195259_AA0647020,TRIAE_CS42_U_TGACv1_642400_AA2117010,TRIAE_CS42…
lignin catabolic process	GO:0046274	7	0.23229	1.36231	8	77	3226	42300	TRIAE_CS42_3DL_TGACv1_252271_AA0888990,TRIAE_CS42_2DS_TGACv1_179233_AA0605490,TRIAE_CS42_3AL_TGACv1_195180_AA0645990,TRIAE_CS42_7AS_TGACv1_571350_AA1847030,TRIAE_CS42_7DS_TGACv1_622176_AA2034630,TRIAE_CS42_3AL_TGACv1_196422_AA0660270,TRIAE_CS42_4DS_TGACv1_361912_AA1174180,TRIAE_CS42_7BS_TGACv1_593468_AA1951860,
response to UV	GO:0009411	6	0.472934	1.09268	6	72	3226	42300	,TRIAE_CS42_3DS_TGACv1_272383_AA0919890,TRIAE_CS42_7DL_TGACv1_603201_AA1978120,TRIAE_CS42_4DS_TGACv1_361671_AA1171310,TRIAE_CS42_3B_TGACv1_223668_AA0785370,TRIAE_CS42_U_TGACv1_640709_AA2070370,
developmental maturation	GO:0021700	3	0.73928	0.819513	5	80	3226	42300	,TRIAE_CS42_3DS_TGACv1_271534_AA0901690,TRIAE_CS42_4BL_TGACv1_320766_AA1048240,TRIAE_CS42_6DS_TGACv1_542774_AA1730010,TRIAE_CS42_U_TGACv1_643438_AA2132010,
cellular ketone metabolic process	GO:0042180	4	0.858465	0.708768	6	111	3226	42300	,TRIAE_CS42_4AL_TGACv1_294735_AA1001610,TRIAE_CS42_6DL_TGACv1_526331_AA1679610,TRIAE_CS42_7BL_TGACv1_576811_AA1855640,TRIAE_CS42_7DL_TGACv1_603013_AA1973770,TRIAE_CS42_2BS_TGACv1_146155_AA0457040,
ketone biosynthetic process	GO:0042181	5	0.867356	0.582765	2	45	3226	42300	TRIAE_CS42_4AL_TGACv1_294735_AA1001610,TRIAE_CS42_7DL_TGACv1_603013_AA1973770,
response to water deprivation	GO:0009414	4	0.101598	1.36886	19	182	3226	42300	,TRIAE_CS42_6DL_TGACv1_530141_AA1719340,TRIAE_CS42_2BL_TGACv1_129955_AA0400370,TRIAE_CS42_2DL_TGACv1_162738_AA0563460,TRIAE_CS42_6BL_TGACv1_500374_AA1603810,TRIAE_CS42_5BL_TGACv1_405428_AA1327160,TRIAE_CS42_5AL_TGACv1_377499_AA1247400,TRIAE_CS42_1DL_TGACv1_062802_AA0220180,TRIAE_CS42_6DS_TGACv1_542774_AA1730010,TRIAE_CS42_4BL_TGACv1_320840_AA1049960,TRIAE_CS42_3AL_TGACv1_195259_AA0647020,TRIAE_CS…
ketone catabolic process	GO:0042182	5	0.614065	1.09268	1	12	3226	42300	TRIAE_CS42_2BS_TGACv1_146155_AA0457040,
response to water	GO:0009415	5	0.126856	1.28881	23	234	3226	42300	,TRIAE_CS42_6DL_TGACv1_530141_AA1719340,TRIAE_CS42_2BL_TGACv1_129955_AA0400370,TRIAE_CS42_3AS_TGACv1_210809_AA0679580,TRIAE_CS42_2DL_TGACv1_162738_AA0563460,TRIAE_CS42_6BL_TGACv1_500374_AA1603810,TRIAE_CS42_6DL_TGACv1_527547_AA1705610,TRIAE_CS42_5BL_TGACv1_405428_AA1327160,TRIAE_CS42_5AL_TGACv1_377499_AA1247400,TRIAE_CS42_1DL_TGACv1_062802_AA0220180,TRIAE_CS42_6DS_TGACv1_542774_AA1730010,TRIAE_CS…
formate catabolic process	GO:0042183	7	0.0709507	4.37074	2	6	3226	42300	,TRIAE_CS42_U_TGACv1_640696_AA2069090,
response to light stimulus	GO:0009416	5	0.810068	0.860381	25	381	3226	42300	,TRIAE_CS42_6DL_TGACv1_530141_AA1719340,TRIAE_CS42_4DL_TGACv1_343139_AA1130420,TRIAE_CS42_6BL_TGACv1_500374_AA1603810,TRIAE_CS42_5BL_TGACv1_405428_AA1327160,TRIAE_CS42_5AL_TGACv1_377499_AA1247400,TRIAE_CS42_5DL_TGACv1_433883_AA1424460,TRIAE_CS42_3DS_TGACv1_272383_AA0919890,TRIAE_CS42_5BL_TGACv1_407166_AA1354040,TRIAE_CS42_3B_TGACv1_223611_AA0784540,TRIAE_CS42_6DS_TGACv1_542774_AA1730010,TRIAE_CS4…
intermembrane lipid transfer	GO:0120009	7	0.795455	0.655611	1	20	3226	42300	TRIAE_CS42_5DS_TGACv1_457973_AA1491180,
response to lipid	GO:0033993	5	0.454755	1.03517	27	342	3226	42300	,TRIAE_CS42_6DL_TGACv1_530141_AA1719340,TRIAE_CS42_1DL_TGACv1_062737_AA0219050,TRIAE_CS42_3B_TGACv1_222884_AA0772530,TRIAE_CS42_1BL_TGACv1_033860_AA0142380,TRIAE_CS42_7BS_TGACv1_593680_AA1953740,TRIAE_CS42_2AL_TGACv1_095006_AA0305840,TRIAE_CS42_1BS_TGACv1_050360_AA0171190,TRIAE_CS42_6BL_TGACv1_500374_AA1603810,TRIAE_CS42_2BL_TGACv1_129683_AA0392460,TRIAE_CS42_4AL_TGACv1_288372_AA0946700,TRIAE_CS4…
anthocyanin-containing compound metabolic process	GO:0046283	5	0.659983	0.904291	2	29	3226	42300	TRIAE_CS42_3AL_TGACv1_194875_AA0641190,TRIAE_CS42_2BL_TGACv1_130862_AA0418960,
chorismate biosynthetic process	GO:0009423	9	0.695825	0.874148	1	15	3226	42300	TRIAE_CS42_1AS_TGACv1_019182_AA0062450,
formaldehyde metabolic process	GO:0046292	5	0.211794	4.37074	1	3	3226	42300	TRIAE_CS42_3B_TGACv1_225364_AA0807560,
formaldehyde catabolic process	GO:0046294	7	0.211794	4.37074	1	3	3226	42300	TRIAE_CS42_3B_TGACv1_225364_AA0807560,
regulation of defense response to fungus, incompatible interaction	GO:2000072	8	0.146715	6.55611	1	2	3226	42300	TRIAE_CS42_4DL_TGACv1_342399_AA1112520,
regulation of response to water deprivation	GO:2000070	6	0.32888	1.38023	4	38	3226	42300	TRIAE_CS42_3AL_TGACv1_195259_AA0647020,TRIAE_CS42_6BS_TGACv1_513322_AA1638220,TRIAE_CS42_7AL_TGACv1_560290_AA1802000,TRIAE_CS42_4AS_TGACv1_308222_AA1026740,
methylglyoxal metabolic process	GO:0009438	5	0.614065	1.09268	1	12	3226	42300	TRIAE_CS42_2BS_TGACv1_146155_AA0457040,
pyridoxal 5'-phosphate salvage	GO:0009443	8	0.378742	2.18537	1	6	3226	42300	TRIAE_CS42_1AL_TGACv1_002432_AA0041870,
putrescine metabolic process	GO:0009445	9	0.426128	1.87317	1	7	3226	42300	,
cellular response to chemical stimulus	GO:0070887	4	0.368494	1.0357	103	1304	3226	42300	,TRIAE_CS42_2AL_TGACv1_093052_AA0270530,TRIAE_CS42_3B_TGACv1_225364_AA0807560,TRIAE_CS42_2DL_TGACv1_158855_AA0527200,TRIAE_CS42_7DS_TGACv1_622139_AA2033500,TRIAE_CS42_2AL_TGACv1_094134_AA0293170,TRIAE_CS42_3B_TGACv1_222884_AA0772530,TRIAE_CS42_1BL_TGACv1_030828_AA0101750,TRIAE_CS42_3B_TGACv1_222788_AA0770680,TRIAE_CS42_4DS_TGACv1_362233_AA1177990,TRIAE_CS42_7BS_TGACv1_593350_AA1950750,TRIAE_CS42_…
putrescine biosynthetic process	GO:0009446	10	0.426128	1.87317	1	7	3226	42300	,
terpene metabolic process	GO:0042214	7	0.192463	1.96683	3	20	3226	42300	,TRIAE_CS42_2AL_TGACv1_094816_AA0303560,TRIAE_CS42_5AL_TGACv1_378996_AA1255280,
regulation of removal of superoxide radicals	GO:2000121	8	0.469902	1.63903	1	8	3226	42300	TRIAE_CS42_7AS_TGACv1_571532_AA1848370,
1-aminocyclopropane-1-carboxylate biosynthetic process	GO:0042218	9	0.426128	1.87317	1	7	3226	42300	TRIAE_CS42_2DS_TGACv1_177302_AA0572660,
cellular modified amino acid catabolic process	GO:0042219	6	0.0171514	2.80976	6	28	3226	42300	,TRIAE_CS42_3DS_TGACv1_273997_AA0934210,TRIAE_CS42_2BL_TGACv1_130067_AA0402710,TRIAE_CS42_2AL_TGACv1_095824_AA0314940,TRIAE_CS42_2AS_TGACv1_112810_AA0345610,TRIAE_CS42_6AS_TGACv1_486754_AA1564890,
RNA modification	GO:0009451	8	0.896685	0.795728	23	379	3226	42300	,TRIAE_CS42_3AL_TGACv1_193898_AA0622160,TRIAE_CS42_1AS_TGACv1_020446_AA0077540,TRIAE_CS42_6AL_TGACv1_471959_AA1516240,TRIAE_CS42_5AL_TGACv1_377733_AA1249060,TRIAE_CS42_5BL_TGACv1_404876_AA1313730,TRIAE_CS42_6BL_TGACv1_501185_AA1614750,TRIAE_CS42_4DS_TGACv1_361866_AA1173760,TRIAE_CS42_5BL_TGACv1_404540_AA1303450,TRIAE_CS42_7AS_TGACv1_569249_AA1811340,TRIAE_CS42_2AS_TGACv1_112193_AA0332820,TRIAE_CS…
7-methylguanosine RNA capping	GO:0009452	10	0.153696	2.18537	3	18	3226	42300	TRIAE_CS42_2BL_TGACv1_129330_AA0378960,TRIAE_CS42_2AL_TGACv1_093793_AA0286830,TRIAE_CS42_1AL_TGACv1_004186_AA0052710,
response to chemical	GO:0042221	3	0.310734	1.03491	203	2572	3226	42300	,TRIAE_CS42_5BL_TGACv1_406873_AA1350810,TRIAE_CS42_3DS_TGACv1_271534_AA0901690,TRIAE_CS42_2AL_TGACv1_093052_AA0270530,TRIAE_CS42_6DL_TGACv1_530141_AA1719340,TRIAE_CS42_3B_TGACv1_225364_AA0807560,TRIAE_CS42_2DL_TGACv1_158855_AA0527200,TRIAE_CS42_1DL_TGACv1_062737_AA0219050,TRIAE_CS42_2BL_TGACv1_129955_AA0400370,TRIAE_CS42_7DS_TGACv1_622139_AA2033500,TRIAE_CS42_1BS_TGACv1_052012_AA0181220,TRIAE_CS4…
regulation of cellular macromolecule biosynthetic process	GO:2000112	7	0.0766786	1.06494	435	5356	3226	42300	,TRIAE_CS42_4BL_TGACv1_320356_AA1036510,TRIAE_CS42_4DL_TGACv1_343117_AA1130150,TRIAE_CS42_1BL_TGACv1_032072_AA0124950,TRIAE_CS42_7DL_TGACv1_602767_AA1967940,TRIAE_CS42_5AS_TGACv1_393073_AA1267970,TRIAE_CS42_5BS_TGACv1_423181_AA1369440,TRIAE_CS42_2AL_TGACv1_096657_AA0320520,TRIAE_CS42_6BL_TGACv1_501830_AA1620980,TRIAE_CS42_7DS_TGACv1_623487_AA2053730,TRIAE_CS42_1AL_TGACv1_002852_AA0045530,TRIAE_CS…
ribonucleoside bisphosphate biosynthetic process	GO:0034030	9	0.643507	1.00863	1	13	3226	42300	TRIAE_CS42_4AL_TGACv1_288251_AA0942440,
negative regulation of cellular macromolecule biosynthetic process	GO:2000113	8	0.0345617	1.45691	26	234	3226	42300	,TRIAE_CS42_5AL_TGACv1_374943_AA1212450,TRIAE_CS42_5AL_TGACv1_375383_AA1220850,TRIAE_CS42_1DS_TGACv1_080134_AA0240970,TRIAE_CS42_3B_TGACv1_221012_AA0727030,TRIAE_CS42_1DL_TGACv1_061485_AA0196630,TRIAE_CS42_3B_TGACv1_225172_AA0805780,TRIAE_CS42_5BL_TGACv1_407166_AA1354040,TRIAE_CS42_U_TGACv1_643498_AA2132600,TRIAE_CS42_U_TGACv1_642400_AA2117010,TRIAE_CS42_5BL_TGACv1_407510_AA1357580,TRIAE_CS42_2DL…
DNA-templated transcriptional preinitiation complex assembly	GO:0070897	8	0.0837775	1.83571	7	50	3226	42300	,TRIAE_CS42_1AL_TGACv1_002852_AA0045530,TRIAE_CS42_1BL_TGACv1_031509_AA0115260,TRIAE_CS42_U_TGACv1_643085_AA2127120,TRIAE_CS42_1DS_TGACv1_080781_AA0253670,TRIAE_CS42_5BL_TGACv1_406247_AA1342900,TRIAE_CS42_U_TGACv1_643084_AA2127090,
purine nucleoside bisphosphate metabolic process	GO:0034032	8	0.524701	1.09268	3	36	3226	42300	TRIAE_CS42_2AL_TGACv1_093159_AA0273650,TRIAE_CS42_7DL_TGACv1_602722_AA1966420,TRIAE_CS42_4AL_TGACv1_288251_AA0942440,
purine nucleoside bisphosphate biosynthetic process	GO:0034033	9	0.643507	1.00863	1	13	3226	42300	TRIAE_CS42_4AL_TGACv1_288251_AA0942440,
purine ribonucleoside bisphosphate metabolic process	GO:0034035	9	0.670703	0.936587	1	14	3226	42300	TRIAE_CS42_2AL_TGACv1_093159_AA0273650,
positive regulation of DNA-dependent DNA replication	GO:2000105	10	0.211794	4.37074	1	3	3226	42300	TRIAE_CS42_5DL_TGACv1_433088_AA1401500,
host programmed cell death induced by symbiont	GO:0034050	5	0.296883	1.57347	3	25	3226	42300	,TRIAE_CS42_3AL_TGACv1_194875_AA0641190,TRIAE_CS42_3DS_TGACv1_271731_AA0906950,
production of siRNA involved in chromatin silencing by small RNA	GO:0070919	11	0.378742	2.18537	1	6	3226	42300	TRIAE_CS42_3B_TGACv1_225172_AA0805780,
production of small RNA involved in gene silencing by RNA	GO:0070918	10	0.0702827	1.9122	7	48	3226	42300	,TRIAE_CS42_3B_TGACv1_225172_AA0805780,TRIAE_CS42_5BL_TGACv1_404121_AA1284900,TRIAE_CS42_6AS_TGACv1_487611_AA1571850,TRIAE_CS42_5AL_TGACv1_375932_AA1229040,TRIAE_CS42_5AL_TGACv1_377494_AA1247290,TRIAE_CS42_4DS_TGACv1_361720_AA1172030,
regulation of production of siRNA involved in chromatin silencing by small RNA	GO:0070921	10	0.211794	4.37074	1	3	3226	42300	TRIAE_CS42_3B_TGACv1_225172_AA0805780,
regulation of production of small RNA involved in gene silencing by RNA	GO:0070920	5	0.119714	3.27805	2	8	3226	42300	,TRIAE_CS42_3B_TGACv1_225172_AA0805780,
response to anoxia	GO:0034059	4	0.0497788	5.24489	2	5	3226	42300	TRIAE_CS42_2AL_TGACv1_094134_AA0293170,TRIAE_CS42_6AL_TGACv1_472754_AA1525630,
organelle assembly	GO:0070925	5	0.888038	0.59601	3	66	3226	42300	TRIAE_CS42_7BS_TGACv1_591893_AA1924820,TRIAE_CS42_2BL_TGACv1_129542_AA0387880,TRIAE_CS42_2AL_TGACv1_097934_AA0325390,
amino sugar catabolic process	GO:0046348	6	0.431746	1.14019	6	69	3226	42300	TRIAE_CS42_1DL_TGACv1_063188_AA0224790,TRIAE_CS42_7DL_TGACv1_603863_AA1990400,TRIAE_CS42_4DL_TGACv1_344765_AA1149650,TRIAE_CS42_U_TGACv1_641621_AA2099690,TRIAE_CS42_2AL_TGACv1_094549_AA0299530,TRIAE_CS42_2BS_TGACv1_146583_AA0468610,
ribosome biogenesis	GO:0042254	5	0.844196	0.816678	18	289	3226	42300	,TRIAE_CS42_2AL_TGACv1_093271_AA0276320,TRIAE_CS42_3AS_TGACv1_213976_AA0708230,TRIAE_CS42_5AL_TGACv1_375383_AA1220850,TRIAE_CS42_4BL_TGACv1_322187_AA1069400,TRIAE_CS42_3AL_TGACv1_193724_AA0618530,TRIAE_CS42_2AS_TGACv1_112204_AA0333270,TRIAE_CS42_2BL_TGACv1_129567_AA0388910,TRIAE_CS42_7AS_TGACv1_569206_AA1810290,TRIAE_CS42_5BL_TGACv1_408036_AA1361280,TRIAE_CS42_2DS_TGACv1_177423_AA0576710,TRIAE_CS…
disaccharide biosynthetic process	GO:0046351	7	0.334449	1.26892	6	62	3226	42300	,TRIAE_CS42_6BS_TGACv1_513362_AA1638960,TRIAE_CS42_4BL_TGACv1_320617_AA1044750,TRIAE_CS42_2BS_TGACv1_146971_AA0475960,TRIAE_CS42_4BL_TGACv1_321796_AA1065570,TRIAE_CS42_2AS_TGACv1_113796_AA0360690,
ribosome assembly	GO:0042255	8	0.838795	0.570096	1	23	3226	42300	TRIAE_CS42_2BL_TGACv1_129542_AA0387880,
regulation of DNA-templated transcription, initiation	GO:2000142	8	0.211794	4.37074	1	3	3226	42300	TRIAE_CS42_6AS_TGACv1_487611_AA1571850,
histone H3 deacetylation	GO:0070932	11	0.678286	0.874148	2	30	3226	42300	TRIAE_CS42_1BL_TGACv1_034629_AA0145150,TRIAE_CS42_U_TGACv1_642614_AA2120340,
3'-UTR-mediated mRNA stabilization	GO:0070935	11	0.211794	4.37074	1	3	3226	42300	TRIAE_CS42_3AL_TGACv1_194322_AA0630990,
monosaccharide biosynthetic process	GO:0046364	6	0.862459	0.524489	1	25	3226	42300	TRIAE_CS42_4DS_TGACv1_361520_AA1169520,
monosaccharide catabolic process	GO:0046365	6	0.614065	1.09268	1	12	3226	42300	TRIAE_CS42_4DL_TGACv1_343826_AA1140120,
ribosomal large subunit biogenesis	GO:0042273	5	0.176471	1.80858	4	29	3226	42300	TRIAE_CS42_3AL_TGACv1_193724_AA0618530,TRIAE_CS42_2BL_TGACv1_129567_AA0388910,TRIAE_CS42_5BL_TGACv1_404944_AA1315820,TRIAE_CS42_2BL_TGACv1_129565_AA0388800,
ribosomal small subunit biogenesis	GO:0042274	5	0.760268	0.728456	1	18	3226	42300	TRIAE_CS42_2DS_TGACv1_177423_AA0576710,
establishment of sister chromatid cohesion	GO:0034085	4	0.211794	4.37074	1	3	3226	42300	TRIAE_CS42_2AL_TGACv1_096493_AA0319440,
L-arabinose metabolic process	GO:0046373	8	0.760268	0.728456	1	18	3226	42300	TRIAE_CS42_4DL_TGACv1_343090_AA1129340,
negative regulation of protein depolymerization	GO:1901880	8	0.643507	1.00863	1	13	3226	42300	TRIAE_CS42_4DL_TGACv1_344702_AA1149120,
purine nucleoside metabolic process	GO:0042278	8	0.298467	1.26383	8	83	3226	42300	,TRIAE_CS42_2AL_TGACv1_093159_AA0273650,TRIAE_CS42_6AL_TGACv1_471258_AA1505790,TRIAE_CS42_5BL_TGACv1_404374_AA1297310,TRIAE_CS42_2BL_TGACv1_130067_AA0402710,TRIAE_CS42_3DL_TGACv1_249532_AA0851000,TRIAE_CS42_5DL_TGACv1_433317_AA1409350,TRIAE_CS42_1BL_TGACv1_031277_AA0110800,
regulation of phosphate transmembrane transport	GO:2000185	9	0.211794	4.37074	1	3	3226	42300	TRIAE_CS42_1BL_TGACv1_031170_AA0109070,
establishment of meiotic sister chromatid cohesion	GO:0034089	5	0.211794	4.37074	1	3	3226	42300	TRIAE_CS42_2AL_TGACv1_096493_AA0319440,
regulation of protein depolymerization	GO:1901879	7	0.643507	1.00863	1	13	3226	42300	TRIAE_CS42_4DL_TGACv1_344702_AA1149120,
metal ion transport	GO:0030001	7	0.153533	1.14264	61	700	3226	42300	,TRIAE_CS42_4DL_TGACv1_345012_AA1151040,TRIAE_CS42_2BL_TGACv1_130407_AA0410710,TRIAE_CS42_3AL_TGACv1_193894_AA0622070,TRIAE_CS42_5BL_TGACv1_409134_AA1365470,TRIAE_CS42_U_TGACv1_642716_AA2122110,TRIAE_CS42_3AS_TGACv1_211092_AA0684870,TRIAE_CS42_1DL_TGACv1_063924_AA0231770,TRIAE_CS42_3DL_TGACv1_249921_AA0858620,TRIAE_CS42_5BL_TGACv1_406487_AA1346100,TRIAE_CS42_3AL_TGACv1_205620_AA0671030,TRIAE_CS42…
deoxyribose phosphate biosynthetic process	GO:0046385	7	0.327443	2.62244	1	5	3226	42300	TRIAE_CS42_2AS_TGACv1_112173_AA0332400,
cellular anion homeostasis	GO:0030002	8	0.211794	4.37074	1	3	3226	42300	TRIAE_CS42_6DS_TGACv1_542774_AA1730010,
cellular cation homeostasis	GO:0030003	8	0.399908	1.24878	4	42	3226	42300	TRIAE_CS42_6DL_TGACv1_530141_AA1719340,TRIAE_CS42_6BL_TGACv1_500374_AA1603810,TRIAE_CS42_6DS_TGACv1_542774_AA1730010,TRIAE_CS42_3AS_TGACv1_211594_AA0692070,
cellular monovalent inorganic cation homeostasis	GO:0030004	9	0.376053	1.54261	2	17	3226	42300	TRIAE_CS42_6DS_TGACv1_542774_AA1730010,TRIAE_CS42_3AS_TGACv1_211594_AA0692070,
ribose phosphate biosynthetic process	GO:0046390	7	0.967103	0.706042	21	390	3226	42300	,TRIAE_CS42_2DL_TGACv1_162693_AA0563380,TRIAE_CS42_3DS_TGACv1_271534_AA0901690,TRIAE_CS42_2BL_TGACv1_130396_AA0410360,TRIAE_CS42_3B_TGACv1_224116_AA0792540,TRIAE_CS42_5AL_TGACv1_374126_AA1191010,TRIAE_CS42_6BS_TGACv1_513436_AA1641560,TRIAE_CS42_4BS_TGACv1_330992_AA1109300,TRIAE_CS42_6AL_TGACv1_471523_AA1510300,TRIAE_CS42_4AL_TGACv1_290814_AA0989620,TRIAE_CS42_4DS_TGACv1_361462_AA1168450,TRIAE_CS4…
nuclear-transcribed mRNA catabolic process, no-go decay	GO:0070966	11	0.614065	1.09268	1	12	3226	42300	TRIAE_CS42_3DL_TGACv1_249652_AA0853510,
regulation of cellular response to alcohol	GO:1905957	5	0.712469	0.819513	2	32	3226	42300	TRIAE_CS42_3B_TGACv1_222884_AA0772530,TRIAE_CS42_U_TGACv1_643438_AA2132010,
carboxylic acid biosynthetic process	GO:0046394	6	0.542865	0.993159	79	1043	3226	42300	TRIAE_CS42_7BL_TGACv1_577377_AA1873730,,TRIAE_CS42_2DL_TGACv1_162693_AA0563380,TRIAE_CS42_6BL_TGACv1_500188_AA1600870,TRIAE_CS42_3DS_TGACv1_271534_AA0901690,TRIAE_CS42_3AL_TGACv1_194339_AA0631270,TRIAE_CS42_2BS_TGACv1_146236_AA0459810,TRIAE_CS42_4BL_TGACv1_322892_AA1073290,TRIAE_CS42_2BS_TGACv1_147121_AA0478340,TRIAE_CS42_4AS_TGACv1_306349_AA1006810,TRIAE_CS42_4DS_TGACv1_362233_AA1177990,TRIAE_CS…
carboxylic acid catabolic process	GO:0046395	6	0.123014	1.33226	19	187	3226	42300	,TRIAE_CS42_2BS_TGACv1_146236_AA0459810,TRIAE_CS42_U_TGACv1_640696_AA2069090,TRIAE_CS42_6DL_TGACv1_526331_AA1679610,TRIAE_CS42_6DL_TGACv1_527031_AA1697450,TRIAE_CS42_2BL_TGACv1_129622_AA0390890,TRIAE_CS42_1DL_TGACv1_061246_AA0189820,TRIAE_CS42_3B_TGACv1_223781_AA0787150,TRIAE_CS42_6DL_TGACv1_527923_AA1709960,TRIAE_CS42_2AS_TGACv1_114093_AA0363970,TRIAE_CS42_2BL_TGACv1_130067_AA0402710,TRIAE_CS42_…
negative regulation of cellular response to alcohol	GO:1905958	6	0.403847	1.45691	2	18	3226	42300	TRIAE_CS42_3B_TGACv1_222884_AA0772530,TRIAE_CS42_U_TGACv1_643438_AA2132010,
protein localization to endoplasmic reticulum	GO:0070972	7	0.544781	1.02439	5	64	3226	42300	TRIAE_CS42_7BL_TGACv1_577270_AA1870740,TRIAE_CS42_4DL_TGACv1_342754_AA1121260,TRIAE_CS42_3AS_TGACv1_211476_AA0690510,TRIAE_CS42_3B_TGACv1_220646_AA0713440,TRIAE_CS42_2AS_TGACv1_112486_AA0338970,
regulation of mitochondrial DNA metabolic process	GO:1901858	8	0.211794	4.37074	1	3	3226	42300	TRIAE_CS42_2AS_TGACv1_114644_AA0368560,
actin filament-based process	GO:0030029	3	0.75333	0.832521	8	126	3226	42300	,TRIAE_CS42_7DL_TGACv1_603561_AA1985690,TRIAE_CS42_5DL_TGACv1_433588_AA1416820,TRIAE_CS42_6BL_TGACv1_500853_AA1610780,TRIAE_CS42_4DL_TGACv1_344702_AA1149120,TRIAE_CS42_5BL_TGACv1_404944_AA1315820,TRIAE_CS42_2AS_TGACv1_114093_AA0363980,TRIAE_CS42_5BS_TGACv1_423331_AA1374500,
demethylation	GO:0070988	3	0.659983	0.904291	2	29	3226	42300	TRIAE_CS42_5BL_TGACv1_407510_AA1357580,TRIAE_CS42_1DL_TGACv1_062736_AA0218950,
cell projection organization	GO:0030030	4	0.327443	2.62244	1	5	3226	42300	TRIAE_CS42_3B_TGACv1_220848_AA0721220,
cell projection assembly	GO:0030031	5	0.327443	2.62244	1	5	3226	42300	TRIAE_CS42_3B_TGACv1_220848_AA0721220,
D-amino acid metabolic process	GO:0046416	9	0.426128	1.87317	1	7	3226	42300	TRIAE_CS42_6DL_TGACv1_527923_AA1709960,
embryo sac development	GO:0009553	5	0.82538	0.728456	5	90	3226	42300	TRIAE_CS42_2AL_TGACv1_096493_AA0319440,TRIAE_CS42_6DS_TGACv1_542754_AA1729600,TRIAE_CS42_2AS_TGACv1_112204_AA0333270,TRIAE_CS42_4BS_TGACv1_330279_AA1106920,TRIAE_CS42_1BL_TGACv1_030463_AA0091500,
chorismate metabolic process	GO:0046417	8	0.600065	1.00863	2	26	3226	42300	TRIAE_CS42_3DS_TGACv1_272047_AA0913820,TRIAE_CS42_1AS_TGACv1_019182_AA0062450,
pollen development	GO:0009555	5	0.29655	1.16098	17	192	3226	42300	,TRIAE_CS42_2DS_TGACv1_177171_AA0567540,TRIAE_CS42_5BL_TGACv1_405428_AA1327160,TRIAE_CS42_5AL_TGACv1_376467_AA1237310,TRIAE_CS42_6BL_TGACv1_500192_AA1600940,TRIAE_CS42_1BL_TGACv1_035341_AA0146450,TRIAE_CS42_2AS_TGACv1_112204_AA0333270,TRIAE_CS42_2AS_TGACv1_113929_AA0362540,TRIAE_CS42_7DL_TGACv1_603201_AA1978120,TRIAE_CS42_7AS_TGACv1_569475_AA1816940,TRIAE_CS42_4DS_TGACv1_361671_AA1171310,TRIAE_CS…
actin cytoskeleton organization	GO:0030036	6	0.75333	0.832521	8	126	3226	42300	,TRIAE_CS42_7DL_TGACv1_603561_AA1985690,TRIAE_CS42_5DL_TGACv1_433588_AA1416820,TRIAE_CS42_6BL_TGACv1_500853_AA1610780,TRIAE_CS42_4DL_TGACv1_344702_AA1149120,TRIAE_CS42_5BL_TGACv1_404944_AA1315820,TRIAE_CS42_2AS_TGACv1_114093_AA0363980,TRIAE_CS42_5BS_TGACv1_423331_AA1374500,
microsporogenesis	GO:0009556	6	0.778559	0.690116	1	19	3226	42300	TRIAE_CS42_1BL_TGACv1_035341_AA0146450,
regulation of phosphorylation	GO:0042325	8	0.109144	1.4844	12	106	3226	42300	,TRIAE_CS42_4DS_TGACv1_362086_AA1176660,TRIAE_CS42_6AL_TGACv1_471895_AA1515700,TRIAE_CS42_4DL_TGACv1_345516_AA1153470,TRIAE_CS42_5AL_TGACv1_377698_AA1248790,TRIAE_CS42_4DS_TGACv1_361671_AA1171310,TRIAE_CS42_7DL_TGACv1_603070_AA1975060,TRIAE_CS42_5AL_TGACv1_374395_AA1198810,TRIAE_CS42_U_TGACv1_644101_AA2137170,TRIAE_CS42_5AL_TGACv1_377798_AA1249570,TRIAE_CS42_6BL_TGACv1_499816_AA1592360,TRIAE_CS42…
negative regulation of phosphorylation	GO:0042326	9	0.254285	1.71029	3	23	3226	42300	TRIAE_CS42_7DL_TGACv1_603070_AA1975060,TRIAE_CS42_5AL_TGACv1_374395_AA1198810,TRIAE_CS42_U_TGACv1_640941_AA2079940,
positive regulation of phosphorylation	GO:0042327	9	0.382594	1.35644	3	29	3226	42300	TRIAE_CS42_4DS_TGACv1_362086_AA1176660,TRIAE_CS42_6AL_TGACv1_471895_AA1515700,TRIAE_CS42_4DS_TGACv1_361671_AA1171310,
embryo sac central cell differentiation	GO:0009559	5	0.555874	1.09268	2	24	3226	42300	TRIAE_CS42_6DS_TGACv1_542754_AA1729600,TRIAE_CS42_1BL_TGACv1_030463_AA0091500,
actin filament polymerization	GO:0030041	7	0.808862	0.672421	2	39	3226	42300	,TRIAE_CS42_4DL_TGACv1_344702_AA1149120,
megagametogenesis	GO:0009561	3	0.705828	0.83695	3	47	3226	42300	TRIAE_CS42_6DS_TGACv1_542754_AA1729600,TRIAE_CS42_4BS_TGACv1_330279_AA1106920,TRIAE_CS42_1BL_TGACv1_030463_AA0091500,
taxis	GO:0042330	3	0.000223425	5.09919	7	18	3226	42300	TRIAE_CS42_2AL_TGACv1_094368_AA0296520,TRIAE_CS42_7DL_TGACv1_603201_AA1978120,TRIAE_CS42_4DS_TGACv1_361671_AA1171310,TRIAE_CS42_3DL_TGACv1_251969_AA0886620,TRIAE_CS42_3B_TGACv1_221339_AA0737830,TRIAE_CS42_3AL_TGACv1_195555_AA0651110,TRIAE_CS42_2DS_TGACv1_177504_AA0579040,
actin filament depolymerization	GO:0030042	7	0.382204	1.27924	4	41	3226	42300	TRIAE_CS42_5DL_TGACv1_433588_AA1416820,TRIAE_CS42_6BL_TGACv1_500853_AA1610780,TRIAE_CS42_4DL_TGACv1_344702_AA1149120,TRIAE_CS42_5BS_TGACv1_423331_AA1374500,
fertilization	GO:0009566	3	0.547689	1.31122	1	10	3226	42300	TRIAE_CS42_1AL_TGACv1_004824_AA0054220,
cuticle development	GO:0042335	4	0.695825	0.874148	1	15	3226	42300	TRIAE_CS42_3B_TGACv1_220848_AA0721220,
double fertilization forming a zygote and endosperm	GO:0009567	4	0.547689	1.31122	1	10	3226	42300	TRIAE_CS42_1AL_TGACv1_004824_AA0054220,
organophosphate catabolic process	GO:0046434	6	0.838256	0.796536	13	214	3226	42300	,TRIAE_CS42_2DL_TGACv1_162693_AA0563380,TRIAE_CS42_3DS_TGACv1_271534_AA0901690,TRIAE_CS42_5AL_TGACv1_374126_AA1191010,TRIAE_CS42_6AL_TGACv1_471523_AA1510300,TRIAE_CS42_4DS_TGACv1_361462_AA1168450,TRIAE_CS42_7DL_TGACv1_602624_AA1963030,TRIAE_CS42_5BL_TGACv1_406363_AA1344530,TRIAE_CS42_3AL_TGACv1_196173_AA0657880,TRIAE_CS42_4AL_TGACv1_288474_AA0949670,TRIAE_CS42_5DS_TGACv1_456548_AA1473880,TRIAE_CS…
L-cysteine metabolic process	GO:0046439	10	0.378742	2.18537	1	6	3226	42300	TRIAE_CS42_5BL_TGACv1_404374_AA1297310,
negative regulation of reproductive process	GO:2000242	5	0.452349	1.16553	4	45	3226	42300	,TRIAE_CS42_2BS_TGACv1_146519_AA0467350,TRIAE_CS42_5DL_TGACv1_433883_AA1424460,TRIAE_CS42_7BL_TGACv1_579395_AA1906900,
positive regulation of reproductive process	GO:2000243	5	0.483316	1.24878	2	21	3226	42300	TRIAE_CS42_6DL_TGACv1_530141_AA1719340,TRIAE_CS42_6BL_TGACv1_500374_AA1603810,
detection of external stimulus	GO:0009581	4	0.740467	0.771307	1	17	3226	42300	TRIAE_CS42_1BL_TGACv1_031145_AA0108600,
detection of abiotic stimulus	GO:0009582	4	0.740467	0.771307	1	17	3226	42300	TRIAE_CS42_1BL_TGACv1_031145_AA0108600,
regulation of reproductive process	GO:2000241	4	0.389995	1.11593	12	141	3226	42300	,TRIAE_CS42_6DL_TGACv1_530141_AA1719340,TRIAE_CS42_2BS_TGACv1_146519_AA0467350,TRIAE_CS42_6BL_TGACv1_500374_AA1603810,TRIAE_CS42_5DL_TGACv1_433883_AA1424460,TRIAE_CS42_6DS_TGACv1_542882_AA1732120,TRIAE_CS42_2AL_TGACv1_094368_AA0296520,TRIAE_CS42_6AS_TGACv1_487611_AA1571850,TRIAE_CS42_6BS_TGACv1_513322_AA1638220,TRIAE_CS42_3AL_TGACv1_195286_AA0647420,TRIAE_CS42_7BL_TGACv1_579395_AA1906900,TRIAE_CS…
detection of light stimulus	GO:0009583	6	0.740467	0.771307	1	17	3226	42300	TRIAE_CS42_1BL_TGACv1_031145_AA0108600,
RNA surveillance	GO:0071025	9	0.614065	1.09268	1	12	3226	42300	TRIAE_CS42_3DL_TGACv1_249652_AA0853510,
red, far-red light phototransduction	GO:0009585	5	0.695825	0.874148	1	15	3226	42300	TRIAE_CS42_1BL_TGACv1_031145_AA0108600,
regulation of rRNA processing	GO:2000232	7	0.378742	2.18537	1	6	3226	42300	TRIAE_CS42_5AL_TGACv1_375383_AA1220850,
regulation of mitotic metaphase/anaphase transition	GO:0030071	10	0.620883	0.971275	2	27	3226	42300	TRIAE_CS42_6DL_TGACv1_526845_AA1693300,TRIAE_CS42_5BS_TGACv1_423639_AA1381150,
water-soluble vitamin biosynthetic process	GO:0042364	6	0.375265	1.15696	9	102	3226	42300	,TRIAE_CS42_4AL_TGACv1_288267_AA0942860,TRIAE_CS42_3DL_TGACv1_252159_AA0888020,TRIAE_CS42_7BS_TGACv1_592062_AA1929610,TRIAE_CS42_1AL_TGACv1_002432_AA0041870,TRIAE_CS42_3DL_TGACv1_250000_AA0860140,TRIAE_CS42_5BL_TGACv1_404198_AA1289610,TRIAE_CS42_7DL_TGACv1_603091_AA1975740,TRIAE_CS42_3AL_TGACv1_195146_AA0645390,
regulation of protein acetylation	GO:1901983	8	0.469902	1.63903	1	8	3226	42300	,
membrane lipid catabolic process	GO:0046466	7	0.376053	1.54261	2	17	3226	42300	TRIAE_CS42_3DL_TGACv1_249135_AA0839220,TRIAE_CS42_4BS_TGACv1_330835_AA1108980,
membrane lipid biosynthetic process	GO:0046467	7	0.204492	1.35177	10	97	3226	42300	TRIAE_CS42_1BS_TGACv1_052012_AA0181210,TRIAE_CS42_4DS_TGACv1_362233_AA1177990,TRIAE_CS42_6AS_TGACv1_485890_AA1553710,TRIAE_CS42_4AS_TGACv1_308110_AA1025950,TRIAE_CS42_5BL_TGACv1_404273_AA1293440,TRIAE_CS42_4DL_TGACv1_344177_AA1144620,TRIAE_CS42_5DL_TGACv1_433024_AA1398620,TRIAE_CS42_4DL_TGACv1_345303_AA1152650,TRIAE_CS42_3DL_TGACv1_251896_AA0885840,TRIAE_CS42_2BL_TGACv1_131501_AA0428590,
phylloquinone biosynthetic process	GO:0042372	6	0.582193	1.19202	1	11	3226	42300	TRIAE_CS42_4AL_TGACv1_294735_AA1001610,
response to external stimulus	GO:0009605	3	0.922059	0.804281	33	538	3226	42300	,TRIAE_CS42_6DL_TGACv1_530141_AA1719340,TRIAE_CS42_5AL_TGACv1_375929_AA1228980,TRIAE_CS42_4DL_TGACv1_343139_AA1130420,TRIAE_CS42_5DS_TGACv1_457973_AA1491180,TRIAE_CS42_1BL_TGACv1_031898_AA0122330,TRIAE_CS42_6BL_TGACv1_500374_AA1603810,TRIAE_CS42_7BS_TGACv1_592660_AA1942590,TRIAE_CS42_3AL_TGACv1_194875_AA0641190,TRIAE_CS42_2DS_TGACv1_177275_AA0571760,TRIAE_CS42_3DS_TGACv1_271527_AA0901330,TRIAE_CS…
regulation of inward rectifier potassium channel activity	GO:1901979	8	0.0762648	13.1122	1	1	3226	42300	,
tropism	GO:0009606	4	0.364441	1.31122	4	40	3226	42300	,TRIAE_CS42_6DL_TGACv1_530141_AA1719340,TRIAE_CS42_4DL_TGACv1_343139_AA1130420,TRIAE_CS42_6BL_TGACv1_500374_AA1603810,
phosphatidylcholine metabolic process	GO:0046470	8	0.612546	0.953616	4	55	3226	42300	,TRIAE_CS42_7AL_TGACv1_559198_AA1798640,TRIAE_CS42_6AL_TGACv1_473688_AA1532460,TRIAE_CS42_5BS_TGACv1_423504_AA1378240,
regulation of root development	GO:2000280	6	0.695775	0.845949	2	31	3226	42300	TRIAE_CS42_U_TGACv1_641778_AA2104030,TRIAE_CS42_7BL_TGACv1_576811_AA1855640,
phylloquinone metabolic process	GO:0042374	5	0.582193	1.19202	1	11	3226	42300	TRIAE_CS42_4AL_TGACv1_294735_AA1001610,
response to biotic stimulus	GO:0009607	3	0.915393	0.796403	28	461	3226	42300	,TRIAE_CS42_6DL_TGACv1_530141_AA1719340,TRIAE_CS42_5AL_TGACv1_375929_AA1228980,TRIAE_CS42_5DS_TGACv1_457973_AA1491180,TRIAE_CS42_2DL_TGACv1_160353_AA0549670,TRIAE_CS42_1BL_TGACv1_031898_AA0122330,TRIAE_CS42_6BL_TGACv1_500374_AA1603810,TRIAE_CS42_7BS_TGACv1_592660_AA1942590,TRIAE_CS42_3AL_TGACv1_194875_AA0641190,TRIAE_CS42_2AL_TGACv1_096577_AA0319980,TRIAE_CS42_2DS_TGACv1_177275_AA0571760,TRIAE_CS…
glycerophospholipid biosynthetic process	GO:0046474	8	0.52035	1.02841	8	102	3226	42300	TRIAE_CS42_1BS_TGACv1_052012_AA0181210,TRIAE_CS42_5BL_TGACv1_404273_AA1293440,TRIAE_CS42_4DL_TGACv1_345069_AA1151420,TRIAE_CS42_4DL_TGACv1_344177_AA1144620,TRIAE_CS42_5DL_TGACv1_433024_AA1398620,TRIAE_CS42_4BL_TGACv1_322607_AA1072260,TRIAE_CS42_6AL_TGACv1_473688_AA1532460,TRIAE_CS42_2BL_TGACv1_131501_AA0428590,
response to wounding	GO:0009611	4	0.495573	1.04065	10	126	3226	42300	,TRIAE_CS42_6BL_TGACv1_499505_AA1584500,TRIAE_CS42_1BL_TGACv1_033860_AA0142380,TRIAE_CS42_1DL_TGACv1_061340_AA0192670,TRIAE_CS42_1DL_TGACv1_061343_AA0192720,TRIAE_CS42_4DS_TGACv1_361671_AA1171310,TRIAE_CS42_5DL_TGACv1_433620_AA1417810,TRIAE_CS42_1BL_TGACv1_030851_AA0102320,TRIAE_CS42_1DL_TGACv1_061434_AA0195270,TRIAE_CS42_1BL_TGACv1_030321_AA0086630,
protein repair	GO:0030091	7	0.862459	0.524489	1	25	3226	42300	TRIAE_CS42_5BL_TGACv1_404558_AA1304070,
glycosylceramide catabolic process	GO:0046477	10	0.670703	0.936587	1	14	3226	42300	TRIAE_CS42_4BS_TGACv1_330835_AA1108980,
response to virus	GO:0009615	6	0.0092013	2.8683	7	32	3226	42300	,TRIAE_CS42_6DL_TGACv1_530141_AA1719340,TRIAE_CS42_6BL_TGACv1_500374_AA1603810,TRIAE_CS42_7BS_TGACv1_592660_AA1942590,TRIAE_CS42_2DS_TGACv1_177275_AA0571760,TRIAE_CS42_5BL_TGACv1_404121_AA1284900,TRIAE_CS42_5AL_TGACv1_377494_AA1247290,
glycosphingolipid catabolic process	GO:0046479	9	0.670703	0.936587	1	14	3226	42300	TRIAE_CS42_4BS_TGACv1_330835_AA1108980,
virus induced gene silencing	GO:0009616	6	0.260766	2.01726	2	13	3226	42300	,TRIAE_CS42_5BL_TGACv1_404121_AA1284900,
endoplasmic reticulum to chloroplast transport	GO:1901965	6	0.211794	4.37074	1	3	3226	42300	TRIAE_CS42_3B_TGACv1_220873_AA0722020,
response to bacterium	GO:0009617	6	0.957772	0.621105	9	190	3226	42300	,TRIAE_CS42_5DS_TGACv1_457973_AA1491180,TRIAE_CS42_1BL_TGACv1_031898_AA0122330,TRIAE_CS42_3AL_TGACv1_194875_AA0641190,TRIAE_CS42_7DL_TGACv1_603201_AA1978120,TRIAE_CS42_2DL_TGACv1_158624_AA0523540,TRIAE_CS42_4DS_TGACv1_361671_AA1171310,TRIAE_CS42_2BS_TGACv1_146060_AA0454510,TRIAE_CS42_3DS_TGACv1_271731_AA0906950,
heterocycle metabolic process	GO:0046483	4	0.296545	1.0171	758	9772	3226	42300	,TRIAE_CS42_4BL_TGACv1_320356_AA1036510,TRIAE_CS42_6DL_TGACv1_526803_AA1692360,TRIAE_CS42_4DL_TGACv1_343117_AA1130150,TRIAE_CS42_2DL_TGACv1_162693_AA0563380,TRIAE_CS42_1BL_TGACv1_032072_AA0124950,TRIAE_CS42_7DL_TGACv1_602767_AA1967940,TRIAE_CS42_5AS_TGACv1_393073_AA1267970,TRIAE_CS42_1DS_TGACv1_088056_AA0265760,TRIAE_CS42_5BS_TGACv1_423181_AA1369440,TRIAE_CS42_5AL_TGACv1_374001_AA1187360,TRIAE_CS…
response to fungus	GO:0009620	6	0.521745	1.01514	12	155	3226	42300	,TRIAE_CS42_5AL_TGACv1_375929_AA1228980,TRIAE_CS42_3AL_TGACv1_195259_AA0647020,TRIAE_CS42_7DL_TGACv1_603201_AA1978120,TRIAE_CS42_4DL_TGACv1_342399_AA1112520,TRIAE_CS42_2DL_TGACv1_158624_AA0523540,TRIAE_CS42_6AS_TGACv1_487611_AA1571850,TRIAE_CS42_4DS_TGACv1_361671_AA1171310,TRIAE_CS42_5BS_TGACv1_423257_AA1372460,TRIAE_CS42_3DS_TGACv1_271731_AA0906950,TRIAE_CS42_5AL_TGACv1_376882_AA1241990,TRIAE_CS…
acylglycerol transport	GO:0034196	7	0.211794	4.37074	1	3	3226	42300	TRIAE_CS42_3B_TGACv1_220873_AA0722020,
glycerolipid metabolic process	GO:0046486	6	0.903383	0.782263	21	352	3226	42300	,TRIAE_CS42_3AL_TGACv1_196984_AA0664140,TRIAE_CS42_1BS_TGACv1_052012_AA0181210,TRIAE_CS42_5DL_TGACv1_432981_AA1396610,TRIAE_CS42_U_TGACv1_642908_AA2124670,TRIAE_CS42_3AL_TGACv1_194956_AA0642680,TRIAE_CS42_4BL_TGACv1_321935_AA1066980,TRIAE_CS42_5BL_TGACv1_404273_AA1293440,TRIAE_CS42_4DL_TGACv1_345069_AA1151420,TRIAE_CS42_4BS_TGACv1_330481_AA1107830,TRIAE_CS42_4DL_TGACv1_344177_AA1144620,TRIAE_CS42…
regulation of membrane potential	GO:0042391	4	0.211794	4.37074	1	3	3226	42300	TRIAE_CS42_1DS_TGACv1_080697_AA0252340,
glyoxylate metabolic process	GO:0046487	5	0.0709507	4.37074	2	6	3226	42300	TRIAE_CS42_2BL_TGACv1_133882_AA0443340,TRIAE_CS42_6DL_TGACv1_527242_AA1701050,
phosphatidylinositol metabolic process	GO:0046488	8	0.34944	1.12014	17	199	3226	42300	TRIAE_CS42_3AL_TGACv1_196984_AA0664140,TRIAE_CS42_1BS_TGACv1_052012_AA0181210,TRIAE_CS42_5DL_TGACv1_432981_AA1396610,TRIAE_CS42_U_TGACv1_642908_AA2124670,TRIAE_CS42_3AL_TGACv1_194956_AA0642680,TRIAE_CS42_4BL_TGACv1_321935_AA1066980,TRIAE_CS42_5BL_TGACv1_404273_AA1293440,TRIAE_CS42_4DL_TGACv1_345069_AA1151420,TRIAE_CS42_4BS_TGACv1_330481_AA1107830,TRIAE_CS42_4DL_TGACv1_344177_AA1144620,TRIAE_CS42_…
response to nematode	GO:0009624	6	0.882649	0.485638	1	27	3226	42300	TRIAE_CS42_3DS_TGACv1_271527_AA0901330,
plant-type hypersensitive response	GO:0009626	5	0.296883	1.57347	3	25	3226	42300	,TRIAE_CS42_3AL_TGACv1_194875_AA0641190,TRIAE_CS42_3DS_TGACv1_271731_AA0906950,
systemic acquired resistance	GO:0009627	7	0.937819	0.374635	1	35	3226	42300	,
response to abiotic stimulus	GO:0009628	3	0.825456	0.905182	70	1014	3226	42300	,TRIAE_CS42_6DL_TGACv1_530141_AA1719340,TRIAE_CS42_2BL_TGACv1_129955_AA0400370,TRIAE_CS42_1BS_TGACv1_052012_AA0181220,TRIAE_CS42_2AL_TGACv1_094134_AA0293170,TRIAE_CS42_4DL_TGACv1_343139_AA1130420,TRIAE_CS42_1BL_TGACv1_033860_AA0142380,TRIAE_CS42_2BS_TGACv1_146519_AA0467350,TRIAE_CS42_3AS_TGACv1_210809_AA0679580,TRIAE_CS42_2DS_TGACv1_177679_AA0582290,TRIAE_CS42_3DL_TGACv1_249921_AA0858620,TRIAE_CS…
lipid translocation	GO:0034204	7	0.339837	1.45691	3	27	3226	42300	TRIAE_CS42_2AL_TGACv1_092977_AA0268460,TRIAE_CS42_4BL_TGACv1_322270_AA1070190,TRIAE_CS42_4AS_TGACv1_308911_AA1029920,
lipid A metabolic process	GO:0046493	7	0.0711739	3.0259	3	13	3226	42300	TRIAE_CS42_4AS_TGACv1_308110_AA1025950,TRIAE_CS42_4DL_TGACv1_345303_AA1152650,TRIAE_CS42_3DL_TGACv1_251896_AA0885840,
cellular modified amino acid biosynthetic process	GO:0042398	6	0.395101	1.21409	5	54	3226	42300	TRIAE_CS42_4AL_TGACv1_288267_AA0942860,TRIAE_CS42_2AS_TGACv1_112173_AA0332400,TRIAE_CS42_6DL_TGACv1_526987_AA1696720,TRIAE_CS42_7DL_TGACv1_603091_AA1975740,TRIAE_CS42_1BL_TGACv1_032016_AA0124230,
cold acclimation	GO:0009631	5	0.202654	2.38404	2	11	3226	42300	TRIAE_CS42_2BL_TGACv1_129955_AA0400370,TRIAE_CS42_2DL_TGACv1_162738_AA0563460,
nicotinamide nucleotide metabolic process	GO:0046496	8	0.945469	0.70244	15	280	3226	42300	,TRIAE_CS42_2DL_TGACv1_162693_AA0563380,TRIAE_CS42_3DS_TGACv1_271534_AA0901690,TRIAE_CS42_7AL_TGACv1_556383_AA1761900,TRIAE_CS42_5AL_TGACv1_374126_AA1191010,TRIAE_CS42_6AL_TGACv1_471523_AA1510300,TRIAE_CS42_4DS_TGACv1_361462_AA1168450,TRIAE_CS42_5BL_TGACv1_406363_AA1344530,TRIAE_CS42_3AL_TGACv1_196173_AA0657880,TRIAE_CS42_4AL_TGACv1_288474_AA0949670,TRIAE_CS42_5AL_TGACv1_376019_AA1230850,TRIAE_CS…
cellular biogenic amine biosynthetic process	GO:0042401	8	0.0733048	1.52976	14	120	3226	42300	,TRIAE_CS42_2BS_TGACv1_147121_AA0478340,TRIAE_CS42_5BL_TGACv1_405998_AA1338790,TRIAE_CS42_7DL_TGACv1_602722_AA1966450,TRIAE_CS42_7DS_TGACv1_622603_AA2042430,TRIAE_CS42_3B_TGACv1_223781_AA0787150,TRIAE_CS42_6BL_TGACv1_503490_AA1628030,TRIAE_CS42_2DS_TGACv1_178082_AA0590470,TRIAE_CS42_2BL_TGACv1_129661_AA0391980,TRIAE_CS42_6DS_TGACv1_543093_AA1735260,TRIAE_CS42_U_TGACv1_640842_AA2076830,TRIAE_CS42_…
S-adenosylhomocysteine metabolic process	GO:0046498	5	0.231598	2.18537	2	12	3226	42300	TRIAE_CS42_5BL_TGACv1_404374_AA1297310,TRIAE_CS42_2BL_TGACv1_130067_AA0402710,
cellular biogenic amine catabolic process	GO:0042402	8	0.760268	0.728456	1	18	3226	42300	TRIAE_CS42_6DL_TGACv1_526331_AA1679610,
response to herbicide	GO:0009635	4	0.17417	2.62244	2	10	3226	42300	AIG90408,TRIAE_CS42_6DS_TGACv1_542774_AA1730010,
response to toxic substance	GO:0009636	4	0.133146	1.14157	72	827	3226	42300	,TRIAE_CS42_2AL_TGACv1_093052_AA0270530,TRIAE_CS42_3B_TGACv1_225364_AA0807560,TRIAE_CS42_2DL_TGACv1_158855_AA0527200,TRIAE_CS42_7DS_TGACv1_622139_AA2033500,TRIAE_CS42_1BL_TGACv1_030828_AA0101750,TRIAE_CS42_3B_TGACv1_222788_AA0770680,AIG90408,TRIAE_CS42_7BS_TGACv1_593350_AA1950750,TRIAE_CS42_1AL_TGACv1_004325_AA0053180,TRIAE_CS42_U_TGACv1_641778_AA2104030,TRIAE_CS42_4DL_TGACv1_344082_AA1143440,TRI…
S-adenosylmethionine metabolic process	GO:0046500	6	0.431033	1.38023	2	19	3226	42300	TRIAE_CS42_5BL_TGACv1_404374_AA1297310,TRIAE_CS42_2DS_TGACv1_179645_AA0608410,
response to blue light	GO:0009637	6	0.240464	1.43042	6	55	3226	42300	,TRIAE_CS42_6DL_TGACv1_530141_AA1719340,TRIAE_CS42_4DL_TGACv1_343139_AA1130420,TRIAE_CS42_6BL_TGACv1_500374_AA1603810,TRIAE_CS42_U_TGACv1_643438_AA2132010,TRIAE_CS42_U_TGACv1_640859_AA2077540,
RNA 3' uridylation	GO:0071076	10	0.0762648	13.1122	1	1	3226	42300	,
protoporphyrinogen IX metabolic process	GO:0046501	7	0.811062	0.624391	1	21	3226	42300	TRIAE_CS42_5BL_TGACv1_404129_AA1285570,
phototropism	GO:0009638	5	0.0519685	2.76047	4	19	3226	42300	,TRIAE_CS42_6DL_TGACv1_530141_AA1719340,TRIAE_CS42_4DL_TGACv1_343139_AA1130420,TRIAE_CS42_6BL_TGACv1_500374_AA1603810,
response to red or far red light	GO:0009639	6	0.344752	1.20572	8	87	3226	42300	TRIAE_CS42_5BL_TGACv1_405428_AA1327160,TRIAE_CS42_5AL_TGACv1_377499_AA1247400,TRIAE_CS42_5BL_TGACv1_407166_AA1354040,TRIAE_CS42_3B_TGACv1_223611_AA0784540,TRIAE_CS42_7BL_TGACv1_579069_AA1903650,TRIAE_CS42_3DL_TGACv1_250163_AA0863360,TRIAE_CS42_U_TGACv1_640859_AA2077540,TRIAE_CS42_1BL_TGACv1_031145_AA0108600,
photomorphogenesis	GO:0009640	7	0.417521	1.21974	4	43	3226	42300	TRIAE_CS42_5AL_TGACv1_377499_AA1247400,TRIAE_CS42_5BL_TGACv1_407166_AA1354040,TRIAE_CS42_7BL_TGACv1_579069_AA1903650,TRIAE_CS42_1BL_TGACv1_031145_AA0108600,
sulfolipid metabolic process	GO:0046505	5	0.27191	3.27805	1	4	3226	42300	TRIAE_CS42_1DL_TGACv1_062731_AA0218830,
response to light intensity	GO:0009642	6	0.834046	0.735264	6	107	3226	42300	,TRIAE_CS42_6DL_TGACv1_530141_AA1719340,TRIAE_CS42_6BL_TGACv1_500374_AA1603810,TRIAE_CS42_6DS_TGACv1_542774_AA1730010,TRIAE_CS42_U_TGACv1_643438_AA2132010,TRIAE_CS42_U_TGACv1_640859_AA2077540,
sulfolipid biosynthetic process	GO:0046506	6	0.27191	3.27805	1	4	3226	42300	TRIAE_CS42_1DL_TGACv1_062731_AA0218830,
ion transmembrane transport	GO:0034220	6	0.0282911	1.21822	93	1001	3226	42300	,TRIAE_CS42_4DL_TGACv1_345012_AA1151040,TRIAE_CS42_2BL_TGACv1_130407_AA0410710,TRIAE_CS42_4AS_TGACv1_309066_AA1030270,TRIAE_CS42_5DS_TGACv1_457973_AA1491180,TRIAE_CS42_6AL_TGACv1_472795_AA1526090,TRIAE_CS42_4AL_TGACv1_289844_AA0977740,TRIAE_CS42_5BL_TGACv1_409134_AA1365470,TRIAE_CS42_U_TGACv1_642716_AA2122110,TRIAE_CS42_3AS_TGACv1_211092_AA0684870,TRIAE_CS42_6AS_TGACv1_485938_AA1554400,TRIAE_CS42…
response to high light intensity	GO:0009644	7	0.732357	0.802789	3	49	3226	42300	,TRIAE_CS42_6DS_TGACv1_542774_AA1730010,TRIAE_CS42_U_TGACv1_640859_AA2077540,
response to low light intensity stimulus	GO:0009645	7	0.0360021	3.08523	4	17	3226	42300	TRIAE_CS42_6DL_TGACv1_530141_AA1719340,TRIAE_CS42_6BL_TGACv1_500374_AA1603810,TRIAE_CS42_U_TGACv1_643438_AA2132010,TRIAE_CS42_U_TGACv1_640859_AA2077540,
response to absence of light	GO:0009646	7	0.403847	1.45691	2	18	3226	42300	TRIAE_CS42_6DL_TGACv1_530141_AA1719340,TRIAE_CS42_6BL_TGACv1_500374_AA1603810,
photoperiodism	GO:0009648	6	0.189695	1.40488	9	84	3226	42300	,TRIAE_CS42_6DL_TGACv1_530141_AA1719340,TRIAE_CS42_6BL_TGACv1_500374_AA1603810,TRIAE_CS42_5DL_TGACv1_433883_AA1424460,TRIAE_CS42_6AS_TGACv1_487611_AA1571850,TRIAE_CS42_6BS_TGACv1_513322_AA1638220,TRIAE_CS42_7BL_TGACv1_579395_AA1906900,TRIAE_CS42_U_TGACv1_642399_AA2117000,TRIAE_CS42_1BL_TGACv1_031145_AA0108600,
UV protection	GO:0009650	7	0.426128	1.87317	1	7	3226	42300	TRIAE_CS42_3DS_TGACv1_272383_AA0919890,
ceramide catabolic process	GO:0046514	9	0.670703	0.936587	1	14	3226	42300	TRIAE_CS42_4BS_TGACv1_330835_AA1108980,
response to salt stress	GO:0009651	5	0.202493	1.20112	24	262	3226	42300	,TRIAE_CS42_2BL_TGACv1_129955_AA0400370,TRIAE_CS42_1BL_TGACv1_033860_AA0142380,TRIAE_CS42_3DL_TGACv1_249921_AA0858620,TRIAE_CS42_2DL_TGACv1_162738_AA0563460,TRIAE_CS42_U_TGACv1_641778_AA2104030,TRIAE_CS42_5BL_TGACv1_405428_AA1327160,TRIAE_CS42_5AL_TGACv1_377499_AA1247400,TRIAE_CS42_1BS_TGACv1_049684_AA0159560,TRIAE_CS42_5BL_TGACv1_407166_AA1354040,TRIAE_CS42_3DS_TGACv1_272537_AA0922030,TRIAE_CS42…
anatomical structure morphogenesis	GO:0009653	3	0.11796	1.21409	40	432	3226	42300	,TRIAE_CS42_6DL_TGACv1_530141_AA1719340,TRIAE_CS42_7DS_TGACv1_622221_AA2035710,TRIAE_CS42_4DL_TGACv1_342886_AA1124730,TRIAE_CS42_1BL_TGACv1_033860_AA0142380,TRIAE_CS42_5DL_TGACv1_434039_AA1427760,TRIAE_CS42_5DS_TGACv1_458169_AA1492490,TRIAE_CS42_2AL_TGACv1_095006_AA0305840,TRIAE_CS42_6BL_TGACv1_500374_AA1603810,TRIAE_CS42_2AL_TGACv1_094816_AA0303560,TRIAE_CS42_5BL_TGACv1_405428_AA1327160,TRIAE_CS…
positive regulation of mitotic cell cycle phase transition	GO:1901992	8	0.378742	2.18537	1	6	3226	42300	TRIAE_CS42_1DL_TGACv1_061684_AA0201690,
positive regulation of cell cycle phase transition	GO:1901989	8	0.378742	2.18537	1	6	3226	42300	TRIAE_CS42_1DL_TGACv1_061684_AA0201690,
plastid organization	GO:0009657	5	0.546904	0.994291	16	211	3226	42300	,TRIAE_CS42_6BL_TGACv1_500188_AA1600870,TRIAE_CS42_6BL_TGACv1_500186_AA1600780,TRIAE_CS42_3B_TGACv1_220916_AA0723630,TRIAE_CS42_7AL_TGACv1_556203_AA1758170,TRIAE_CS42_4BS_TGACv1_327817_AA1075100,TRIAE_CS42_5DL_TGACv1_435521_AA1451570,TRIAE_CS42_6BL_TGACv1_500958_AA1612040,TRIAE_CS42_2DL_TGACv1_158673_AA0524320,TRIAE_CS42_1DL_TGACv1_061579_AA0199080,TRIAE_CS42_6DL_TGACv1_526952_AA1695900,TRIAE_CS4…
negative regulation of cell cycle phase transition	GO:1901988	8	0.555874	1.09268	2	24	3226	42300	TRIAE_CS42_6DL_TGACv1_526845_AA1693300,TRIAE_CS42_5BS_TGACv1_423639_AA1381150,
chloroplast organization	GO:0009658	6	0.502146	1.02686	13	166	3226	42300	,TRIAE_CS42_6BL_TGACv1_500186_AA1600780,TRIAE_CS42_3B_TGACv1_220916_AA0723630,TRIAE_CS42_7AL_TGACv1_556203_AA1758170,TRIAE_CS42_5DL_TGACv1_435521_AA1451570,TRIAE_CS42_6BL_TGACv1_500958_AA1612040,TRIAE_CS42_2DL_TGACv1_158673_AA0524320,TRIAE_CS42_6DL_TGACv1_526952_AA1695900,TRIAE_CS42_7BL_TGACv1_579527_AA1908250,TRIAE_CS42_2BL_TGACv1_131155_AA0423370,TRIAE_CS42_3AS_TGACv1_210712_AA0677520,TRIAE_CS4…
negative regulation of mitotic cell cycle phase transition	GO:1901991	8	0.555874	1.09268	2	24	3226	42300	TRIAE_CS42_6DL_TGACv1_526845_AA1693300,TRIAE_CS42_5BS_TGACv1_423639_AA1381150,
regulation of mitotic cell cycle phase transition	GO:1901990	7	0.524701	1.09268	3	36	3226	42300	TRIAE_CS42_1DL_TGACv1_061684_AA0201690,TRIAE_CS42_6DL_TGACv1_526845_AA1693300,TRIAE_CS42_5BS_TGACv1_423639_AA1381150,
negative regulation of protein acetylation	GO:1901984	9	0.327443	2.62244	1	5	3226	42300	,
DNA conformation change	GO:0071103	6	0.654586	0.945299	31	430	3226	42300	,TRIAE_CS42_5DL_TGACv1_436442_AA1461020,TRIAE_CS42_3DL_TGACv1_249646_AA0853340,TRIAE_CS42_2AL_TGACv1_095734_AA0314120,TRIAE_CS42_7AS_TGACv1_569068_AA1806240,TRIAE_CS42_4AS_TGACv1_308862_AA1029760,TRIAE_CS42_6DL_TGACv1_528040_AA1710910,TRIAE_CS42_2BS_TGACv1_147700_AA0486690,TRIAE_CS42_5BL_TGACv1_406314_AA1343920,TRIAE_CS42_2BS_TGACv1_145994_AA0452210,TRIAE_CS42_5BS_TGACv1_423513_AA1378460,TRIAE_CS…
regulation of cell cycle phase transition	GO:1901987	7	0.32888	1.38023	4	38	3226	42300	,TRIAE_CS42_1DL_TGACv1_061684_AA0201690,TRIAE_CS42_6DL_TGACv1_526845_AA1693300,TRIAE_CS42_5BS_TGACv1_423639_AA1381150,
indole-containing compound metabolic process	GO:0042430	5	0.802332	0.753575	5	87	3226	42300	TRIAE_CS42_6DL_TGACv1_526331_AA1679610,TRIAE_CS42_7DL_TGACv1_603201_AA1978120,TRIAE_CS42_4DS_TGACv1_361671_AA1171310,TRIAE_CS42_5DL_TGACv1_434120_AA1429770,TRIAE_CS42_2BS_TGACv1_145846_AA0446950,
etioplast organization	GO:0009662	6	0.378742	2.18537	1	6	3226	42300	TRIAE_CS42_1DL_TGACv1_061579_AA0199080,
plant-type cell wall organization	GO:0009664	6	0.212055	1.24878	16	168	3226	42300	,TRIAE_CS42_6DL_TGACv1_527144_AA1699290,TRIAE_CS42_1DL_TGACv1_063213_AA0225060,TRIAE_CS42_3B_TGACv1_220608_AA0711120,TRIAE_CS42_U_TGACv1_640702_AA2070090,TRIAE_CS42_3DL_TGACv1_251785_AA0884880,TRIAE_CS42_2AS_TGACv1_113845_AA0361400,TRIAE_CS42_3DL_TGACv1_249487_AA0849940,TRIAE_CS42_4DL_TGACv1_344594_AA1148220,TRIAE_CS42_3AS_TGACv1_212057_AA0697210,TRIAE_CS42_2BL_TGACv1_129339_AA0379370,TRIAE_CS42_…
polyamine transmembrane transport	GO:1902047	7	0.0709507	4.37074	2	6	3226	42300	,TRIAE_CS42_6AL_TGACv1_472795_AA1526090,
indole-containing compound biosynthetic process	GO:0042435	6	0.914587	0.504316	2	52	3226	42300	TRIAE_CS42_7DL_TGACv1_603201_AA1978120,TRIAE_CS42_4DS_TGACv1_361671_AA1171310,
regulation of transcription elongation from RNA polymerase II promoter	GO:0034243	9	0.0944204	3.74635	2	7	3226	42300	TRIAE_CS42_4DS_TGACv1_361317_AA1165610,TRIAE_CS42_1AL_TGACv1_001921_AA0036720,
plastid membrane organization	GO:0009668	5	0.485774	1.15696	3	34	3226	42300	TRIAE_CS42_6BL_TGACv1_500188_AA1600870,TRIAE_CS42_4BS_TGACv1_327817_AA1075100,TRIAE_CS42_3AS_TGACv1_210712_AA0677520,
indole-containing compound catabolic process	GO:0042436	6	0.760268	0.728456	1	18	3226	42300	TRIAE_CS42_6DL_TGACv1_526331_AA1679610,
sphingolipid catabolic process	GO:0030149	8	0.376053	1.54261	2	17	3226	42300	TRIAE_CS42_3DL_TGACv1_249135_AA0839220,TRIAE_CS42_4BS_TGACv1_330835_AA1108980,
protein K48-linked deubiquitination	GO:0071108	9	0.547689	1.31122	1	10	3226	42300	TRIAE_CS42_3AL_TGACv1_194518_AA0634800,
protein import into mitochondrial matrix	GO:0030150	11	0.153696	2.18537	3	18	3226	42300	TRIAE_CS42_1BL_TGACv1_032327_AA0128440,TRIAE_CS42_1DL_TGACv1_062158_AA0209620,TRIAE_CS42_1AL_TGACv1_002236_AA0039950,
regulation of cellular amide metabolic process	GO:0034248	6	0.10025	1.31122	25	250	3226	42300	,TRIAE_CS42_5DL_TGACv1_437778_AA1467310,TRIAE_CS42_5AL_TGACv1_374943_AA1212450,TRIAE_CS42_3DL_TGACv1_249949_AA0858950,TRIAE_CS42_2BL_TGACv1_131172_AA0423740,TRIAE_CS42_1DL_TGACv1_061485_AA0196630,TRIAE_CS42_5BL_TGACv1_407166_AA1354040,TRIAE_CS42_U_TGACv1_643498_AA2132600,TRIAE_CS42_2DL_TGACv1_160641_AA0552560,TRIAE_CS42_5DL_TGACv1_435177_AA1447070,TRIAE_CS42_3AL_TGACv1_194012_AA0624520,TRIAE_CS42…
pigment metabolic process	GO:0042440	3	0.89621	0.728456	11	198	3226	42300	TRIAE_CS42_2AL_TGACv1_093489_AA0281070,TRIAE_CS42_3B_TGACv1_220916_AA0723630,TRIAE_CS42_5AL_TGACv1_378996_AA1255280,TRIAE_CS42_3AL_TGACv1_194875_AA0641190,TRIAE_CS42_3DL_TGACv1_249508_AA0850370,TRIAE_CS42_6BS_TGACv1_514305_AA1658120,TRIAE_CS42_1DL_TGACv1_061579_AA0199080,TRIAE_CS42_5DL_TGACv1_433317_AA1409350,TRIAE_CS42_5BL_TGACv1_404129_AA1285570,TRIAE_CS42_3B_TGACv1_220836_AA0720930,TRIAE_CS42_…
negative regulation of cellular amide metabolic process	GO:0034249	7	0.0505477	1.53729	17	145	3226	42300	,TRIAE_CS42_5AL_TGACv1_374943_AA1212450,TRIAE_CS42_1DL_TGACv1_061485_AA0196630,TRIAE_CS42_5BL_TGACv1_407166_AA1354040,TRIAE_CS42_U_TGACv1_643498_AA2132600,TRIAE_CS42_2DL_TGACv1_160641_AA0552560,TRIAE_CS42_5DL_TGACv1_435177_AA1447070,TRIAE_CS42_6AS_TGACv1_487611_AA1571850,TRIAE_CS42_3B_TGACv1_223254_AA0779030,TRIAE_CS42_7DS_TGACv1_622472_AA2040300,TRIAE_CS42_5AL_TGACv1_375932_AA1229040,TRIAE_CS42_…
cell differentiation	GO:0030154	4	0.774916	0.856308	16	245	3226	42300	,TRIAE_CS42_7DS_TGACv1_622221_AA2035710,TRIAE_CS42_2DS_TGACv1_177171_AA0567540,TRIAE_CS42_5BL_TGACv1_405428_AA1327160,TRIAE_CS42_4BL_TGACv1_320766_AA1048240,TRIAE_CS42_6DS_TGACv1_542754_AA1729600,TRIAE_CS42_1BL_TGACv1_031136_AA0108450,TRIAE_CS42_3B_TGACv1_220848_AA0721220,TRIAE_CS42_7DS_TGACv1_622603_AA2042430,TRIAE_CS42_2AL_TGACv1_094368_AA0296520,TRIAE_CS42_2AS_TGACv1_114093_AA0363980,TRIAE_CS4…
positive regulation of cellular amide metabolic process	GO:0034250	7	0.825478	0.59601	1	22	3226	42300	TRIAE_CS42_3AL_TGACv1_194012_AA0624520,
hormone metabolic process	GO:0042445	3	0.316749	1.15696	15	170	3226	42300	TRIAE_CS42_4BS_TGACv1_327908_AA1078290,TRIAE_CS42_2AL_TGACv1_094816_AA0303560,TRIAE_CS42_6DL_TGACv1_528499_AA1714590,TRIAE_CS42_2DL_TGACv1_159362_AA0537130,TRIAE_CS42_7AL_TGACv1_557747_AA1785560,TRIAE_CS42_7BL_TGACv1_576811_AA1855640,TRIAE_CS42_4BS_TGACv1_329444_AA1101380,TRIAE_CS42_7DS_TGACv1_621950_AA2030130,TRIAE_CS42_2DL_TGACv1_159221_AA0534750,TRIAE_CS42_1BL_TGACv1_031472_AA0114760,TRIAE_CS4…
hormone biosynthetic process	GO:0042446	4	0.269361	1.26079	10	104	3226	42300	TRIAE_CS42_4BS_TGACv1_327908_AA1078290,TRIAE_CS42_2AL_TGACv1_094816_AA0303560,TRIAE_CS42_2DL_TGACv1_159362_AA0537130,TRIAE_CS42_7AL_TGACv1_557747_AA1785560,TRIAE_CS42_7BL_TGACv1_576811_AA1855640,TRIAE_CS42_4BS_TGACv1_329444_AA1101380,TRIAE_CS42_1BL_TGACv1_031472_AA0114760,TRIAE_CS42_4AL_TGACv1_290903_AA0990370,TRIAE_CS42_3AS_TGACv1_211627_AA0692400,TRIAE_CS42_7BS_TGACv1_591819_AA1922500,
hormone catabolic process	GO:0042447	4	0.211794	4.37074	1	3	3226	42300	TRIAE_CS42_2DL_TGACv1_159221_AA0534750,
regulation of proteolysis	GO:0030162	7	0.877736	0.799525	20	328	3226	42300	,TRIAE_CS42_6BL_TGACv1_499505_AA1584500,TRIAE_CS42_4BL_TGACv1_321721_AA1064590,TRIAE_CS42_1DL_TGACv1_061340_AA0192670,TRIAE_CS42_1DL_TGACv1_061343_AA0192720,TRIAE_CS42_2AS_TGACv1_112554_AA0340880,TRIAE_CS42_2AL_TGACv1_093272_AA0276380,TRIAE_CS42_4BS_TGACv1_329013_AA1096820,TRIAE_CS42_3B_TGACv1_224624_AA0798980,TRIAE_CS42_5DL_TGACv1_433620_AA1417810,TRIAE_CS42_1BL_TGACv1_030851_AA0102320,TRIAE_CS4…
induced systemic resistance	GO:0009682	8	0.778559	0.690116	1	19	3226	42300	TRIAE_CS42_7DL_TGACv1_603201_AA1978120,
purine nucleoside biosynthetic process	GO:0042451	9	0.524701	1.09268	3	36	3226	42300	,TRIAE_CS42_5DL_TGACv1_433317_AA1409350,TRIAE_CS42_1BL_TGACv1_031277_AA0110800,
protein catabolic process	GO:0030163	6	0.531408	0.996606	51	671	3226	42300	,TRIAE_CS42_3AL_TGACv1_195687_AA0652750,TRIAE_CS42_3B_TGACv1_221272_AA0735910,TRIAE_CS42_3DS_TGACv1_274000_AA0934260,TRIAE_CS42_3DL_TGACv1_249152_AA0839780,TRIAE_CS42_6DS_TGACv1_544166_AA1746970,TRIAE_CS42_7AS_TGACv1_569577_AA1819420,TRIAE_CS42_4BL_TGACv1_321721_AA1064590,TRIAE_CS42_5BL_TGACv1_407930_AA1360480,TRIAE_CS42_5AL_TGACv1_375867_AA1228210,TRIAE_CS42_3B_TGACv1_222152_AA0758310,TRIAE_CS42…
ribonucleoside catabolic process	GO:0042454	9	0.231598	2.18537	2	12	3226	42300	TRIAE_CS42_2BL_TGACv1_130067_AA0402710,TRIAE_CS42_3DL_TGACv1_249532_AA0851000,
ribonucleoside biosynthetic process	GO:0042455	9	0.362194	1.22927	6	64	3226	42300	,TRIAE_CS42_2BL_TGACv1_130396_AA0410360,TRIAE_CS42_3B_TGACv1_224116_AA0792540,TRIAE_CS42_1BL_TGACv1_031638_AA0117620,TRIAE_CS42_5DL_TGACv1_433317_AA1409350,TRIAE_CS42_1BL_TGACv1_031277_AA0110800,
abscisic acid metabolic process	GO:0009687	9	0.119714	3.27805	2	8	3226	42300	TRIAE_CS42_2AL_TGACv1_095887_AA0315620,TRIAE_CS42_2BS_TGACv1_146144_AA0456630,
abscisic acid biosynthetic process	GO:0009688	10	0.119714	3.27805	2	8	3226	42300	TRIAE_CS42_2AL_TGACv1_095887_AA0315620,TRIAE_CS42_2BS_TGACv1_146144_AA0456630,
cytokinin metabolic process	GO:0009690	5	0.513227	1.04898	6	75	3226	42300	TRIAE_CS42_2DL_TGACv1_159362_AA0537130,TRIAE_CS42_7DS_TGACv1_621950_AA2030130,TRIAE_CS42_1BL_TGACv1_031472_AA0114760,TRIAE_CS42_4AL_TGACv1_290903_AA0990370,TRIAE_CS42_2BL_TGACv1_129918_AA0399390,TRIAE_CS42_1AS_TGACv1_019503_AA0067420,
cytokinin biosynthetic process	GO:0009691	6	0.543543	1.06315	3	37	3226	42300	TRIAE_CS42_2DL_TGACv1_159362_AA0537130,TRIAE_CS42_1BL_TGACv1_031472_AA0114760,TRIAE_CS42_4AL_TGACv1_290903_AA0990370,
ethylene metabolic process	GO:0009692	4	0.695825	0.874148	1	15	3226	42300	TRIAE_CS42_7BL_TGACv1_576811_AA1855640,
ethylene biosynthetic process	GO:0009693	5	0.695825	0.874148	1	15	3226	42300	TRIAE_CS42_7BL_TGACv1_576811_AA1855640,
jasmonic acid metabolic process	GO:0009694	8	0.778559	0.690116	1	19	3226	42300	TRIAE_CS42_4BS_TGACv1_327908_AA1078290,
jasmonic acid biosynthetic process	GO:0009695	9	0.643507	1.00863	1	13	3226	42300	TRIAE_CS42_4BS_TGACv1_327908_AA1078290,
regulation of neurotransmitter levels	GO:0001505	4	0.32888	1.38023	4	38	3226	42300	TRIAE_CS42_2AS_TGACv1_112173_AA0332400,TRIAE_CS42_6DL_TGACv1_529073_AA1717380,TRIAE_CS42_7DS_TGACv1_626041_AA2066250,TRIAE_CS42_2BS_TGACv1_146356_AA0463240,
nucleic acid transport	GO:0050657	7	0.399908	1.24878	4	42	3226	42300	TRIAE_CS42_4DL_TGACv1_342817_AA1122820,TRIAE_CS42_5BL_TGACv1_404944_AA1315820,TRIAE_CS42_3B_TGACv1_223280_AA0779550,TRIAE_CS42_1AL_TGACv1_003124_AA0048030,
phenylpropanoid metabolic process	GO:0009698	5	0.232134	1.237	15	159	3226	42300	TRIAE_CS42_2BS_TGACv1_146236_AA0459810,TRIAE_CS42_3DL_TGACv1_252271_AA0888990,TRIAE_CS42_4DS_TGACv1_362233_AA1177990,TRIAE_CS42_2DS_TGACv1_179233_AA0605490,TRIAE_CS42_2BL_TGACv1_129622_AA0390890,TRIAE_CS42_1DL_TGACv1_061246_AA0189820,TRIAE_CS42_3AL_TGACv1_195180_AA0645990,TRIAE_CS42_2AS_TGACv1_114093_AA0363970,TRIAE_CS42_7AS_TGACv1_571350_AA1847030,TRIAE_CS42_7DS_TGACv1_622176_AA2034630,TRIAE_CS4…
RNA transport	GO:0050658	8	0.399908	1.24878	4	42	3226	42300	TRIAE_CS42_4DL_TGACv1_342817_AA1122820,TRIAE_CS42_5BL_TGACv1_404944_AA1315820,TRIAE_CS42_3B_TGACv1_223280_AA0779550,TRIAE_CS42_1AL_TGACv1_003124_AA0048030,
phenylpropanoid biosynthetic process	GO:0009699	6	0.435966	1.11934	7	82	3226	42300	TRIAE_CS42_2BS_TGACv1_146236_AA0459810,TRIAE_CS42_4DS_TGACv1_362233_AA1177990,TRIAE_CS42_2BL_TGACv1_129622_AA0390890,TRIAE_CS42_1DL_TGACv1_061246_AA0189820,TRIAE_CS42_2AS_TGACv1_114093_AA0363970,TRIAE_CS42_2BS_TGACv1_146003_AA0452680,TRIAE_CS42_1DS_TGACv1_081780_AA0262690,
indole phytoalexin biosynthetic process	GO:0009700	7	0.146418	2.91383	2	9	3226	42300	TRIAE_CS42_7DL_TGACv1_603201_AA1978120,TRIAE_CS42_4DS_TGACv1_361671_AA1171310,
positive regulation of reactive oxygen species metabolic process	GO:2000379	7	0.0856286	2.80976	3	14	3226	42300	TRIAE_CS42_6DL_TGACv1_530141_AA1719340,TRIAE_CS42_6BL_TGACv1_500374_AA1603810,TRIAE_CS42_7AS_TGACv1_571532_AA1848370,
RNA methylation	GO:0001510	9	0.934697	0.628668	7	146	3226	42300	TRIAE_CS42_5BL_TGACv1_404876_AA1313730,TRIAE_CS42_6BL_TGACv1_501185_AA1614750,TRIAE_CS42_4DS_TGACv1_361866_AA1173760,TRIAE_CS42_6BL_TGACv1_500204_AA1601080,TRIAE_CS42_2AL_TGACv1_093793_AA0286830,TRIAE_CS42_5AL_TGACv1_376126_AA1232370,TRIAE_CS42_1AL_TGACv1_004186_AA0052710,
regulation of reactive oxygen species metabolic process	GO:2000377	6	0.0660426	2.07035	6	38	3226	42300	,TRIAE_CS42_6DL_TGACv1_530141_AA1719340,TRIAE_CS42_6BL_TGACv1_500374_AA1603810,TRIAE_CS42_7AL_TGACv1_560290_AA1802000,TRIAE_CS42_2AS_TGACv1_113190_AA0352810,TRIAE_CS42_7AS_TGACv1_571532_AA1848370,
de-etiolation	GO:0009704	6	0.119714	3.27805	2	8	3226	42300	TRIAE_CS42_5AL_TGACv1_377499_AA1247400,TRIAE_CS42_7BL_TGACv1_579069_AA1903650,
response to monosaccharide	GO:0034284	6	0.872954	0.504316	1	26	3226	42300	,
response to disaccharide	GO:0034285	6	0.614337	0.95943	3	41	3226	42300	,TRIAE_CS42_7DL_TGACv1_603070_AA1975070,TRIAE_CS42_U_TGACv1_641681_AA2101310,
pseudouridine synthesis	GO:0001522	9	0.309158	1.2748	7	72	3226	42300	,TRIAE_CS42_3AL_TGACv1_193898_AA0622160,TRIAE_CS42_5DL_TGACv1_434155_AA1430580,TRIAE_CS42_7BS_TGACv1_593114_AA1948320,TRIAE_CS42_U_TGACv1_642009_AA2109330,TRIAE_CS42_5BL_TGACv1_407194_AA1354250,TRIAE_CS42_1BL_TGACv1_030328_AA0086840,
sexual sporulation	GO:0034293	4	0.950999	0.345058	1	38	3226	42300	TRIAE_CS42_1BL_TGACv1_035341_AA0146450,
extracellular matrix organization	GO:0030198	5	0.333071	1.21974	8	86	3226	42300	TRIAE_CS42_6DL_TGACv1_527144_AA1699290,TRIAE_CS42_U_TGACv1_640702_AA2070090,TRIAE_CS42_5AL_TGACv1_376467_AA1237310,TRIAE_CS42_2AS_TGACv1_113845_AA0361400,TRIAE_CS42_2BL_TGACv1_129339_AA0379370,TRIAE_CS42_2AS_TGACv1_113289_AA0354080,TRIAE_CS42_6BS_TGACv1_513342_AA1638630,TRIAE_CS42_4BS_TGACv1_327817_AA1074900,
anthocyanin-containing compound biosynthetic process	GO:0009718	6	0.643507	1.00863	1	13	3226	42300	TRIAE_CS42_2BL_TGACv1_130862_AA0418960,
response to endogenous stimulus	GO:0009719	3	0.896875	0.873316	70	1051	3226	42300	,TRIAE_CS42_5BL_TGACv1_406873_AA1350810,TRIAE_CS42_6DL_TGACv1_530141_AA1719340,TRIAE_CS42_1DL_TGACv1_062737_AA0219050,TRIAE_CS42_3B_TGACv1_222884_AA0772530,TRIAE_CS42_1BL_TGACv1_033860_AA0142380,TRIAE_CS42_5DS_TGACv1_457973_AA1491180,TRIAE_CS42_6AS_TGACv1_486700_AA1564170,TRIAE_CS42_7BS_TGACv1_593680_AA1953740,TRIAE_CS42_7DS_TGACv1_621915_AA2029170,TRIAE_CS42_5AL_TGACv1_374821_AA1209580,TRIAE_CS4…
response to ethylene	GO:0009723	5	0.881808	0.605179	3	65	3226	42300	,TRIAE_CS42_7DL_TGACv1_603201_AA1978120,TRIAE_CS42_6AS_TGACv1_487611_AA1571850,
response to hormone	GO:0009725	4	0.896875	0.873316	70	1051	3226	42300	,TRIAE_CS42_5BL_TGACv1_406873_AA1350810,TRIAE_CS42_6DL_TGACv1_530141_AA1719340,TRIAE_CS42_1DL_TGACv1_062737_AA0219050,TRIAE_CS42_3B_TGACv1_222884_AA0772530,TRIAE_CS42_1BL_TGACv1_033860_AA0142380,TRIAE_CS42_5DS_TGACv1_457973_AA1491180,TRIAE_CS42_6AS_TGACv1_486700_AA1564170,TRIAE_CS42_7BS_TGACv1_593680_AA1953740,TRIAE_CS42_7DS_TGACv1_621915_AA2029170,TRIAE_CS42_5AL_TGACv1_374821_AA1209580,TRIAE_CS4…
response to drug	GO:0042493	4	0.717821	0.912448	27	388	3226	42300	,TRIAE_CS42_1BS_TGACv1_052012_AA0181220,TRIAE_CS42_3B_TGACv1_225351_AA0807390,TRIAE_CS42_5DS_TGACv1_457973_AA1491180,TRIAE_CS42_7DS_TGACv1_622149_AA2033890,TRIAE_CS42_U_TGACv1_645802_AA2145460,TRIAE_CS42_1AL_TGACv1_003960_AA0052040,TRIAE_CS42_7DL_TGACv1_603201_AA1978120,TRIAE_CS42_1DS_TGACv1_080781_AA0253680,TRIAE_CS42_1DL_TGACv1_061085_AA0184620,TRIAE_CS42_4DS_TGACv1_362359_AA1179100,TRIAE_CS42_…
ribonucleoprotein complex localization	GO:0071166	4	0.600065	1.00863	2	26	3226	42300	TRIAE_CS42_5BL_TGACv1_404944_AA1315820,TRIAE_CS42_3B_TGACv1_223280_AA0779550,
regulation of defense response to virus	GO:0050688	6	0.378742	2.18537	1	6	3226	42300	TRIAE_CS42_7BS_TGACv1_592660_AA1942590,
spindle assembly checkpoint	GO:0071173	5	0.431033	1.38023	2	19	3226	42300	TRIAE_CS42_6DL_TGACv1_526845_AA1693300,TRIAE_CS42_5BS_TGACv1_423639_AA1381150,
response to auxin	GO:0009733	5	0.834404	0.869448	37	558	3226	42300	,TRIAE_CS42_5BL_TGACv1_406873_AA1350810,TRIAE_CS42_6AS_TGACv1_486700_AA1564170,TRIAE_CS42_7DS_TGACv1_621915_AA2029170,TRIAE_CS42_5AL_TGACv1_374821_AA1209580,TRIAE_CS42_7DS_TGACv1_621491_AA2017170,TRIAE_CS42_2AL_TGACv1_094816_AA0303560,TRIAE_CS42_5DL_TGACv1_435811_AA1455210,TRIAE_CS42_7DL_TGACv1_603459_AA1984130,TRIAE_CS42_2BS_TGACv1_146501_AA0466790,TRIAE_CS42_5BL_TGACv1_405915_AA1337580,TRIAE_CS…
auxin-activated signaling pathway	GO:0009734	5	0.913438	0.718477	12	219	3226	42300	,TRIAE_CS42_2DS_TGACv1_177206_AA0568970,TRIAE_CS42_3DS_TGACv1_272650_AA0923500,TRIAE_CS42_6AL_TGACv1_473004_AA1527990,TRIAE_CS42_3B_TGACv1_222109_AA0757480,TRIAE_CS42_3AL_TGACv1_196953_AA0663910,TRIAE_CS42_6DS_TGACv1_544682_AA1749140,TRIAE_CS42_7DL_TGACv1_603923_AA1991130,TRIAE_CS42_6BL_TGACv1_499707_AA1589610,TRIAE_CS42_2AL_TGACv1_092917_AA0267040,TRIAE_CS42_4DS_TGACv1_362345_AA1178970,TRIAE_CS4…
diol metabolic process	GO:0034311	6	0.582193	1.19202	1	11	3226	42300	,
response to cytokinin	GO:0009735	5	0.701862	0.864542	6	91	3226	42300	,TRIAE_CS42_6DS_TGACv1_542774_AA1730010,TRIAE_CS42_3AS_TGACv1_211472_AA0690490,TRIAE_CS42_U_TGACv1_643438_AA2132010,TRIAE_CS42_3DL_TGACv1_251571_AA0882610,TRIAE_CS42_6DL_TGACv1_527242_AA1701050,
mitotic spindle checkpoint	GO:0071174	5	0.431033	1.38023	2	19	3226	42300	TRIAE_CS42_6DL_TGACv1_526845_AA1693300,TRIAE_CS42_5BS_TGACv1_423639_AA1381150,
diol biosynthetic process	GO:0034312	7	0.582193	1.19202	1	11	3226	42300	,
cytokinin-activated signaling pathway	GO:0009736	5	0.740467	0.771307	1	17	3226	42300	,
response to abscisic acid	GO:0009737	5	0.490076	1.02617	18	230	3226	42300	,TRIAE_CS42_1DL_TGACv1_062737_AA0219050,TRIAE_CS42_3B_TGACv1_222884_AA0772530,TRIAE_CS42_1BL_TGACv1_033860_AA0142380,TRIAE_CS42_7BS_TGACv1_593680_AA1953740,TRIAE_CS42_2BL_TGACv1_129683_AA0392460,TRIAE_CS42_1BS_TGACv1_049684_AA0159560,TRIAE_CS42_2DS_TGACv1_177275_AA0571760,TRIAE_CS42_7DL_TGACv1_603201_AA1978120,TRIAE_CS42_1BS_TGACv1_051083_AA0177650,TRIAE_CS42_1BL_TGACv1_030454_AA0091040,TRIAE_CS4…
negative regulation of metaphase/anaphase transition of cell cycle	GO:1902100	9	0.483316	1.24878	2	21	3226	42300	TRIAE_CS42_6DL_TGACv1_526845_AA1693300,TRIAE_CS42_5BS_TGACv1_423639_AA1381150,
abscisic acid-activated signaling pathway	GO:0009738	5	0.302409	1.36586	5	48	3226	42300	,TRIAE_CS42_3B_TGACv1_222884_AA0772530,TRIAE_CS42_2BL_TGACv1_129683_AA0392460,TRIAE_CS42_1BS_TGACv1_049684_AA0159560,TRIAE_CS42_U_TGACv1_643438_AA2132010,
Arp2/3 complex-mediated actin nucleation	GO:0034314	7	0.907518	0.437074	1	30	3226	42300	,
response to gibberellin	GO:0009739	5	0.849974	0.60987	2	43	3226	42300	TRIAE_CS42_3B_TGACv1_222884_AA0772530,TRIAE_CS42_U_TGACv1_643438_AA2132010,
gibberellic acid mediated signaling pathway	GO:0009740	6	0.620883	0.971275	2	27	3226	42300	TRIAE_CS42_3B_TGACv1_222884_AA0772530,TRIAE_CS42_U_TGACv1_643438_AA2132010,
response to brassinosteroid	GO:0009741	5	0.217723	1.35644	9	87	3226	42300	,TRIAE_CS42_2AL_TGACv1_095006_AA0305840,TRIAE_CS42_1BS_TGACv1_050360_AA0171190,TRIAE_CS42_2BL_TGACv1_129683_AA0392460,TRIAE_CS42_4AL_TGACv1_288372_AA0946700,TRIAE_CS42_6DL_TGACv1_528499_AA1714590,TRIAE_CS42_7BL_TGACv1_579426_AA1907210,TRIAE_CS42_5DL_TGACv1_438199_AA1468020,TRIAE_CS42_U_TGACv1_643438_AA2132010,
brassinosteroid mediated signaling pathway	GO:0009742	6	0.253434	1.40488	6	56	3226	42300	,TRIAE_CS42_1BS_TGACv1_050360_AA0171190,TRIAE_CS42_2BL_TGACv1_129683_AA0392460,TRIAE_CS42_4AL_TGACv1_288372_AA0946700,TRIAE_CS42_7BL_TGACv1_579426_AA1907210,TRIAE_CS42_U_TGACv1_643438_AA2132010,
regulation of metaphase/anaphase transition of cell cycle	GO:1902099	8	0.620883	0.971275	2	27	3226	42300	TRIAE_CS42_6DL_TGACv1_526845_AA1693300,TRIAE_CS42_5BS_TGACv1_423639_AA1381150,
response to carbohydrate	GO:0009743	5	0.790775	0.749269	4	70	3226	42300	,TRIAE_CS42_7DL_TGACv1_603070_AA1975070,TRIAE_CS42_6BS_TGACv1_513322_AA1638220,TRIAE_CS42_U_TGACv1_641681_AA2101310,
response to sucrose	GO:0009744	7	0.614337	0.95943	3	41	3226	42300	,TRIAE_CS42_7DL_TGACv1_603070_AA1975070,TRIAE_CS42_U_TGACv1_641681_AA2101310,
response to hexose	GO:0009746	7	0.872954	0.504316	1	26	3226	42300	,
response to glucose	GO:0009749	8	0.795455	0.655611	1	20	3226	42300	,
regulation of cell growth	GO:0001558	5	0.161218	1.87317	4	28	3226	42300	,TRIAE_CS42_7DL_TGACv1_603800_AA1989500,TRIAE_CS42_2AL_TGACv1_094368_AA0296520,TRIAE_CS42_2DS_TGACv1_177504_AA0579040,
response to salicylic acid	GO:0009751	5	0.530516	1.04065	5	63	3226	42300	,TRIAE_CS42_5DS_TGACv1_457973_AA1491180,TRIAE_CS42_2DL_TGACv1_158624_AA0523540,TRIAE_CS42_6AS_TGACv1_487611_AA1571850,TRIAE_CS42_2DS_TGACv1_179360_AA0606530,
response to jasmonic acid	GO:0009753	5	0.910903	0.59601	4	88	3226	42300	TRIAE_CS42_3B_TGACv1_222884_AA0772530,TRIAE_CS42_4DS_TGACv1_362233_AA1177990,TRIAE_CS42_7DL_TGACv1_603201_AA1978120,TRIAE_CS42_1DL_TGACv1_061434_AA0195270,
hormone-mediated signaling pathway	GO:0009755	4	0.97092	0.698874	21	394	3226	42300	,TRIAE_CS42_3B_TGACv1_222884_AA0772530,TRIAE_CS42_4DS_TGACv1_362233_AA1177990,TRIAE_CS42_1BS_TGACv1_050360_AA0171190,TRIAE_CS42_2BL_TGACv1_129683_AA0392460,TRIAE_CS42_4AL_TGACv1_288372_AA0946700,TRIAE_CS42_1BS_TGACv1_049684_AA0159560,TRIAE_CS42_7DL_TGACv1_603201_AA1978120,TRIAE_CS42_2DS_TGACv1_177206_AA0568970,TRIAE_CS42_3DS_TGACv1_272650_AA0923500,TRIAE_CS42_6AL_TGACv1_473004_AA1527990,TRIAE_CS4…
regulation of organ growth	GO:0046620	6	0.457541	1.31122	2	20	3226	42300	TRIAE_CS42_1BL_TGACv1_035341_AA0146450,TRIAE_CS42_5AL_TGACv1_374216_AA1194110,
negative regulation of organ growth	GO:0046621	7	0.469902	1.63903	1	8	3226	42300	TRIAE_CS42_1BL_TGACv1_035341_AA0146450,
positive regulation of organ growth	GO:0046622	7	0.614065	1.09268	1	12	3226	42300	TRIAE_CS42_5AL_TGACv1_374216_AA1194110,
cellulose metabolic process	GO:0030243	9	0.0725402	1.43179	19	174	3226	42300	,TRIAE_CS42_2AL_TGACv1_093387_AA0279010,TRIAE_CS42_2DL_TGACv1_162482_AA0562920,TRIAE_CS42_2DL_TGACv1_158120_AA0509810,TRIAE_CS42_4BL_TGACv1_320386_AA1037430,TRIAE_CS42_4AL_TGACv1_288485_AA0950020,TRIAE_CS42_2DS_TGACv1_179004_AA0603350,TRIAE_CS42_5BL_TGACv1_406579_AA1347310,TRIAE_CS42_2BL_TGACv1_129991_AA0401160,TRIAE_CS42_2BL_TGACv1_130220_AA0406580,TRIAE_CS42_2DL_TGACv1_158410_AA0517930,TRIAE_CS…
cellulose biosynthetic process	GO:0030244	10	0.0551324	1.59627	14	115	3226	42300	,TRIAE_CS42_2AL_TGACv1_093387_AA0279010,TRIAE_CS42_2DL_TGACv1_158120_AA0509810,TRIAE_CS42_4BL_TGACv1_320386_AA1037430,TRIAE_CS42_4AL_TGACv1_288485_AA0950020,TRIAE_CS42_2DS_TGACv1_179004_AA0603350,TRIAE_CS42_5BL_TGACv1_406579_AA1347310,TRIAE_CS42_2BL_TGACv1_129991_AA0401160,TRIAE_CS42_2DL_TGACv1_158410_AA0517930,TRIAE_CS42_U_TGACv1_642511_AA2118750,TRIAE_CS42_2AL_TGACv1_096802_AA0321430,TRIAE_CS42…
cellulose catabolic process	GO:0030245	10	0.306969	1.31122	6	60	3226	42300	,TRIAE_CS42_2DL_TGACv1_162482_AA0562920,TRIAE_CS42_2BL_TGACv1_130220_AA0406580,TRIAE_CS42_5AS_TGACv1_393642_AA1274840,TRIAE_CS42_5DS_TGACv1_458238_AA1492860,TRIAE_CS42_5BL_TGACv1_407421_AA1356730,
photosynthesis, light harvesting	GO:0009765	5	0.250171	1.28551	10	102	3226	42300	TRIAE_CS42_5BL_TGACv1_404558_AA1304070,TRIAE_CS42_1BL_TGACv1_032860_AA0134840,TRIAE_CS42_4BS_TGACv1_329487_AA1101830,TRIAE_CS42_7BL_TGACv1_576982_AA1861850,TRIAE_CS42_2AS_TGACv1_114319_AA0366120,TRIAE_CS42_1DL_TGACv1_062633_AA0217550,TRIAE_CS42_5AS_TGACv1_394546_AA1280920,TRIAE_CS42_6BS_TGACv1_515244_AA1668580,TRIAE_CS42_5BL_TGACv1_405155_AA1321300,TRIAE_CS42_U_TGACv1_640859_AA2077540,
photosynthetic electron transport chain	GO:0009767	6	0.153906	1.52026	8	69	3226	42300	,TRIAE_CS42_4AL_TGACv1_294735_AA1001610,AIG90408,TRIAE_CS42_4DL_TGACv1_343907_AA1141350,TRIAE_CS42_3B_TGACv1_223990_AA0790560,TRIAE_CS42_6DS_TGACv1_542513_AA1723280,TRIAE_CS42_5AL_TGACv1_376019_AA1230850,TRIAE_CS42_1DS_TGACv1_081683_AA0262270,
photosynthesis, light harvesting in photosystem I	GO:0009768	6	0.469902	1.63903	1	8	3226	42300	TRIAE_CS42_U_TGACv1_640859_AA2077540,
benzene-containing compound metabolic process	GO:0042537	5	0.296765	1.29275	7	71	3226	42300	TRIAE_CS42_2BS_TGACv1_146236_AA0459810,TRIAE_CS42_6DL_TGACv1_526331_AA1679610,TRIAE_CS42_2BL_TGACv1_129622_AA0390890,TRIAE_CS42_1DL_TGACv1_061246_AA0189820,TRIAE_CS42_2AS_TGACv1_114093_AA0363970,TRIAE_CS42_2BS_TGACv1_146003_AA0452680,TRIAE_CS42_1DS_TGACv1_081780_AA0262690,
hyperosmotic salinity response	GO:0042538	6	0.0322243	2.73171	5	24	3226	42300	TRIAE_CS42_2BL_TGACv1_129955_AA0400370,TRIAE_CS42_3DL_TGACv1_249921_AA0858620,TRIAE_CS42_2DL_TGACv1_162738_AA0563460,TRIAE_CS42_6DS_TGACv1_542774_AA1730010,TRIAE_CS42_4AS_TGACv1_309190_AA1030550,
photosynthetic electron transport in photosystem II	GO:0009772	7	0.457541	1.31122	2	20	3226	42300	TRIAE_CS42_4AL_TGACv1_294735_AA1001610,AIG90408,
photosynthetic electron transport in photosystem I	GO:0009773	7	0.318352	1.51295	3	26	3226	42300	TRIAE_CS42_4DL_TGACv1_343907_AA1141350,TRIAE_CS42_6DS_TGACv1_542513_AA1723280,TRIAE_CS42_5AL_TGACv1_376019_AA1230850,
cellular response to abscisic acid stimulus	GO:0071215	6	0.441294	1.15019	5	57	3226	42300	,TRIAE_CS42_3B_TGACv1_222884_AA0772530,TRIAE_CS42_2BL_TGACv1_129683_AA0392460,TRIAE_CS42_1BS_TGACv1_049684_AA0159560,TRIAE_CS42_U_TGACv1_643438_AA2132010,
response to hydrogen peroxide	GO:0042542	6	0.882649	0.485638	1	27	3226	42300	TRIAE_CS42_7DL_TGACv1_603201_AA1978120,
cellular response to abiotic stimulus	GO:0071214	4	0.170762	1.40992	10	93	3226	42300	,TRIAE_CS42_6DL_TGACv1_530141_AA1719340,TRIAE_CS42_6BL_TGACv1_500374_AA1603810,TRIAE_CS42_3DS_TGACv1_272383_AA0919890,TRIAE_CS42_3B_TGACv1_223611_AA0784540,TRIAE_CS42_4DS_TGACv1_361671_AA1171310,TRIAE_CS42_5AS_TGACv1_392752_AA1264080,TRIAE_CS42_3DL_TGACv1_250163_AA0863360,TRIAE_CS42_U_TGACv1_643438_AA2132010,TRIAE_CS42_1BL_TGACv1_031145_AA0108600,
cell wall modification	GO:0042545	6	0.422873	1.10187	10	119	3226	42300	,TRIAE_CS42_6AS_TGACv1_485261_AA1541860,TRIAE_CS42_3B_TGACv1_223456_AA0782540,TRIAE_CS42_1BL_TGACv1_031898_AA0122330,TRIAE_CS42_5BL_TGACv1_405411_AA1326710,TRIAE_CS42_1DS_TGACv1_080885_AA0255140,TRIAE_CS42_6AS_TGACv1_486571_AA1562730,TRIAE_CS42_3AL_TGACv1_193760_AA0619280,TRIAE_CS42_2BL_TGACv1_129377_AA0380870,TRIAE_CS42_2AL_TGACv1_094643_AA0301030,
lipid modification	GO:0030258	6	0.647249	0.931832	14	197	3226	42300	,TRIAE_CS42_3AL_TGACv1_196984_AA0664140,TRIAE_CS42_5DL_TGACv1_432981_AA1396610,TRIAE_CS42_3B_TGACv1_221924_AA0753300,TRIAE_CS42_U_TGACv1_642908_AA2124670,TRIAE_CS42_3AL_TGACv1_194956_AA0642680,TRIAE_CS42_4BL_TGACv1_321935_AA1066980,TRIAE_CS42_4BS_TGACv1_330481_AA1107830,TRIAE_CS42_4DL_TGACv1_344116_AA1143940,TRIAE_CS42_4BL_TGACv1_320455_AA1039830,TRIAE_CS42_4DL_TGACv1_344123_AA1143980,TRIAE_CS42_…
cell wall biogenesis	GO:0042546	4	0.339404	1.10002	25	298	3226	42300	,TRIAE_CS42_6DL_TGACv1_527144_AA1699290,TRIAE_CS42_7AS_TGACv1_569837_AA1825000,TRIAE_CS42_U_TGACv1_640702_AA2070090,TRIAE_CS42_6AS_TGACv1_486348_AA1560120,TRIAE_CS42_1AL_TGACv1_003185_AA0048590,TRIAE_CS42_5BL_TGACv1_404821_AA1311800,TRIAE_CS42_7BL_TGACv1_577850_AA1884600,TRIAE_CS42_6AL_TGACv1_472799_AA1526120,TRIAE_CS42_7AL_TGACv1_557324_AA1779770,TRIAE_CS42_3AS_TGACv1_212977_AA0704540,TRIAE_CS42…
lipid glycosylation	GO:0030259	7	0.426128	1.87317	1	7	3226	42300	TRIAE_CS42_3B_TGACv1_221924_AA0753300,
photosynthetic NADP+ reduction	GO:0009780	11	0.211794	4.37074	1	3	3226	42300	TRIAE_CS42_5AL_TGACv1_376019_AA1230850,
regulation of photosynthesis, light reaction	GO:0042548	7	0.582193	1.19202	1	11	3226	42300	TRIAE_CS42_5AL_TGACv1_376019_AA1230850,
chromosome condensation	GO:0030261	8	0.532509	1.14019	2	23	3226	42300	TRIAE_CS42_5DS_TGACv1_456540_AA1473460,TRIAE_CS42_1AL_TGACv1_001653_AA0033660,
photosystem I stabilization	GO:0042550	8	0.211794	4.37074	1	3	3226	42300	TRIAE_CS42_5AL_TGACv1_376019_AA1230850,
blue light signaling pathway	GO:0009785	5	0.135343	2.31392	3	17	3226	42300	TRIAE_CS42_6DL_TGACv1_530141_AA1719340,TRIAE_CS42_6BL_TGACv1_500374_AA1603810,TRIAE_CS42_U_TGACv1_643438_AA2132010,
regulation of asymmetric cell division	GO:0009786	6	0.378742	2.18537	1	6	3226	42300	TRIAE_CS42_6BS_TGACv1_513637_AA1646410,
regulation of abscisic acid-activated signaling pathway	GO:0009787	7	0.712469	0.819513	2	32	3226	42300	TRIAE_CS42_3B_TGACv1_222884_AA0772530,TRIAE_CS42_U_TGACv1_643438_AA2132010,
cellular response to acid chemical	GO:0071229	5	0.861273	0.73355	8	143	3226	42300	,TRIAE_CS42_3B_TGACv1_222884_AA0772530,TRIAE_CS42_4DS_TGACv1_362233_AA1177990,TRIAE_CS42_2BL_TGACv1_129683_AA0392460,TRIAE_CS42_1BS_TGACv1_049684_AA0159560,TRIAE_CS42_7DL_TGACv1_603201_AA1978120,TRIAE_CS42_6AS_TGACv1_487611_AA1571850,TRIAE_CS42_U_TGACv1_643438_AA2132010,
negative regulation of abscisic acid-activated signaling pathway	GO:0009788	8	0.403847	1.45691	2	18	3226	42300	TRIAE_CS42_3B_TGACv1_222884_AA0772530,TRIAE_CS42_U_TGACv1_643438_AA2132010,
tetrahydrofolate metabolic process	GO:0046653	6	0.640853	0.936587	2	28	3226	42300	TRIAE_CS42_2AS_TGACv1_112173_AA0332400,TRIAE_CS42_7DL_TGACv1_603091_AA1975740,
pteridine-containing compound metabolic process	GO:0042558	5	0.516054	1.05744	5	62	3226	42300	,TRIAE_CS42_2DS_TGACv1_177274_AA0571740,TRIAE_CS42_2AS_TGACv1_112173_AA0332400,TRIAE_CS42_7DL_TGACv1_603091_AA1975740,TRIAE_CS42_1BL_TGACv1_032016_AA0124230,
embryo development	GO:0009790	4	0.937218	0.706042	14	260	3226	42300	,TRIAE_CS42_1BL_TGACv1_033860_AA0142380,TRIAE_CS42_2AL_TGACv1_096493_AA0319440,TRIAE_CS42_5AL_TGACv1_376752_AA1240650,TRIAE_CS42_4BS_TGACv1_327817_AA1075100,TRIAE_CS42_5DL_TGACv1_435640_AA1452930,TRIAE_CS42_1AS_TGACv1_019383_AA0065900,TRIAE_CS42_7AS_TGACv1_570513_AA1836900,TRIAE_CS42_3AS_TGACv1_211472_AA0690490,TRIAE_CS42_3DL_TGACv1_251969_AA0886620,TRIAE_CS42_3B_TGACv1_221339_AA0737830,TRIAE_CS4…
tetrahydrofolate biosynthetic process	GO:0046654	7	0.202654	2.38404	2	11	3226	42300	TRIAE_CS42_2AS_TGACv1_112173_AA0332400,TRIAE_CS42_7DL_TGACv1_603091_AA1975740,
post-embryonic development	GO:0009791	3	0.892968	0.857654	52	795	3226	42300	,TRIAE_CS42_5DL_TGACv1_433270_AA1407710,TRIAE_CS42_3DS_TGACv1_271534_AA0901690,TRIAE_CS42_6DL_TGACv1_530141_AA1719340,TRIAE_CS42_4DL_TGACv1_342886_AA1124730,TRIAE_CS42_1BL_TGACv1_033860_AA0142380,TRIAE_CS42_2BS_TGACv1_146519_AA0467350,TRIAE_CS42_6BL_TGACv1_500374_AA1603810,TRIAE_CS42_2AL_TGACv1_096493_AA0319440,TRIAE_CS42_5AL_TGACv1_377499_AA1247400,TRIAE_CS42_5AL_TGACv1_376752_AA1240650,TRIAE_CS…
pteridine-containing compound biosynthetic process	GO:0042559	6	0.382204	1.27924	4	41	3226	42300	,TRIAE_CS42_2AS_TGACv1_112173_AA0332400,TRIAE_CS42_7DL_TGACv1_603091_AA1975740,TRIAE_CS42_1BL_TGACv1_032016_AA0124230,
folic acid metabolic process	GO:0046655	6	0.510337	1.45691	1	9	3226	42300	TRIAE_CS42_7DL_TGACv1_603091_AA1975740,
folic acid biosynthetic process	GO:0046656	7	0.510337	1.45691	1	9	3226	42300	TRIAE_CS42_7DL_TGACv1_603091_AA1975740,
embryo development ending in seed dormancy	GO:0009793	4	0.923726	0.72272	14	254	3226	42300	,TRIAE_CS42_1BL_TGACv1_033860_AA0142380,TRIAE_CS42_2AL_TGACv1_096493_AA0319440,TRIAE_CS42_5AL_TGACv1_376752_AA1240650,TRIAE_CS42_4BS_TGACv1_327817_AA1075100,TRIAE_CS42_5DL_TGACv1_435640_AA1452930,TRIAE_CS42_1AS_TGACv1_019383_AA0065900,TRIAE_CS42_7AS_TGACv1_570513_AA1836900,TRIAE_CS42_3AS_TGACv1_211472_AA0690490,TRIAE_CS42_3DL_TGACv1_251969_AA0886620,TRIAE_CS42_3B_TGACv1_221339_AA0737830,TRIAE_CS4…
cellular response to environmental stimulus	GO:0104004	4	0.170762	1.40992	10	93	3226	42300	,TRIAE_CS42_6DL_TGACv1_530141_AA1719340,TRIAE_CS42_6BL_TGACv1_500374_AA1603810,TRIAE_CS42_3DS_TGACv1_272383_AA0919890,TRIAE_CS42_3B_TGACv1_223611_AA0784540,TRIAE_CS42_4DS_TGACv1_361671_AA1171310,TRIAE_CS42_5AS_TGACv1_392752_AA1264080,TRIAE_CS42_3DL_TGACv1_250163_AA0863360,TRIAE_CS42_U_TGACv1_643438_AA2132010,TRIAE_CS42_1BL_TGACv1_031145_AA0108600,
cellular response to antibiotic	GO:0071236	5	0.508316	1.19202	2	22	3226	42300	,TRIAE_CS42_6AS_TGACv1_487611_AA1571850,
axis specification	GO:0009798	4	0.17277	2.07035	3	19	3226	42300	TRIAE_CS42_1BL_TGACv1_031136_AA0108450,TRIAE_CS42_3AS_TGACv1_211472_AA0690490,TRIAE_CS42_3DL_TGACv1_251571_AA0882610,
specification of symmetry	GO:0009799	4	0.327443	2.62244	1	5	3226	42300	TRIAE_CS42_1BL_TGACv1_031136_AA0108450,
cinnamic acid biosynthetic process	GO:0009800	7	0.115585	1.78803	6	44	3226	42300	TRIAE_CS42_2BS_TGACv1_146236_AA0459810,TRIAE_CS42_2BL_TGACv1_129622_AA0390890,TRIAE_CS42_1DL_TGACv1_061246_AA0189820,TRIAE_CS42_2AS_TGACv1_114093_AA0363970,TRIAE_CS42_2BS_TGACv1_146003_AA0452680,TRIAE_CS42_1DS_TGACv1_081780_AA0262690,
cellular response to inorganic substance	GO:0071241	5	0.882649	0.485638	1	27	3226	42300	TRIAE_CS42_1BL_TGACv1_034650_AA0145190,
cinnamic acid metabolic process	GO:0009803	6	0.115585	1.78803	6	44	3226	42300	TRIAE_CS42_2BS_TGACv1_146236_AA0459810,TRIAE_CS42_2BL_TGACv1_129622_AA0390890,TRIAE_CS42_1DL_TGACv1_061246_AA0189820,TRIAE_CS42_2AS_TGACv1_114093_AA0363970,TRIAE_CS42_2BS_TGACv1_146003_AA0452680,TRIAE_CS42_1DS_TGACv1_081780_AA0262690,
lignin metabolic process	GO:0009808	6	0.375265	1.15696	9	102	3226	42300	TRIAE_CS42_3DL_TGACv1_252271_AA0888990,TRIAE_CS42_4DS_TGACv1_362233_AA1177990,TRIAE_CS42_2DS_TGACv1_179233_AA0605490,TRIAE_CS42_3AL_TGACv1_195180_AA0645990,TRIAE_CS42_7AS_TGACv1_571350_AA1847030,TRIAE_CS42_7DS_TGACv1_622176_AA2034630,TRIAE_CS42_3AL_TGACv1_196422_AA0660270,TRIAE_CS42_4DS_TGACv1_361912_AA1174180,TRIAE_CS42_7BS_TGACv1_593468_AA1951860,
lignin biosynthetic process	GO:0009809	7	0.862459	0.524489	1	25	3226	42300	TRIAE_CS42_4DS_TGACv1_362233_AA1177990,
cellular response to metal ion	GO:0071248	6	0.795455	0.655611	1	20	3226	42300	TRIAE_CS42_1BL_TGACv1_034650_AA0145190,
flavonoid metabolic process	GO:0009812	4	0.311158	1.41754	4	37	3226	42300	TRIAE_CS42_3AL_TGACv1_194875_AA0641190,TRIAE_CS42_6DS_TGACv1_543529_AA1741250,TRIAE_CS42_2DL_TGACv1_158624_AA0523540,TRIAE_CS42_2BL_TGACv1_130862_AA0418960,
response to antibiotic	GO:0046677	4	0.791205	0.778943	6	101	3226	42300	,TRIAE_CS42_5DS_TGACv1_457973_AA1491180,TRIAE_CS42_7DL_TGACv1_603201_AA1978120,TRIAE_CS42_2DL_TGACv1_158624_AA0523540,TRIAE_CS42_6AS_TGACv1_487611_AA1571850,TRIAE_CS42_2DS_TGACv1_179360_AA0606530,
flavonoid biosynthetic process	GO:0009813	5	0.212676	1.87317	3	21	3226	42300	TRIAE_CS42_6DS_TGACv1_543529_AA1741250,TRIAE_CS42_2DL_TGACv1_158624_AA0523540,TRIAE_CS42_2BL_TGACv1_130862_AA0418960,
defense response, incompatible interaction	GO:0009814	6	0.957238	0.473935	3	83	3226	42300	,TRIAE_CS42_5DS_TGACv1_457973_AA1491180,TRIAE_CS42_4DL_TGACv1_342399_AA1112520,
regulation of immune response	GO:0050776	5	0.697154	0.862646	5	76	3226	42300	,TRIAE_CS42_4DL_TGACv1_342886_AA1124730,TRIAE_CS42_3AL_TGACv1_194875_AA0641190,TRIAE_CS42_7DL_TGACv1_603201_AA1978120,TRIAE_CS42_4DL_TGACv1_342399_AA1112520,
defense response to bacterium, incompatible interaction	GO:0009816	7	0.825478	0.59601	1	22	3226	42300	TRIAE_CS42_5DS_TGACv1_457973_AA1491180,
negative regulation of immune response	GO:0050777	6	0.643507	1.00863	1	13	3226	42300	TRIAE_CS42_4DL_TGACv1_342886_AA1124730,
defense response to fungus, incompatible interaction	GO:0009817	7	0.811062	0.624391	1	21	3226	42300	TRIAE_CS42_4DL_TGACv1_342399_AA1112520,
positive regulation of immune response	GO:0050778	6	0.849974	0.60987	2	43	3226	42300	TRIAE_CS42_3AL_TGACv1_194875_AA0641190,TRIAE_CS42_7DL_TGACv1_603201_AA1978120,
response to arsenic-containing substance	GO:0046685	4	0.547689	1.31122	1	10	3226	42300	TRIAE_CS42_U_TGACv1_645802_AA2145460,
response to cadmium ion	GO:0046686	6	0.496493	1.04434	9	113	3226	42300	,TRIAE_CS42_3DS_TGACv1_271534_AA0901690,TRIAE_CS42_U_TGACv1_641778_AA2104030,TRIAE_CS42_2AL_TGACv1_094368_AA0296520,TRIAE_CS42_5BL_TGACv1_408023_AA1361150,TRIAE_CS42_3DS_TGACv1_272551_AA0922210,TRIAE_CS42_4BL_TGACv1_320451_AA1039710,TRIAE_CS42_6AS_TGACv1_486846_AA1565730,TRIAE_CS42_2DS_TGACv1_177504_AA0579040,
homeostatic process	GO:0042592	4	0.704482	0.935135	46	645	3226	42300	,TRIAE_CS42_3DS_TGACv1_271534_AA0901660,TRIAE_CS42_6DL_TGACv1_530141_AA1719340,TRIAE_CS42_1AS_TGACv1_019081_AA0060200,TRIAE_CS42_3B_TGACv1_222136_AA0758070,TRIAE_CS42_3DL_TGACv1_249646_AA0853340,TRIAE_CS42_3DL_TGACv1_249921_AA0858620,TRIAE_CS42_1BL_TGACv1_031633_AA0117530,TRIAE_CS42_7AS_TGACv1_569644_AA1821040,TRIAE_CS42_7DS_TGACv1_623505_AA2053940,TRIAE_CS42_6BL_TGACv1_500374_AA1603810,TRIAE_CS4…
L-methionine biosynthetic process	GO:0071265	11	0.17277	2.07035	3	19	3226	42300	TRIAE_CS42_5BL_TGACv1_404374_AA1297310,TRIAE_CS42_1BL_TGACv1_032923_AA0135480,TRIAE_CS42_1DL_TGACv1_062625_AA0217410,
multidimensional cell growth	GO:0009825	4	0.376053	1.54261	2	17	3226	42300	TRIAE_CS42_5DL_TGACv1_434039_AA1427760,TRIAE_CS42_5BL_TGACv1_406398_AA1345140,
unidimensional cell growth	GO:0009826	6	0.176617	1.37366	11	105	3226	42300	,TRIAE_CS42_7DS_TGACv1_622221_AA2035710,TRIAE_CS42_5DS_TGACv1_458169_AA1492490,TRIAE_CS42_2AL_TGACv1_095006_AA0305840,TRIAE_CS42_5BL_TGACv1_405428_AA1327160,TRIAE_CS42_7DL_TGACv1_603800_AA1989500,TRIAE_CS42_6DL_TGACv1_528499_AA1714590,TRIAE_CS42_2AL_TGACv1_094368_AA0296520,TRIAE_CS42_5AL_TGACv1_373989_AA1186670,TRIAE_CS42_5DL_TGACv1_433088_AA1401500,TRIAE_CS42_2DS_TGACv1_177504_AA0579040,
L-methionine salvage	GO:0071267	10	0.117812	2.45854	3	16	3226	42300	TRIAE_CS42_5BL_TGACv1_404374_AA1297310,TRIAE_CS42_1BL_TGACv1_032923_AA0135480,TRIAE_CS42_1DL_TGACv1_062625_AA0217410,
response to starvation	GO:0042594	4	0.993353	0.291383	2	90	3226	42300	TRIAE_CS42_U_TGACv1_643903_AA2135850,TRIAE_CS42_1BL_TGACv1_031170_AA0109070,
nucleobase-containing small molecule biosynthetic process	GO:0034404	7	0.654939	0.932885	18	253	3226	42300	,TRIAE_CS42_2DL_TGACv1_162693_AA0563380,TRIAE_CS42_3DS_TGACv1_271534_AA0901690,TRIAE_CS42_2BL_TGACv1_130396_AA0410360,TRIAE_CS42_3B_TGACv1_224116_AA0792540,TRIAE_CS42_5AL_TGACv1_374126_AA1191010,TRIAE_CS42_6AL_TGACv1_471523_AA1510300,TRIAE_CS42_4DS_TGACv1_361462_AA1168450,TRIAE_CS42_1BL_TGACv1_031638_AA0117620,TRIAE_CS42_7DL_TGACv1_602624_AA1963030,TRIAE_CS42_5BL_TGACv1_406363_AA1344530,TRIAE_CS4…
regulation of biological process	GO:0050789	3	0.298336	1.01898	636	8184	3226	42300	,TRIAE_CS42_4BL_TGACv1_320356_AA1036510,TRIAE_CS42_4DL_TGACv1_343117_AA1130150,TRIAE_CS42_6BL_TGACv1_499505_AA1584500,TRIAE_CS42_1BL_TGACv1_032072_AA0124950,TRIAE_CS42_7DL_TGACv1_602767_AA1967940,TRIAE_CS42_5AS_TGACv1_393073_AA1267970,TRIAE_CS42_5BS_TGACv1_423181_AA1369440,TRIAE_CS42_3DS_TGACv1_271534_AA0901660,TRIAE_CS42_2AL_TGACv1_096657_AA0320520,TRIAE_CS42_6BL_TGACv1_501830_AA1620980,TRIAE_CS…
regulation of catalytic activity	GO:0050790	4	0.348967	1.0479	78	976	3226	42300	,TRIAE_CS42_6BL_TGACv1_499505_AA1584500,TRIAE_CS42_5DL_TGACv1_433327_AA1409880,TRIAE_CS42_1BL_TGACv1_030731_AA0099330,TRIAE_CS42_3B_TGACv1_221066_AA0729040,TRIAE_CS42_6AS_TGACv1_485261_AA1541860,TRIAE_CS42_6BL_TGACv1_500002_AA1596970,TRIAE_CS42_1BL_TGACv1_032476_AA0130290,TRIAE_CS42_4DS_TGACv1_362086_AA1176660,TRIAE_CS42_7AL_TGACv1_558250_AA1791610,TRIAE_CS42_2DS_TGACv1_177452_AA0577520,TRIAE_CS4…
peptidyl-lysine methylation	GO:0018022	10	0.239427	1.22927	15	160	3226	42300	,TRIAE_CS42_2DL_TGACv1_158593_AA0522690,TRIAE_CS42_5DL_TGACv1_435902_AA1456130,TRIAE_CS42_2BL_TGACv1_132000_AA0434370,TRIAE_CS42_2BL_TGACv1_132610_AA0438610,TRIAE_CS42_6AS_TGACv1_487611_AA1571850,TRIAE_CS42_6DL_TGACv1_527226_AA1700800,TRIAE_CS42_4BL_TGACv1_320512_AA1041940,TRIAE_CS42_6AL_TGACv1_472803_AA1526190,TRIAE_CS42_7AL_TGACv1_558182_AA1790990,TRIAE_CS42_3DL_TGACv1_249034_AA0835470,TRIAE_CS…
peptidyl-lysine trimethylation	GO:0018023	11	0.327443	2.62244	1	5	3226	42300	TRIAE_CS42_6AS_TGACv1_487611_AA1571850,
plant-type cell wall biogenesis	GO:0009832	5	0.678262	0.891121	7	103	3226	42300	,TRIAE_CS42_6DL_TGACv1_527144_AA1699290,TRIAE_CS42_U_TGACv1_640702_AA2070090,TRIAE_CS42_2AS_TGACv1_113845_AA0361400,TRIAE_CS42_2BL_TGACv1_129339_AA0379370,TRIAE_CS42_2AS_TGACv1_113289_AA0354080,TRIAE_CS42_6BS_TGACv1_513342_AA1638630,
regulation of developmental process	GO:0050793	4	0.870423	0.812588	22	355	3226	42300	,TRIAE_CS42_6DL_TGACv1_530141_AA1719340,TRIAE_CS42_2BS_TGACv1_146519_AA0467350,TRIAE_CS42_U_TGACv1_641778_AA2104030,TRIAE_CS42_6BL_TGACv1_500374_AA1603810,TRIAE_CS42_7DL_TGACv1_603800_AA1989500,TRIAE_CS42_5DL_TGACv1_433883_AA1424460,TRIAE_CS42_1BL_TGACv1_035341_AA0146450,TRIAE_CS42_6DS_TGACv1_542882_AA1732120,TRIAE_CS42_6BS_TGACv1_513382_AA1639520,TRIAE_CS42_2AL_TGACv1_094368_AA0296520,TRIAE_CS42…
regulation of cellular process	GO:0050794	4	0.367009	1.01301	587	7598	3226	42300	,TRIAE_CS42_4BL_TGACv1_320356_AA1036510,TRIAE_CS42_4DL_TGACv1_343117_AA1130150,TRIAE_CS42_6BL_TGACv1_499505_AA1584500,TRIAE_CS42_1BL_TGACv1_032072_AA0124950,TRIAE_CS42_7DL_TGACv1_602767_AA1967940,TRIAE_CS42_5AS_TGACv1_393073_AA1267970,TRIAE_CS42_5BS_TGACv1_423181_AA1369440,TRIAE_CS42_3DS_TGACv1_271534_AA0901660,TRIAE_CS42_2AL_TGACv1_096657_AA0320520,TRIAE_CS42_6BL_TGACv1_501830_AA1620980,TRIAE_CS…
plant-type secondary cell wall biogenesis	GO:0009834	6	0.797119	0.690116	2	38	3226	42300	,TRIAE_CS42_2AS_TGACv1_113289_AA0354080,
heterocycle catabolic process	GO:0046700	5	0.239344	1.13596	35	404	3226	42300	,TRIAE_CS42_2DL_TGACv1_162693_AA0563380,TRIAE_CS42_3DS_TGACv1_271534_AA0901690,TRIAE_CS42_2BL_TGACv1_129955_AA0400370,TRIAE_CS42_2AL_TGACv1_095555_AA0312090,TRIAE_CS42_2DL_TGACv1_162738_AA0563460,TRIAE_CS42_5DS_TGACv1_458169_AA1492490,TRIAE_CS42_5AL_TGACv1_374126_AA1191010,TRIAE_CS42_5BL_TGACv1_407072_AA1353020,TRIAE_CS42_3B_TGACv1_234740_AA0832140,TRIAE_CS42_6DL_TGACv1_526331_AA1679610,TRIAE_CS4…
cellular monovalent inorganic anion homeostasis	GO:0030320	9	0.211794	4.37074	1	3	3226	42300	TRIAE_CS42_6DS_TGACv1_542774_AA1730010,
ion homeostasis	GO:0050801	6	0.52035	1.02841	8	102	3226	42300	TRIAE_CS42_6DL_TGACv1_530141_AA1719340,TRIAE_CS42_3DL_TGACv1_249921_AA0858620,TRIAE_CS42_6BL_TGACv1_500374_AA1603810,TRIAE_CS42_6DS_TGACv1_542774_AA1730010,TRIAE_CS42_3AS_TGACv1_211594_AA0692070,TRIAE_CS42_7BL_TGACv1_576811_AA1855640,TRIAE_CS42_5BL_TGACv1_406562_AA1347100,TRIAE_CS42_1BL_TGACv1_031170_AA0109070,
seed germination	GO:0009845	3	0.172198	1.47743	8	71	3226	42300	,TRIAE_CS42_2DL_TGACv1_160941_AA0555390,TRIAE_CS42_2AS_TGACv1_113598_AA0358340,TRIAE_CS42_5DL_TGACv1_434155_AA1430640,TRIAE_CS42_7DS_TGACv1_621858_AA2027820,TRIAE_CS42_U_TGACv1_643438_AA2132010,TRIAE_CS42_7DS_TGACv1_623222_AA2050860,TRIAE_CS42_6DL_TGACv1_527242_AA1701050,
cellular response to lead ion	GO:0071284	7	0.211794	4.37074	1	3	3226	42300	TRIAE_CS42_1BL_TGACv1_034650_AA0145190,
pollen germination	GO:0009846	3	0.486467	1.11593	4	47	3226	42300	,TRIAE_CS42_5BL_TGACv1_405428_AA1327160,TRIAE_CS42_6BL_TGACv1_500192_AA1600940,TRIAE_CS42_4BS_TGACv1_330345_AA1107270,
GDP metabolic process	GO:0046710	10	0.378742	2.18537	1	6	3226	42300	TRIAE_CS42_6AL_TGACv1_471258_AA1505790,
borate transport	GO:0046713	8	0.211794	4.37074	1	3	3226	42300	TRIAE_CS42_U_TGACv1_645802_AA2145460,
auxin metabolic process	GO:0009850	4	0.231598	2.18537	2	12	3226	42300	TRIAE_CS42_6DL_TGACv1_528499_AA1714590,TRIAE_CS42_2DL_TGACv1_159221_AA0534750,
auxin catabolic process	GO:0009852	5	0.146715	6.55611	1	2	3226	42300	TRIAE_CS42_2DL_TGACv1_159221_AA0534750,
photorespiration	GO:0009853	5	0.967056	0.304935	1	43	3226	42300	TRIAE_CS42_4BL_TGACv1_320400_AA1037800,
determination of bilateral symmetry	GO:0009855	5	0.327443	2.62244	1	5	3226	42300	TRIAE_CS42_1BL_TGACv1_031136_AA0108450,
pollination	GO:0009856	3	0.26564	1.10807	42	497	3226	42300	,TRIAE_CS42_7DS_TGACv1_622221_AA2035710,TRIAE_CS42_6BL_TGACv1_502594_AA1625600,TRIAE_CS42_7DL_TGACv1_603164_AA1977360,TRIAE_CS42_2BL_TGACv1_130407_AA0410690,TRIAE_CS42_2BL_TGACv1_130414_AA0410830,TRIAE_CS42_7BL_TGACv1_579096_AA1904150,TRIAE_CS42_2BL_TGACv1_130409_AA0410790,TRIAE_CS42_5BL_TGACv1_405428_AA1327160,TRIAE_CS42_5BL_TGACv1_407458_AA1357090,TRIAE_CS42_2BL_TGACv1_131444_AA0427800,TRIAE_CS…
steroid esterification	GO:0034433	6	0.211794	4.37074	1	3	3226	42300	TRIAE_CS42_6BL_TGACv1_501779_AA1620700,
response to hypoxia	GO:0001666	4	0.670703	0.936587	1	14	3226	42300	,
sterol esterification	GO:0034434	7	0.211794	4.37074	1	3	3226	42300	TRIAE_CS42_6BL_TGACv1_501779_AA1620700,
positive regulation of protein geranylgeranylation	GO:2000541	9	0.211794	4.37074	1	3	3226	42300	TRIAE_CS42_3B_TGACv1_220956_AA0724960,
pollen tube growth	GO:0009860	7	0.31772	1.33798	5	49	3226	42300	,TRIAE_CS42_7DS_TGACv1_622221_AA2035710,TRIAE_CS42_5BL_TGACv1_405428_AA1327160,TRIAE_CS42_2AL_TGACv1_094368_AA0296520,TRIAE_CS42_2DS_TGACv1_177504_AA0579040,
protein stabilization	GO:0050821	5	0.778559	0.690116	1	19	3226	42300	TRIAE_CS42_5AL_TGACv1_376019_AA1230850,
regulation of protein geranylgeranylation	GO:2000539	8	0.211794	4.37074	1	3	3226	42300	TRIAE_CS42_3B_TGACv1_220956_AA0724960,
systemic acquired resistance, salicylic acid mediated signaling pathway	GO:0009862	5	0.211794	4.37074	1	3	3226	42300	,
salicylic acid mediated signaling pathway	GO:0009863	4	0.146418	2.91383	2	9	3226	42300	,TRIAE_CS42_6AS_TGACv1_487611_AA1571850,
lipid oxidation	GO:0034440	7	0.797119	0.690116	2	38	3226	42300	,TRIAE_CS42_6DL_TGACv1_527242_AA1701050,
induced systemic resistance, jasmonic acid mediated signaling pathway	GO:0009864	5	0.614065	1.09268	1	12	3226	42300	TRIAE_CS42_7DL_TGACv1_603201_AA1978120,
response to freezing	GO:0050826	5	0.469902	1.63903	1	8	3226	42300	TRIAE_CS42_6DS_TGACv1_542774_AA1730010,
jasmonic acid mediated signaling pathway	GO:0009867	5	0.85891	0.59601	2	44	3226	42300	TRIAE_CS42_4DS_TGACv1_362233_AA1177990,TRIAE_CS42_7DL_TGACv1_603201_AA1978120,
defense response to Gram-negative bacterium	GO:0050829	8	0.211794	4.37074	1	3	3226	42300	TRIAE_CS42_1BL_TGACv1_031898_AA0122330,
cellular response to organic substance	GO:0071310	5	0.887263	0.826176	31	492	3226	42300	,TRIAE_CS42_3B_TGACv1_222884_AA0772530,TRIAE_CS42_4DS_TGACv1_362233_AA1177990,TRIAE_CS42_1BS_TGACv1_050360_AA0171190,TRIAE_CS42_2BL_TGACv1_129683_AA0392460,TRIAE_CS42_4AL_TGACv1_288372_AA0946700,TRIAE_CS42_1BS_TGACv1_049684_AA0159560,TRIAE_CS42_3B_TGACv1_225172_AA0805780,TRIAE_CS42_7DS_TGACv1_622149_AA2033890,TRIAE_CS42_7DL_TGACv1_603201_AA1978120,TRIAE_CS42_5BL_TGACv1_404121_AA1284900,TRIAE_CS42…
defense response to fungus	GO:0050832	7	0.692776	0.887293	9	133	3226	42300	,TRIAE_CS42_3AL_TGACv1_195259_AA0647020,TRIAE_CS42_4DL_TGACv1_342399_AA1112520,TRIAE_CS42_6AS_TGACv1_487611_AA1571850,TRIAE_CS42_4DS_TGACv1_361671_AA1171310,TRIAE_CS42_5BS_TGACv1_423257_AA1372460,TRIAE_CS42_3DS_TGACv1_271731_AA0906950,TRIAE_CS42_5AL_TGACv1_376882_AA1241990,TRIAE_CS42_U_TGACv1_643903_AA2135850,
erythrose 4-phosphate/phosphoenolpyruvate family amino acid metabolic process	GO:1902221	9	0.131212	1.5326	9	77	3226	42300	TRIAE_CS42_3AL_TGACv1_194339_AA0631270,TRIAE_CS42_2BS_TGACv1_146236_AA0459810,TRIAE_CS42_2BL_TGACv1_129622_AA0390890,TRIAE_CS42_1DL_TGACv1_061246_AA0189820,TRIAE_CS42_2AS_TGACv1_114093_AA0363970,TRIAE_CS42_2BS_TGACv1_146003_AA0452680,TRIAE_CS42_1DS_TGACv1_081780_AA0262690,TRIAE_CS42_U_TGACv1_643438_AA2132010,TRIAE_CS42_2BL_TGACv1_130301_AA0408350,
ethylene-activated signaling pathway	GO:0009873	6	0.838795	0.570096	1	23	3226	42300	,
protein-cofactor linkage	GO:0018065	8	0.740467	0.771307	1	17	3226	42300	TRIAE_CS42_3DL_TGACv1_250163_AA0863390,
erythrose 4-phosphate/phosphoenolpyruvate family amino acid biosynthetic process	GO:1902223	10	0.296883	1.57347	3	25	3226	42300	TRIAE_CS42_3AL_TGACv1_194339_AA0631270,TRIAE_CS42_U_TGACv1_643438_AA2132010,TRIAE_CS42_2BL_TGACv1_130301_AA0408350,
pollen-pistil interaction	GO:0009875	4	0.5843	0.975011	29	390	3226	42300	,TRIAE_CS42_6BL_TGACv1_502594_AA1625600,TRIAE_CS42_7DL_TGACv1_603164_AA1977360,TRIAE_CS42_2BL_TGACv1_130407_AA0410690,TRIAE_CS42_2BL_TGACv1_130414_AA0410830,TRIAE_CS42_7BL_TGACv1_579096_AA1904150,TRIAE_CS42_2BL_TGACv1_130409_AA0410790,TRIAE_CS42_5BL_TGACv1_407458_AA1357090,TRIAE_CS42_2BL_TGACv1_131444_AA0427800,TRIAE_CS42_2DL_TGACv1_157999_AA0505460,TRIAE_CS42_1BS_TGACv1_051295_AA0179040,TRIAE_CS…
erythrose 4-phosphate/phosphoenolpyruvate family amino acid catabolic process	GO:1902222	10	0.202873	1.51295	6	52	3226	42300	TRIAE_CS42_2BS_TGACv1_146236_AA0459810,TRIAE_CS42_2BL_TGACv1_129622_AA0390890,TRIAE_CS42_1DL_TGACv1_061246_AA0189820,TRIAE_CS42_2AS_TGACv1_114093_AA0363970,TRIAE_CS42_2BS_TGACv1_146003_AA0452680,TRIAE_CS42_1DS_TGACv1_081780_AA0262690,
embryonic pattern specification	GO:0009880	4	0.231598	2.18537	2	12	3226	42300	TRIAE_CS42_3AS_TGACv1_211472_AA0690490,TRIAE_CS42_3DL_TGACv1_251571_AA0882610,
tissue development	GO:0009888	4	0.560191	0.985559	23	306	3226	42300	,TRIAE_CS42_6DL_TGACv1_530141_AA1719340,TRIAE_CS42_5DL_TGACv1_434039_AA1427760,TRIAE_CS42_5DS_TGACv1_458169_AA1492490,TRIAE_CS42_6BL_TGACv1_500374_AA1603810,TRIAE_CS42_5BL_TGACv1_404876_AA1313730,TRIAE_CS42_4BL_TGACv1_320766_AA1048240,TRIAE_CS42_1BL_TGACv1_031136_AA0108450,TRIAE_CS42_3B_TGACv1_220848_AA0721220,TRIAE_CS42_5BL_TGACv1_406398_AA1345140,TRIAE_CS42_6BS_TGACv1_513382_AA1639520,TRIAE_CS4…
regulation of biosynthetic process	GO:0009889	5	0.0902212	1.06048	439	5428	3226	42300	,TRIAE_CS42_4BL_TGACv1_320356_AA1036510,TRIAE_CS42_4DL_TGACv1_343117_AA1130150,TRIAE_CS42_1BL_TGACv1_032072_AA0124950,TRIAE_CS42_7DL_TGACv1_602767_AA1967940,TRIAE_CS42_5AS_TGACv1_393073_AA1267970,TRIAE_CS42_5BS_TGACv1_423181_AA1369440,TRIAE_CS42_2AL_TGACv1_096657_AA0320520,TRIAE_CS42_6BL_TGACv1_501830_AA1620980,TRIAE_CS42_7DS_TGACv1_623487_AA2053730,TRIAE_CS42_1AL_TGACv1_002852_AA0045530,TRIAE_CS…
negative regulation of biosynthetic process	GO:0009890	6	0.0590968	1.37221	27	258	3226	42300	,TRIAE_CS42_5AL_TGACv1_374943_AA1212450,TRIAE_CS42_5AL_TGACv1_375383_AA1220850,TRIAE_CS42_1DS_TGACv1_080134_AA0240970,TRIAE_CS42_3B_TGACv1_221012_AA0727030,TRIAE_CS42_1DL_TGACv1_061485_AA0196630,TRIAE_CS42_3B_TGACv1_225172_AA0805780,TRIAE_CS42_5BL_TGACv1_407166_AA1354040,TRIAE_CS42_U_TGACv1_643498_AA2132600,TRIAE_CS42_U_TGACv1_642400_AA2117010,TRIAE_CS42_5BL_TGACv1_407510_AA1357580,TRIAE_CS42_2DL…
positive regulation of biosynthetic process	GO:0009891	6	0.944165	0.723987	18	326	3226	42300	,TRIAE_CS42_3B_TGACv1_222884_AA0772530,TRIAE_CS42_4DL_TGACv1_342613_AA1118080,TRIAE_CS42_7BL_TGACv1_577185_AA1868200,TRIAE_CS42_3AL_TGACv1_195259_AA0647020,TRIAE_CS42_5BL_TGACv1_407510_AA1357580,TRIAE_CS42_3AL_TGACv1_194012_AA0624520,TRIAE_CS42_7DL_TGACv1_602942_AA1972460,TRIAE_CS42_2BL_TGACv1_129548_AA0388130,TRIAE_CS42_6BS_TGACv1_513322_AA1638220,TRIAE_CS42_4DS_TGACv1_361317_AA1165610,TRIAE_CS4…
negative regulation of metabolic process	GO:0009892	5	0.0915744	1.16354	78	879	3226	42300	,TRIAE_CS42_6BL_TGACv1_499505_AA1584500,TRIAE_CS42_2BL_TGACv1_129955_AA0400370,TRIAE_CS42_5AL_TGACv1_374943_AA1212450,TRIAE_CS42_5AL_TGACv1_375383_AA1220850,TRIAE_CS42_2DL_TGACv1_162738_AA0563460,TRIAE_CS42_5DS_TGACv1_458169_AA1492490,TRIAE_CS42_6DL_TGACv1_527675_AA1707210,TRIAE_CS42_U_TGACv1_641493_AA2096420,TRIAE_CS42_4DL_TGACv1_343008_AA1127380,TRIAE_CS42_5BL_TGACv1_407072_AA1353020,TRIAE_CS42…
positive regulation of metabolic process	GO:0009893	5	0.711927	0.923013	34	483	3226	42300	,TRIAE_CS42_6DL_TGACv1_530141_AA1719340,TRIAE_CS42_3B_TGACv1_222884_AA0772530,TRIAE_CS42_6BL_TGACv1_500002_AA1596970,TRIAE_CS42_4DS_TGACv1_362086_AA1176660,TRIAE_CS42_6BL_TGACv1_500374_AA1603810,TRIAE_CS42_4DL_TGACv1_342613_AA1118080,TRIAE_CS42_6AL_TGACv1_471895_AA1515700,TRIAE_CS42_3B_TGACv1_223344_AA0780610,TRIAE_CS42_1BL_TGACv1_035341_AA0146450,TRIAE_CS42_3B_TGACv1_220956_AA0724960,TRIAE_CS42_…
ncRNA processing	GO:0034470	9	0.955194	0.743323	25	441	3226	42300	,TRIAE_CS42_3AS_TGACv1_213976_AA0708230,TRIAE_CS42_5AL_TGACv1_375383_AA1220850,TRIAE_CS42_6AL_TGACv1_471959_AA1516240,TRIAE_CS42_5AL_TGACv1_377733_AA1249060,TRIAE_CS42_4BL_TGACv1_322187_AA1069400,TRIAE_CS42_5BL_TGACv1_404876_AA1313730,TRIAE_CS42_6BL_TGACv1_501185_AA1614750,TRIAE_CS42_5BL_TGACv1_404540_AA1303450,TRIAE_CS42_6AL_TGACv1_474220_AA1534550,TRIAE_CS42_7AS_TGACv1_569249_AA1811340,TRIAE_CS…
regulation of catabolic process	GO:0009894	5	0.445552	1.1239	6	70	3226	42300	,TRIAE_CS42_4BL_TGACv1_321721_AA1064590,TRIAE_CS42_1BL_TGACv1_035341_AA0146450,TRIAE_CS42_4DL_TGACv1_344070_AA1143250,TRIAE_CS42_3AL_TGACv1_194322_AA0630990,TRIAE_CS42_2DL_TGACv1_157939_AA0502670,
negative regulation of catabolic process	GO:0009895	6	0.378742	2.18537	1	6	3226	42300	TRIAE_CS42_3AL_TGACv1_194322_AA0630990,
positive regulation of catabolic process	GO:0009896	6	0.771704	0.728456	2	36	3226	42300	TRIAE_CS42_1BL_TGACv1_035341_AA0146450,TRIAE_CS42_2DL_TGACv1_157939_AA0502670,
dehiscence	GO:0009900	4	0.202654	2.38404	2	11	3226	42300	,TRIAE_CS42_2AS_TGACv1_113190_AA0352810,
cell fate specification	GO:0001708	4	0.891605	0.468293	1	28	3226	42300	TRIAE_CS42_2BL_TGACv1_130862_AA0418960,
anther dehiscence	GO:0009901	5	0.202654	2.38404	2	11	3226	42300	,TRIAE_CS42_2AS_TGACv1_113190_AA0352810,
flower development	GO:0009908	5	0.661477	0.929212	18	254	3226	42300	,TRIAE_CS42_5DL_TGACv1_433270_AA1407710,TRIAE_CS42_6DL_TGACv1_530141_AA1719340,TRIAE_CS42_4DL_TGACv1_342886_AA1124730,TRIAE_CS42_2BS_TGACv1_146519_AA0467350,TRIAE_CS42_6BL_TGACv1_500374_AA1603810,TRIAE_CS42_2AL_TGACv1_096493_AA0319440,TRIAE_CS42_5BL_TGACv1_407166_AA1354040,TRIAE_CS42_2AS_TGACv1_113929_AA0362540,TRIAE_CS42_7DL_TGACv1_603201_AA1978120,TRIAE_CS42_4BS_TGACv1_327862_AA1076830,TRIAE_CS…
regulation of flower development	GO:0009909	7	0.667868	0.888964	4	59	3226	42300	TRIAE_CS42_6DL_TGACv1_530141_AA1719340,TRIAE_CS42_2BS_TGACv1_146519_AA0467350,TRIAE_CS42_6BL_TGACv1_500374_AA1603810,TRIAE_CS42_3AL_TGACv1_195286_AA0647420,
negative regulation of flower development	GO:0009910	8	0.695825	0.874148	1	15	3226	42300	TRIAE_CS42_2BS_TGACv1_146519_AA0467350,
positive regulation of flower development	GO:0009911	8	0.202654	2.38404	2	11	3226	42300	TRIAE_CS42_6DL_TGACv1_530141_AA1719340,TRIAE_CS42_6BL_TGACv1_500374_AA1603810,
protein autophosphorylation	GO:0046777	9	0.241634	1.58936	4	33	3226	42300	,TRIAE_CS42_1BS_TGACv1_049684_AA0159560,TRIAE_CS42_U_TGACv1_641184_AA2087590,TRIAE_CS42_3AL_TGACv1_197291_AA0665720,
hormone transport	GO:0009914	5	0.253434	1.40488	6	56	3226	42300	TRIAE_CS42_5DL_TGACv1_434039_AA1427760,TRIAE_CS42_5BL_TGACv1_406398_AA1345140,TRIAE_CS42_7DS_TGACv1_622603_AA2042430,TRIAE_CS42_3AS_TGACv1_211472_AA0690490,TRIAE_CS42_3DL_TGACv1_251571_AA0882610,TRIAE_CS42_3AL_TGACv1_196953_AA0663910,
peptidyl-tyrosine phosphorylation	GO:0018108	9	0.0899686	1.66211	9	71	3226	42300	TRIAE_CS42_3DS_TGACv1_272355_AA0919490,TRIAE_CS42_2DL_TGACv1_158033_AA0506740,TRIAE_CS42_3B_TGACv1_220677_AA0715060,TRIAE_CS42_1AS_TGACv1_019176_AA0062190,TRIAE_CS42_7DS_TGACv1_621674_AA2022890,TRIAE_CS42_U_TGACv1_640900_AA2078630,TRIAE_CS42_1AL_TGACv1_003148_AA0048280,TRIAE_CS42_7BS_TGACv1_593428_AA1951470,TRIAE_CS42_2AL_TGACv1_094760_AA0302740,
cellular response to dsRNA	GO:0071359	7	0.0702827	1.9122	7	48	3226	42300	,TRIAE_CS42_3B_TGACv1_225172_AA0805780,TRIAE_CS42_5BL_TGACv1_404121_AA1284900,TRIAE_CS42_6AS_TGACv1_487611_AA1571850,TRIAE_CS42_5AL_TGACv1_375932_AA1229040,TRIAE_CS42_5AL_TGACv1_377494_AA1247290,TRIAE_CS42_4DS_TGACv1_361720_AA1172030,
microtubule polymerization	GO:0046785	8	0.825478	0.59601	1	22	3226	42300	TRIAE_CS42_6AL_TGACv1_471983_AA1516550,
viral replication complex formation and maintenance	GO:0046786	6	0.327443	2.62244	1	5	3226	42300	TRIAE_CS42_2DL_TGACv1_159815_AA0543110,
formation of translation preinitiation complex	GO:0001731	8	0.240464	1.43042	6	55	3226	42300	,TRIAE_CS42_5DL_TGACv1_437778_AA1467310,TRIAE_CS42_3DL_TGACv1_249949_AA0858950,TRIAE_CS42_5BL_TGACv1_407166_AA1354040,TRIAE_CS42_3DL_TGACv1_249140_AA0839370,TRIAE_CS42_4BL_TGACv1_321861_AA1066350,
cellular response to auxin stimulus	GO:0071365	6	0.820544	0.815871	14	225	3226	42300	,TRIAE_CS42_3AS_TGACv1_211472_AA0690490,TRIAE_CS42_2DS_TGACv1_177206_AA0568970,TRIAE_CS42_3DS_TGACv1_272650_AA0923500,TRIAE_CS42_6AL_TGACv1_473004_AA1527990,TRIAE_CS42_3B_TGACv1_222109_AA0757480,TRIAE_CS42_3DL_TGACv1_251571_AA0882610,TRIAE_CS42_3AL_TGACv1_196953_AA0663910,TRIAE_CS42_6DS_TGACv1_544682_AA1749140,TRIAE_CS42_7DL_TGACv1_603923_AA1991130,TRIAE_CS42_6BL_TGACv1_499707_AA1589610,TRIAE_CS4…
cellular response to brassinosteroid stimulus	GO:0071367	6	0.293377	1.33345	6	59	3226	42300	,TRIAE_CS42_1BS_TGACv1_050360_AA0171190,TRIAE_CS42_2BL_TGACv1_129683_AA0392460,TRIAE_CS42_4AL_TGACv1_288372_AA0946700,TRIAE_CS42_7BL_TGACv1_579426_AA1907210,TRIAE_CS42_U_TGACv1_643438_AA2132010,
auxin polar transport	GO:0009926	7	0.186571	1.63903	5	40	3226	42300	TRIAE_CS42_5DL_TGACv1_434039_AA1427760,TRIAE_CS42_5BL_TGACv1_406398_AA1345140,TRIAE_CS42_7DS_TGACv1_622603_AA2042430,TRIAE_CS42_3AS_TGACv1_211472_AA0690490,TRIAE_CS42_3DL_TGACv1_251571_AA0882610,
protein localization to nucleus	GO:0034504	7	0.212676	1.87317	3	21	3226	42300	,TRIAE_CS42_3B_TGACv1_224627_AA0799000,TRIAE_CS42_3AL_TGACv1_193598_AA0614430,
cellular response to ethylene stimulus	GO:0071369	6	0.927118	0.39734	1	33	3226	42300	,
cellular response to cytokinin stimulus	GO:0071368	6	0.192463	1.96683	3	20	3226	42300	,TRIAE_CS42_3AS_TGACv1_211472_AA0690490,TRIAE_CS42_3DL_TGACv1_251571_AA0882610,
cellular response to gibberellin stimulus	GO:0071370	6	0.620883	0.971275	2	27	3226	42300	TRIAE_CS42_3B_TGACv1_222884_AA0772530,TRIAE_CS42_U_TGACv1_643438_AA2132010,
cell tip growth	GO:0009932	7	0.348586	1.28551	5	51	3226	42300	,TRIAE_CS42_7DS_TGACv1_622221_AA2035710,TRIAE_CS42_5BL_TGACv1_405428_AA1327160,TRIAE_CS42_2AL_TGACv1_094368_AA0296520,TRIAE_CS42_2DS_TGACv1_177504_AA0579040,
centromere complex assembly	GO:0034508	6	0.119714	3.27805	2	8	3226	42300	TRIAE_CS42_6BL_TGACv1_500233_AA1601850,TRIAE_CS42_2AL_TGACv1_097934_AA0325390,
meristem structural organization	GO:0009933	4	0.0192639	2.33106	8	45	3226	42300	TRIAE_CS42_5DL_TGACv1_434039_AA1427760,TRIAE_CS42_5BL_TGACv1_404876_AA1313730,TRIAE_CS42_1BL_TGACv1_031136_AA0108450,TRIAE_CS42_5BL_TGACv1_406398_AA1345140,TRIAE_CS42_6BS_TGACv1_513382_AA1639520,TRIAE_CS42_3AS_TGACv1_211472_AA0690490,TRIAE_CS42_3DL_TGACv1_251571_AA0882610,TRIAE_CS42_6AL_TGACv1_472289_AA1520520,
protein hydroxylation	GO:0018126	8	0.211794	4.37074	1	3	3226	42300	TRIAE_CS42_2BS_TGACv1_146156_AA0457050,
regulation of meristem structural organization	GO:0009934	6	0.403847	1.45691	2	18	3226	42300	TRIAE_CS42_6BS_TGACv1_513382_AA1639520,TRIAE_CS42_6AL_TGACv1_472289_AA1520520,
response to stimulus	GO:0050896	2	0.77119	0.968212	398	5390	3226	42300	,TRIAE_CS42_6BL_TGACv1_499505_AA1584500,TRIAE_CS42_5BL_TGACv1_406873_AA1350810,TRIAE_CS42_3DS_TGACv1_271534_AA0901690,TRIAE_CS42_5DL_TGACv1_433327_AA1409880,TRIAE_CS42_6DS_TGACv1_543896_AA1745050,TRIAE_CS42_6AL_TGACv1_471361_AA1507650,TRIAE_CS42_2AL_TGACv1_093052_AA0270530,TRIAE_CS42_6DL_TGACv1_530141_AA1719340,TRIAE_CS42_5AL_TGACv1_375929_AA1228980,TRIAE_CS42_3B_TGACv1_225364_AA0807560,TRIAE_CS4…
nicotianamine metabolic process	GO:0030417	8	0.0275956	2.53785	6	31	3226	42300	TRIAE_CS42_2BS_TGACv1_147121_AA0478340,TRIAE_CS42_6BL_TGACv1_503490_AA1628030,TRIAE_CS42_2DS_TGACv1_178082_AA0590470,TRIAE_CS42_2BL_TGACv1_129661_AA0391980,TRIAE_CS42_6DS_TGACv1_543093_AA1735260,TRIAE_CS42_7AL_TGACv1_556603_AA1766840,
regulation of gibberellic acid mediated signaling pathway	GO:0009937	7	0.457541	1.31122	2	20	3226	42300	TRIAE_CS42_3B_TGACv1_222884_AA0772530,TRIAE_CS42_U_TGACv1_643438_AA2132010,
heterocycle biosynthetic process	GO:0018130	5	0.356242	1.01542	506	6534	3226	42300	,TRIAE_CS42_4BL_TGACv1_320356_AA1036510,TRIAE_CS42_6DL_TGACv1_526803_AA1692360,TRIAE_CS42_4DL_TGACv1_343117_AA1130150,TRIAE_CS42_2DL_TGACv1_162693_AA0563380,TRIAE_CS42_1BL_TGACv1_032072_AA0124950,TRIAE_CS42_7DL_TGACv1_602767_AA1967940,TRIAE_CS42_5AS_TGACv1_393073_AA1267970,TRIAE_CS42_5BS_TGACv1_423181_AA1369440,TRIAE_CS42_5AL_TGACv1_374001_AA1187360,TRIAE_CS42_2AL_TGACv1_096657_AA0320520,TRIAE_CS…
nicotianamine biosynthetic process	GO:0030418	6	0.0275956	2.53785	6	31	3226	42300	TRIAE_CS42_2BS_TGACv1_147121_AA0478340,TRIAE_CS42_6BL_TGACv1_503490_AA1628030,TRIAE_CS42_2DS_TGACv1_178082_AA0590470,TRIAE_CS42_2BL_TGACv1_129661_AA0391980,TRIAE_CS42_6DS_TGACv1_543093_AA1735260,TRIAE_CS42_7AL_TGACv1_556603_AA1766840,
negative regulation of gibberellic acid mediated signaling pathway	GO:0009938	8	0.378742	2.18537	1	6	3226	42300	TRIAE_CS42_3B_TGACv1_222884_AA0772530,
positive regulation of gibberellic acid mediated signaling pathway	GO:0009939	8	0.469902	1.63903	1	8	3226	42300	TRIAE_CS42_U_TGACv1_643438_AA2132010,
production of siRNA involved in RNA interference	GO:0030422	11	0.339837	1.45691	3	27	3226	42300	,TRIAE_CS42_5BL_TGACv1_404121_AA1284900,TRIAE_CS42_5AL_TGACv1_377494_AA1247290,
cellular response to steroid hormone stimulus	GO:0071383	6	0.253434	1.40488	6	56	3226	42300	,TRIAE_CS42_1BS_TGACv1_050360_AA0171190,TRIAE_CS42_2BL_TGACv1_129683_AA0392460,TRIAE_CS42_4AL_TGACv1_288372_AA0946700,TRIAE_CS42_7BL_TGACv1_579426_AA1907210,TRIAE_CS42_U_TGACv1_643438_AA2132010,
longitudinal axis specification	GO:0009942	6	0.0944204	3.74635	2	7	3226	42300	TRIAE_CS42_3AS_TGACv1_211472_AA0690490,TRIAE_CS42_3DL_TGACv1_251571_AA0882610,
adaxial/abaxial axis specification	GO:0009943	5	0.469902	1.63903	1	8	3226	42300	TRIAE_CS42_1BL_TGACv1_031136_AA0108450,
polarity specification of adaxial/abaxial axis	GO:0009944	5	0.378742	2.18537	1	6	3226	42300	TRIAE_CS42_1BL_TGACv1_031136_AA0108450,
radial axis specification	GO:0009945	5	0.0165576	8.74148	2	3	3226	42300	TRIAE_CS42_3AS_TGACv1_211472_AA0690490,TRIAE_CS42_3DL_TGACv1_251571_AA0882610,
regulation of chromatin organization	GO:1902275	8	0.186571	1.63903	5	40	3226	42300	,TRIAE_CS42_3B_TGACv1_225172_AA0805780,TRIAE_CS42_5BL_TGACv1_407510_AA1357580,TRIAE_CS42_6AS_TGACv1_487611_AA1571850,TRIAE_CS42_7AL_TGACv1_558182_AA1790990,
ubiquitin-dependent ERAD pathway	GO:0030433	7	0.719031	0.819513	1	16	3226	42300	TRIAE_CS42_4DL_TGACv1_343516_AA1135750,
cellular response to jasmonic acid stimulus	GO:0071395	6	0.919877	0.494801	2	53	3226	42300	TRIAE_CS42_4DS_TGACv1_362233_AA1177990,TRIAE_CS42_7DL_TGACv1_603201_AA1978120,
morphogenesis of a branching structure	GO:0001763	4	0.276036	1.49854	4	35	3226	42300	TRIAE_CS42_2AL_TGACv1_094816_AA0303560,TRIAE_CS42_7AL_TGACv1_557747_AA1785560,TRIAE_CS42_4BS_TGACv1_329444_AA1101380,TRIAE_CS42_7BS_TGACv1_591819_AA1922500,
adaxial/abaxial pattern specification	GO:0009955	5	0.376053	1.54261	2	17	3226	42300	TRIAE_CS42_1BL_TGACv1_031136_AA0108450,TRIAE_CS42_6AL_TGACv1_472289_AA1520520,
radial pattern formation	GO:0009956	5	0.0039066	3.74635	6	21	3226	42300	TRIAE_CS42_5DL_TGACv1_434039_AA1427760,TRIAE_CS42_2AL_TGACv1_096493_AA0319440,TRIAE_CS42_1BL_TGACv1_031136_AA0108450,TRIAE_CS42_5BL_TGACv1_406398_AA1345140,TRIAE_CS42_3AS_TGACv1_211472_AA0690490,TRIAE_CS42_3DL_TGACv1_251571_AA0882610,
cellular response to lipid	GO:0071396	6	0.657509	0.914806	9	129	3226	42300	,TRIAE_CS42_3B_TGACv1_222884_AA0772530,TRIAE_CS42_1BS_TGACv1_050360_AA0171190,TRIAE_CS42_2BL_TGACv1_129683_AA0392460,TRIAE_CS42_4AL_TGACv1_288372_AA0946700,TRIAE_CS42_1BS_TGACv1_049684_AA0159560,TRIAE_CS42_4BS_TGACv1_329444_AA1101380,TRIAE_CS42_7BL_TGACv1_579426_AA1907210,TRIAE_CS42_U_TGACv1_643438_AA2132010,
flavin-containing compound metabolic process	GO:0042726	5	0.0338801	2.23867	7	41	3226	42300	,TRIAE_CS42_6DL_TGACv1_530141_AA1719340,TRIAE_CS42_6BL_TGACv1_500374_AA1603810,TRIAE_CS42_3DL_TGACv1_252159_AA0888020,TRIAE_CS42_7BS_TGACv1_592062_AA1929610,TRIAE_CS42_3DL_TGACv1_250000_AA0860140,TRIAE_CS42_3AL_TGACv1_195146_AA0645390,
positive chemotaxis	GO:0050918	5	0.000223425	5.09919	7	18	3226	42300	TRIAE_CS42_2AL_TGACv1_094368_AA0296520,TRIAE_CS42_7DL_TGACv1_603201_AA1978120,TRIAE_CS42_4DS_TGACv1_361671_AA1171310,TRIAE_CS42_3DL_TGACv1_251969_AA0886620,TRIAE_CS42_3B_TGACv1_221339_AA0737830,TRIAE_CS42_3AL_TGACv1_195555_AA0651110,TRIAE_CS42_2DS_TGACv1_177504_AA0579040,
flavin-containing compound biosynthetic process	GO:0042727	6	0.12454	1.87317	5	35	3226	42300	,TRIAE_CS42_3DL_TGACv1_252159_AA0888020,TRIAE_CS42_7BS_TGACv1_592062_AA1929610,TRIAE_CS42_3DL_TGACv1_250000_AA0860140,TRIAE_CS42_3AL_TGACv1_195146_AA0645390,
leaf morphogenesis	GO:0009965	5	0.173359	1.68105	5	39	3226	42300	TRIAE_CS42_6DL_TGACv1_530141_AA1719340,TRIAE_CS42_1BL_TGACv1_033860_AA0142380,TRIAE_CS42_5DL_TGACv1_434039_AA1427760,TRIAE_CS42_6BL_TGACv1_500374_AA1603810,TRIAE_CS42_5BL_TGACv1_406398_AA1345140,
cellular response to organic cyclic compound	GO:0071407	6	0.151084	1.37467	13	124	3226	42300	,TRIAE_CS42_1BS_TGACv1_050360_AA0171190,TRIAE_CS42_2BL_TGACv1_129683_AA0392460,TRIAE_CS42_4AL_TGACv1_288372_AA0946700,TRIAE_CS42_3B_TGACv1_225172_AA0805780,TRIAE_CS42_5BL_TGACv1_404121_AA1284900,TRIAE_CS42_6AS_TGACv1_487611_AA1571850,TRIAE_CS42_4BS_TGACv1_329444_AA1101380,TRIAE_CS42_5AL_TGACv1_375932_AA1229040,TRIAE_CS42_7BL_TGACv1_579426_AA1907210,TRIAE_CS42_U_TGACv1_643438_AA2132010,TRIAE_CS42_…
regulation of signal transduction	GO:0009966	6	0.875088	0.740803	10	177	3226	42300	,TRIAE_CS42_3B_TGACv1_222884_AA0772530,TRIAE_CS42_2BL_TGACv1_129683_AA0392460,TRIAE_CS42_3B_TGACv1_223611_AA0784540,TRIAE_CS42_2AS_TGACv1_112398_AA0337310,TRIAE_CS42_6AS_TGACv1_487611_AA1571850,TRIAE_CS42_4DS_TGACv1_361671_AA1171310,TRIAE_CS42_3DL_TGACv1_250163_AA0863360,TRIAE_CS42_U_TGACv1_643438_AA2132010,TRIAE_CS42_3AL_TGACv1_196953_AA0663910,
positive regulation of signal transduction	GO:0009967	7	0.452349	1.16553	4	45	3226	42300	TRIAE_CS42_3B_TGACv1_223611_AA0784540,TRIAE_CS42_4DS_TGACv1_361671_AA1171310,TRIAE_CS42_3DL_TGACv1_250163_AA0863360,TRIAE_CS42_U_TGACv1_643438_AA2132010,
negative regulation of signal transduction	GO:0009968	7	0.779705	0.742201	3	53	3226	42300	TRIAE_CS42_3B_TGACv1_222884_AA0772530,TRIAE_CS42_2BL_TGACv1_129683_AA0392460,TRIAE_CS42_U_TGACv1_643438_AA2132010,
drug catabolic process	GO:0042737	5	0.132459	1.14087	73	839	3226	42300	,TRIAE_CS42_2AL_TGACv1_093052_AA0270530,TRIAE_CS42_2DL_TGACv1_158855_AA0527200,TRIAE_CS42_7DS_TGACv1_622139_AA2033500,TRIAE_CS42_2BS_TGACv1_146236_AA0459810,TRIAE_CS42_6AS_TGACv1_485261_AA1541860,TRIAE_CS42_1BL_TGACv1_030828_AA0101750,TRIAE_CS42_3B_TGACv1_222788_AA0770680,TRIAE_CS42_4DL_TGACv1_344082_AA1143440,TRIAE_CS42_1DS_TGACv1_080147_AA0241380,TRIAE_CS42_3AS_TGACv1_212164_AA0698340,TRIAE_CS4…
lipid phosphorylation	GO:0046834	7	0.852666	0.697458	5	94	3226	42300	TRIAE_CS42_5DL_TGACv1_432981_AA1396610,TRIAE_CS42_U_TGACv1_642908_AA2124670,TRIAE_CS42_3AL_TGACv1_194956_AA0642680,TRIAE_CS42_4DL_TGACv1_344116_AA1143940,TRIAE_CS42_4DL_TGACv1_344123_AA1143980,
carbohydrate phosphorylation	GO:0046835	7	0.963413	0.403453	2	65	3226	42300	,TRIAE_CS42_7AS_TGACv1_570274_AA1833190,
response to organic cyclic compound	GO:0014070	5	0.106859	1.33668	21	206	3226	42300	,TRIAE_CS42_6DL_TGACv1_530141_AA1719340,TRIAE_CS42_5DS_TGACv1_457973_AA1491180,TRIAE_CS42_2AL_TGACv1_095006_AA0305840,TRIAE_CS42_1BS_TGACv1_050360_AA0171190,TRIAE_CS42_6BL_TGACv1_500374_AA1603810,TRIAE_CS42_2BL_TGACv1_129683_AA0392460,TRIAE_CS42_4AL_TGACv1_288372_AA0946700,TRIAE_CS42_6DL_TGACv1_528499_AA1714590,TRIAE_CS42_3B_TGACv1_225172_AA0805780,TRIAE_CS42_2DL_TGACv1_158624_AA0523540,TRIAE_CS4…
defense response to bacterium	GO:0042742	7	0.923714	0.674342	9	175	3226	42300	,TRIAE_CS42_5DS_TGACv1_457973_AA1491180,TRIAE_CS42_1BL_TGACv1_031898_AA0122330,TRIAE_CS42_3AL_TGACv1_194875_AA0641190,TRIAE_CS42_7DL_TGACv1_603201_AA1978120,TRIAE_CS42_2DL_TGACv1_158624_AA0523540,TRIAE_CS42_4DS_TGACv1_361671_AA1171310,TRIAE_CS42_2BS_TGACv1_146060_AA0454510,TRIAE_CS42_3DS_TGACv1_271731_AA0906950,
hydrogen peroxide metabolic process	GO:0042743	6	0.260512	1.10002	50	596	3226	42300	,TRIAE_CS42_2AL_TGACv1_093052_AA0270530,TRIAE_CS42_2DL_TGACv1_158855_AA0527200,TRIAE_CS42_7DS_TGACv1_622139_AA2033500,TRIAE_CS42_1BL_TGACv1_030828_AA0101750,TRIAE_CS42_3B_TGACv1_222788_AA0770680,TRIAE_CS42_4DL_TGACv1_344082_AA1143440,TRIAE_CS42_1DS_TGACv1_080147_AA0241380,TRIAE_CS42_3AS_TGACv1_212164_AA0698340,TRIAE_CS42_4AS_TGACv1_306400_AA1007600,TRIAE_CS42_2DS_TGACv1_178507_AA0596770,TRIAE_CS4…
phospholipid dephosphorylation	GO:0046839	7	0.379601	1.237	5	53	3226	42300	TRIAE_CS42_3AL_TGACv1_196984_AA0664140,TRIAE_CS42_4BL_TGACv1_321935_AA1066980,TRIAE_CS42_4BS_TGACv1_330481_AA1107830,TRIAE_CS42_4BL_TGACv1_320455_AA1039830,TRIAE_CS42_5BL_TGACv1_404743_AA1309820,
hydrogen peroxide catabolic process	GO:0042744	7	0.219074	1.1207	50	585	3226	42300	,TRIAE_CS42_2AL_TGACv1_093052_AA0270530,TRIAE_CS42_2DL_TGACv1_158855_AA0527200,TRIAE_CS42_7DS_TGACv1_622139_AA2033500,TRIAE_CS42_1BL_TGACv1_030828_AA0101750,TRIAE_CS42_3B_TGACv1_222788_AA0770680,TRIAE_CS42_4DL_TGACv1_344082_AA1143440,TRIAE_CS42_1DS_TGACv1_080147_AA0241380,TRIAE_CS42_3AS_TGACv1_212164_AA0698340,TRIAE_CS42_4AS_TGACv1_306400_AA1007600,TRIAE_CS42_2DS_TGACv1_178507_AA0596770,TRIAE_CS4…
regulation of circadian rhythm	GO:0042752	4	0.17277	2.07035	3	19	3226	42300	TRIAE_CS42_6DL_TGACv1_530141_AA1719340,TRIAE_CS42_6BL_TGACv1_500374_AA1603810,TRIAE_CS42_6BS_TGACv1_513322_AA1638220,
mRNA-containing ribonucleoprotein complex export from nucleus	GO:0071427	11	0.778559	0.690116	1	19	3226	42300	TRIAE_CS42_3B_TGACv1_223280_AA0779550,
cellular process	GO:0009987	2	0.658855	0.995177	2088	27511	3226	42300	TRIAE_CS42_7BL_TGACv1_577377_AA1873730,,TRIAE_CS42_2DL_TGACv1_158141_AA0510290,TRIAE_CS42_3DL_TGACv1_250123_AA0862470,TRIAE_CS42_1AS_TGACv1_019140_AA0061520,TRIAE_CS42_4BL_TGACv1_320356_AA1036510,TRIAE_CS42_6DL_TGACv1_526803_AA1692360,TRIAE_CS42_4DL_TGACv1_343117_AA1130150,TRIAE_CS42_2DL_TGACv1_162693_AA0563380,TRIAE_CS42_6DL_TGACv1_527925_AA1709980,TRIAE_CS42_6BL_TGACv1_499505_AA1584500,TRIAE_CS…
747_AA1785560,TRIAE_CS42_6AL_TGACv1_472885_AA1526950,TRIAE_CS42_6AS_TGACv1_486175_AA1557810,TRIAE_CS42_2DL_TGACv1_160354_AA0549710,TRIAE_CS42_4DS_TGACv1_361403_AA1167180,TRIAE_CS42_4DL_TGACv1_345516_AA1153470,TRIAE_CS42_2DL_TGACv1_157972_AA0504280,TRIAE_CS42_6BL_TGACv1_500958_AA1612040,TRIAE_CS42_4AS_TGACv1_307377_AA1019970,TRIAE_CS42_2BL_TGACv1_130600_AA0414540,TRIAE_CS42_6AL_TGACv1_472263_AA152…
46035_AA0453700,TRIAE_CS42_5DL_TGACv1_434277_AA1433070,TRIAE_CS42_6AL_TGACv1_472785_AA1525990,TRIAE_CS42_3AS_TGACv1_214668_AA0708870,TRIAE_CS42_7BS_TGACv1_593406_AA1951080,TRIAE_CS42_5AL_TGACv1_375287_AA1219220,TRIAE_CS42_3B_TGACv1_222723_AA0769450,TRIAE_CS42_6AL_TGACv1_471473_AA1509400,TRIAE_CS42_4AS_TGACv1_308222_AA1026740,TRIAE_CS42_U_TGACv1_643016_AA2126200,TRIAE_CS42_2BS_TGACv1_146451_AA0465…
ribonucleoprotein complex export from nucleus	GO:0071426	10	0.600065	1.00863	2	26	3226	42300	TRIAE_CS42_5BL_TGACv1_404944_AA1315820,TRIAE_CS42_3B_TGACv1_223280_AA0779550,
rRNA-containing ribonucleoprotein complex export from nucleus	GO:0071428	11	0.27191	3.27805	1	4	3226	42300	TRIAE_CS42_5BL_TGACv1_404944_AA1315820,
phosphatidylinositol phosphorylation	GO:0046854	9	0.832561	0.720451	5	91	3226	42300	TRIAE_CS42_5DL_TGACv1_432981_AA1396610,TRIAE_CS42_U_TGACv1_642908_AA2124670,TRIAE_CS42_3AL_TGACv1_194956_AA0642680,TRIAE_CS42_4DL_TGACv1_344116_AA1143940,TRIAE_CS42_4DL_TGACv1_344123_AA1143980,
microgametogenesis	GO:0055046	3	0.212676	1.87317	3	21	3226	42300	TRIAE_CS42_2DS_TGACv1_177171_AA0567540,TRIAE_CS42_4BS_TGACv1_330279_AA1106920,TRIAE_CS42_U_TGACv1_642399_AA2117000,
response to extracellular stimulus	GO:0009991	4	0.958354	0.541827	5	121	3226	42300	,TRIAE_CS42_U_TGACv1_645802_AA2145460,TRIAE_CS42_U_TGACv1_643903_AA2135850,TRIAE_CS42_1BL_TGACv1_031170_AA0109070,TRIAE_CS42_3AL_TGACv1_194575_AA0636150,
phosphatidylinositol dephosphorylation	GO:0046856	9	0.379601	1.237	5	53	3226	42300	TRIAE_CS42_3AL_TGACv1_196984_AA0664140,TRIAE_CS42_4BL_TGACv1_321935_AA1066980,TRIAE_CS42_4BS_TGACv1_330481_AA1107830,TRIAE_CS42_4BL_TGACv1_320455_AA1039830,TRIAE_CS42_5BL_TGACv1_404743_AA1309820,
regulation of sulfur metabolic process	GO:0042762	6	0.811062	0.624391	1	21	3226	42300	TRIAE_CS42_7BL_TGACv1_576811_AA1855640,
sulfate transmembrane transport	GO:1902358	9	0.113467	1.92827	5	34	3226	42300	TRIAE_CS42_4AS_TGACv1_309066_AA1030270,TRIAE_CS42_6AS_TGACv1_485938_AA1554400,TRIAE_CS42_5DL_TGACv1_435522_AA1451600,TRIAE_CS42_7AL_TGACv1_558997_AA1797430,TRIAE_CS42_7BL_TGACv1_576902_AA1859230,
peptidyl-amino acid modification	GO:0018193	8	0.0263613	1.30192	56	564	3226	42300	,TRIAE_CS42_6BL_TGACv1_500640_AA1607820,TRIAE_CS42_2DL_TGACv1_158593_AA0522690,TRIAE_CS42_5DS_TGACv1_458169_AA1492500,TRIAE_CS42_3DS_TGACv1_272355_AA0919490,TRIAE_CS42_5AS_TGACv1_394235_AA1279090,TRIAE_CS42_2DL_TGACv1_158033_AA0506740,TRIAE_CS42_3B_TGACv1_220677_AA0715060,TRIAE_CS42_7AL_TGACv1_557100_AA1776430,TRIAE_CS42_7DS_TGACv1_623587_AA2054630,TRIAE_CS42_1DS_TGACv1_080134_AA0240970,TRIAE_CS4…
cellular response to strigolactone	GO:1902348	6	0.211794	4.37074	1	3	3226	42300	TRIAE_CS42_4BS_TGACv1_329444_AA1101380,
peptidyl-arginine modification	GO:0018195	9	0.0262513	4.37074	3	9	3226	42300	TRIAE_CS42_7AL_TGACv1_556814_AA1771540,TRIAE_CS42_7DS_TGACv1_621858_AA2027820,TRIAE_CS42_5AL_TGACv1_375287_AA1219220,
ATP synthesis coupled electron transport	GO:0042773	7	0.889978	0.546342	2	48	3226	42300	TRIAE_CS42_5AS_TGACv1_394253_AA1279170,TRIAE_CS42_7BS_TGACv1_593518_AA1952150,
response to strigolactone	GO:1902347	5	0.00743492	6.55611	3	6	3226	42300	TRIAE_CS42_6DL_TGACv1_530141_AA1719340,TRIAE_CS42_6BL_TGACv1_500374_AA1603810,TRIAE_CS42_4BS_TGACv1_329444_AA1101380,
phosphate ion homeostasis	GO:0055062	9	0.582193	1.19202	1	11	3226	42300	TRIAE_CS42_1BL_TGACv1_031170_AA0109070,
cellular response to salicylic acid stimulus	GO:0071446	6	0.431033	1.38023	2	19	3226	42300	,TRIAE_CS42_6AS_TGACv1_487611_AA1571850,
mitochondrial ATP synthesis coupled electron transport	GO:0042775	8	0.555874	1.09268	2	24	3226	42300	TRIAE_CS42_5AS_TGACv1_394253_AA1279170,TRIAE_CS42_7BS_TGACv1_593518_AA1952150,
tRNA methylation	GO:0030488	10	0.955375	0.422975	2	62	3226	42300	TRIAE_CS42_5BL_TGACv1_404876_AA1313730,TRIAE_CS42_6BL_TGACv1_501185_AA1614750,
chloride ion homeostasis	GO:0055064	9	0.27191	3.27805	1	4	3226	42300	TRIAE_CS42_6DS_TGACv1_542774_AA1730010,
metal ion homeostasis	GO:0055065	8	0.729025	0.819513	4	64	3226	42300	TRIAE_CS42_6DL_TGACv1_530141_AA1719340,TRIAE_CS42_6BL_TGACv1_500374_AA1603810,TRIAE_CS42_6DS_TGACv1_542774_AA1730010,TRIAE_CS42_7BL_TGACv1_576811_AA1855640,
peptidyl-histidine modification	GO:0018202	9	0.872954	0.504316	1	26	3226	42300	TRIAE_CS42_6BL_TGACv1_503207_AA1627530,
cellular response to superoxide	GO:0071451	8	0.771704	0.728456	2	36	3226	42300	TRIAE_CS42_7AS_TGACv1_571532_AA1848370,TRIAE_CS42_2BL_TGACv1_129555_AA0388420,
cellular response to oxygen radical	GO:0071450	7	0.771704	0.728456	2	36	3226	42300	TRIAE_CS42_7AS_TGACv1_571532_AA1848370,TRIAE_CS42_2BL_TGACv1_129555_AA0388420,
monovalent inorganic cation homeostasis	GO:0055067	8	0.808862	0.672421	2	39	3226	42300	TRIAE_CS42_6DS_TGACv1_542774_AA1730010,TRIAE_CS42_3AS_TGACv1_211594_AA0692070,
cellular response to oxygen levels	GO:0071453	5	0.17417	2.62244	2	10	3226	42300	TRIAE_CS42_2AL_TGACv1_094134_AA0293170,TRIAE_CS42_6AL_TGACv1_472754_AA1525630,
peptidyl-lysine modification	GO:0018205	9	0.257567	1.15696	24	272	3226	42300	,TRIAE_CS42_2DL_TGACv1_158593_AA0522690,TRIAE_CS42_1DS_TGACv1_080134_AA0240970,TRIAE_CS42_5DL_TGACv1_435902_AA1456130,TRIAE_CS42_4BS_TGACv1_328939_AA1095890,TRIAE_CS42_2BL_TGACv1_132000_AA0434370,TRIAE_CS42_2BL_TGACv1_132610_AA0438610,TRIAE_CS42_3B_TGACv1_222630_AA0768230,TRIAE_CS42_7AL_TGACv1_555988_AA1751820,TRIAE_CS42_6AS_TGACv1_487611_AA1571850,TRIAE_CS42_3DL_TGACv1_250163_AA0863390,TRIAE_CS4…
copper ion homeostasis	GO:0055070	10	0.510337	1.45691	1	9	3226	42300	TRIAE_CS42_7BL_TGACv1_576811_AA1855640,
meristem initiation	GO:0010014	3	0.135343	2.31392	3	17	3226	42300	TRIAE_CS42_1BL_TGACv1_031136_AA0108450,TRIAE_CS42_3AS_TGACv1_211472_AA0690490,TRIAE_CS42_3DL_TGACv1_251571_AA0882610,
root morphogenesis	GO:0010015	5	0.558905	0.997668	7	92	3226	42300	,TRIAE_CS42_4BL_TGACv1_320766_AA1048240,TRIAE_CS42_5DL_TGACv1_435094_AA1445980,TRIAE_CS42_7BL_TGACv1_576811_AA1855640,TRIAE_CS42_3AS_TGACv1_211472_AA0690490,TRIAE_CS42_4BS_TGACv1_330345_AA1107270,TRIAE_CS42_3DL_TGACv1_251571_AA0882610,
cellular response to anoxia	GO:0071454	5	0.0497788	5.24489	2	5	3226	42300	TRIAE_CS42_2AL_TGACv1_094134_AA0293170,TRIAE_CS42_6AL_TGACv1_472754_AA1525630,
peptidyl-proline modification	GO:0018208	9	0.0252455	1.59905	20	164	3226	42300	,TRIAE_CS42_6BL_TGACv1_500640_AA1607820,TRIAE_CS42_5DS_TGACv1_458169_AA1492500,TRIAE_CS42_5AS_TGACv1_394235_AA1279090,TRIAE_CS42_7AL_TGACv1_557100_AA1776430,TRIAE_CS42_7DS_TGACv1_623587_AA2054630,TRIAE_CS42_3AS_TGACv1_213538_AA0707200,TRIAE_CS42_6AS_TGACv1_488407_AA1575400,TRIAE_CS42_3B_TGACv1_221765_AA0749500,TRIAE_CS42_2BL_TGACv1_129547_AA0388100,TRIAE_CS42_3DL_TGACv1_253782_AA0895560,TRIAE_CS4…
shoot system morphogenesis	GO:0010016	4	0.231477	1.31122	10	100	3226	42300	TRIAE_CS42_6DL_TGACv1_530141_AA1719340,TRIAE_CS42_1BL_TGACv1_033860_AA0142380,TRIAE_CS42_5DL_TGACv1_434039_AA1427760,TRIAE_CS42_6BL_TGACv1_500374_AA1603810,TRIAE_CS42_2AL_TGACv1_094816_AA0303560,TRIAE_CS42_5BL_TGACv1_406398_AA1345140,TRIAE_CS42_7AL_TGACv1_557747_AA1785560,TRIAE_CS42_4BS_TGACv1_329444_AA1101380,TRIAE_CS42_4BL_TGACv1_322248_AA1070000,TRIAE_CS42_7BS_TGACv1_591819_AA1922500,
red or far-red light signaling pathway	GO:0010017	4	0.275502	1.63903	3	24	3226	42300	TRIAE_CS42_3B_TGACv1_223611_AA0784540,TRIAE_CS42_3DL_TGACv1_250163_AA0863360,TRIAE_CS42_1BL_TGACv1_031145_AA0108600,
calcium ion homeostasis	GO:0055074	9	0.0709507	4.37074	2	6	3226	42300	TRIAE_CS42_6DL_TGACv1_530141_AA1719340,TRIAE_CS42_6BL_TGACv1_500374_AA1603810,
chloroplast-nucleus signaling pathway	GO:0010019	4	0.378742	2.18537	1	6	3226	42300	TRIAE_CS42_6AL_TGACv1_471614_AA1511800,
chloroplast fission	GO:0010020	7	0.000508108	4.03453	8	26	3226	42300	,TRIAE_CS42_6BL_TGACv1_500186_AA1600780,TRIAE_CS42_5DL_TGACv1_435521_AA1451570,TRIAE_CS42_6BL_TGACv1_500958_AA1612040,TRIAE_CS42_2DL_TGACv1_158673_AA0524320,TRIAE_CS42_6DL_TGACv1_526952_AA1695900,TRIAE_CS42_2BL_TGACv1_131155_AA0423370,TRIAE_CS42_5BL_TGACv1_404911_AA1314640,
transition metal ion homeostasis	GO:0055076	9	0.927118	0.39734	1	33	3226	42300	TRIAE_CS42_7BL_TGACv1_576811_AA1855640,
peptidyl-tyrosine modification	GO:0018212	9	0.0899686	1.66211	9	71	3226	42300	TRIAE_CS42_3DS_TGACv1_272355_AA0919490,TRIAE_CS42_2DL_TGACv1_158033_AA0506740,TRIAE_CS42_3B_TGACv1_220677_AA0715060,TRIAE_CS42_1AS_TGACv1_019176_AA0062190,TRIAE_CS42_7DS_TGACv1_621674_AA2022890,TRIAE_CS42_U_TGACv1_640900_AA2078630,TRIAE_CS42_1AL_TGACv1_003148_AA0048280,TRIAE_CS42_7BS_TGACv1_593428_AA1951470,TRIAE_CS42_2AL_TGACv1_094760_AA0302740,
regulation of hormone biosynthetic process	GO:0046885	7	0.695825	0.874148	1	15	3226	42300	TRIAE_CS42_7BL_TGACv1_576811_AA1855640,
sodium ion homeostasis	GO:0055078	9	0.378742	2.18537	1	6	3226	42300	TRIAE_CS42_6DS_TGACv1_542774_AA1730010,
meristem determinacy	GO:0010022	3	0.614065	1.09268	1	12	3226	42300	TRIAE_CS42_4BS_TGACv1_327862_AA1076830,
cellular response to oxidative stress	GO:0034599	5	0.888038	0.59601	3	66	3226	42300	TRIAE_CS42_2AS_TGACv1_114644_AA0368560,TRIAE_CS42_7AS_TGACv1_571532_AA1848370,TRIAE_CS42_2BL_TGACv1_129555_AA0388420,
cation homeostasis	GO:0055080	7	0.74911	0.809396	5	81	3226	42300	TRIAE_CS42_6DL_TGACv1_530141_AA1719340,TRIAE_CS42_6BL_TGACv1_500374_AA1603810,TRIAE_CS42_6DS_TGACv1_542774_AA1730010,TRIAE_CS42_3AS_TGACv1_211594_AA0692070,TRIAE_CS42_7BL_TGACv1_576811_AA1855640,
peptidyl-arginine methylation	GO:0018216	10	0.0262513	4.37074	3	9	3226	42300	TRIAE_CS42_7AL_TGACv1_556814_AA1771540,TRIAE_CS42_7DS_TGACv1_621858_AA2027820,TRIAE_CS42_5AL_TGACv1_375287_AA1219220,
wax biosynthetic process	GO:0010025	6	0.582193	1.19202	1	11	3226	42300	TRIAE_CS42_3B_TGACv1_220848_AA0721220,
anion homeostasis	GO:0055081	7	0.17277	2.07035	3	19	3226	42300	TRIAE_CS42_6DS_TGACv1_542774_AA1730010,TRIAE_CS42_5BL_TGACv1_406562_AA1347100,TRIAE_CS42_1BL_TGACv1_031170_AA0109070,
plastid transcription	GO:0042793	8	0.778559	0.690116	1	19	3226	42300	TRIAE_CS42_3B_TGACv1_220809_AA0719790,
trichome differentiation	GO:0010026	5	0.543543	1.06315	3	37	3226	42300	TRIAE_CS42_3B_TGACv1_220848_AA0721220,TRIAE_CS42_2AS_TGACv1_114093_AA0363980,TRIAE_CS42_5DL_TGACv1_438199_AA1468020,
cellular chemical homeostasis	GO:0055082	4	0.861651	0.66391	4	79	3226	42300	TRIAE_CS42_6DL_TGACv1_530141_AA1719340,TRIAE_CS42_6BL_TGACv1_500374_AA1603810,TRIAE_CS42_6DS_TGACv1_542774_AA1730010,TRIAE_CS42_3AS_TGACv1_211594_AA0692070,
thylakoid membrane organization	GO:0010027	6	0.485774	1.15696	3	34	3226	42300	TRIAE_CS42_6BL_TGACv1_500188_AA1600870,TRIAE_CS42_4BS_TGACv1_327817_AA1075100,TRIAE_CS42_3AS_TGACv1_210712_AA0677520,
monovalent inorganic anion homeostasis	GO:0055083	8	0.318994	1.7483	2	15	3226	42300	TRIAE_CS42_6DS_TGACv1_542774_AA1730010,TRIAE_CS42_1BL_TGACv1_031170_AA0109070,
transmembrane transport	GO:0055085	5	0.00506589	1.16634	256	2878	3226	42300	,TRIAE_CS42_4DL_TGACv1_343532_AA1136130,TRIAE_CS42_6AS_TGACv1_486199_AA1558070,TRIAE_CS42_2AL_TGACv1_094886_AA0304600,TRIAE_CS42_4DL_TGACv1_345012_AA1151040,TRIAE_CS42_2BL_TGACv1_130407_AA0410710,TRIAE_CS42_2AL_TGACv1_094134_AA0293160,TRIAE_CS42_4AS_TGACv1_309066_AA1030270,TRIAE_CS42_3B_TGACv1_225351_AA0807390,TRIAE_CS42_3B_TGACv1_226158_AA0814320,TRIAE_CS42_5DS_TGACv1_457973_AA1491180,TRIAE_CS42…
cellular response to heat	GO:0034605	5	0.153696	2.18537	3	18	3226	42300	,TRIAE_CS42_5DS_TGACv1_458169_AA1492490,TRIAE_CS42_3DS_TGACv1_273132_AA0928700,
regulation of seed germination	GO:0010029	8	0.42469	1.26892	3	31	3226	42300	,TRIAE_CS42_7DS_TGACv1_621858_AA2027820,TRIAE_CS42_7DS_TGACv1_623222_AA2050860,
nucleobase-containing small molecule metabolic process	GO:0055086	6	0.916727	0.846446	55	852	3226	42300	,TRIAE_CS42_6DL_TGACv1_526803_AA1692360,TRIAE_CS42_2DL_TGACv1_162693_AA0563380,TRIAE_CS42_3DS_TGACv1_271534_AA0901690,TRIAE_CS42_7BL_TGACv1_577459_AA1875750,TRIAE_CS42_6DL_TGACv1_530141_AA1719340,TRIAE_CS42_5AS_TGACv1_394253_AA1279170,TRIAE_CS42_4AL_TGACv1_291313_AA0993720,TRIAE_CS42_7AL_TGACv1_556383_AA1761900,TRIAE_CS42_2BL_TGACv1_130396_AA0410360,TRIAE_CS42_3B_TGACv1_224116_AA0792540,TRIAE_CS4…
positive regulation of seed germination	GO:0010030	9	0.202654	2.38404	2	11	3226	42300	,TRIAE_CS42_7DS_TGACv1_621858_AA2027820,
cellular response to osmotic stress	GO:0071470	5	0.457541	1.31122	2	20	3226	42300	TRIAE_CS42_4DS_TGACv1_361671_AA1171310,TRIAE_CS42_5AS_TGACv1_392752_AA1264080,
meiotic chromosome condensation	GO:0010032	9	0.27191	3.27805	1	4	3226	42300	TRIAE_CS42_1AL_TGACv1_001653_AA0033660,
lipid homeostasis	GO:0055088	6	0.695825	0.874148	1	15	3226	42300	TRIAE_CS42_5BL_TGACv1_406562_AA1347100,
response to organic substance	GO:0010033	4	0.797257	0.922467	84	1194	3226	42300	,TRIAE_CS42_5BL_TGACv1_406873_AA1350810,TRIAE_CS42_6DL_TGACv1_530141_AA1719340,TRIAE_CS42_3B_TGACv1_225364_AA0807560,TRIAE_CS42_1DL_TGACv1_062737_AA0219050,TRIAE_CS42_1BS_TGACv1_052012_AA0181220,TRIAE_CS42_3B_TGACv1_222884_AA0772530,TRIAE_CS42_1BL_TGACv1_033860_AA0142380,TRIAE_CS42_5DS_TGACv1_457973_AA1491180,TRIAE_CS42_6AS_TGACv1_486700_AA1564170,TRIAE_CS42_7BS_TGACv1_593680_AA1953740,TRIAE_CS42…
cellular response to salt stress	GO:0071472	6	0.670703	0.936587	1	14	3226	42300	TRIAE_CS42_5AS_TGACv1_392752_AA1264080,
fatty acid homeostasis	GO:0055089	8	0.0762648	13.1122	1	1	3226	42300	TRIAE_CS42_5BL_TGACv1_406562_AA1347100,
acylglycerol homeostasis	GO:0055090	7	0.0762648	13.1122	1	1	3226	42300	TRIAE_CS42_5BL_TGACv1_406562_AA1347100,
response to inorganic substance	GO:0010035	4	0.156782	1.17026	44	493	3226	42300	,TRIAE_CS42_3DS_TGACv1_271534_AA0901690,TRIAE_CS42_6DL_TGACv1_530141_AA1719340,TRIAE_CS42_2BL_TGACv1_129955_AA0400370,TRIAE_CS42_1BS_TGACv1_052012_AA0181220,TRIAE_CS42_3AS_TGACv1_210809_AA0679580,TRIAE_CS42_2DL_TGACv1_162738_AA0563460,TRIAE_CS42_U_TGACv1_641778_AA2104030,TRIAE_CS42_6DL_TGACv1_527190_AA1700230,TRIAE_CS42_6BL_TGACv1_500374_AA1603810,TRIAE_CS42_6DL_TGACv1_527547_AA1705610,TRIAE_CS42…
phospholipid homeostasis	GO:0055091	8	0.0762648	13.1122	1	1	3226	42300	TRIAE_CS42_5BL_TGACv1_406562_AA1347100,
response to boron-containing substance	GO:0010036	4	0.211794	4.37074	1	3	3226	42300	TRIAE_CS42_U_TGACv1_645802_AA2145460,
tetrahydrofolylpolyglutamate metabolic process	GO:0046900	6	0.547689	1.31122	1	10	3226	42300	TRIAE_CS42_1BL_TGACv1_032016_AA0124230,
cellular protein localization	GO:0034613	5	0.450688	1.02506	48	614	3226	42300	,TRIAE_CS42_6AL_TGACv1_471250_AA1505520,TRIAE_CS42_7DS_TGACv1_622221_AA2035710,TRIAE_CS42_6AS_TGACv1_486700_AA1564170,TRIAE_CS42_4BL_TGACv1_321098_AA1055320,TRIAE_CS42_6DL_TGACv1_526318_AA1679410,TRIAE_CS42_7DS_TGACv1_623432_AA2053120,TRIAE_CS42_1BL_TGACv1_032509_AA0130750,TRIAE_CS42_1BL_TGACv1_032327_AA0128440,TRIAE_CS42_2BS_TGACv1_146054_AA0454300,TRIAE_CS42_1BS_TGACv1_052086_AA0181320,TRIAE_CS…
tetrahydrofolylpolyglutamate biosynthetic process	GO:0046901	7	0.547689	1.31122	1	10	3226	42300	TRIAE_CS42_1BL_TGACv1_032016_AA0124230,
response to metal ion	GO:0010038	5	0.580445	0.97405	13	175	3226	42300	,TRIAE_CS42_3DS_TGACv1_271534_AA0901690,TRIAE_CS42_1BS_TGACv1_052012_AA0181220,TRIAE_CS42_U_TGACv1_641778_AA2104030,TRIAE_CS42_2AL_TGACv1_094368_AA0296520,TRIAE_CS42_5BL_TGACv1_408023_AA1361150,TRIAE_CS42_1DS_TGACv1_080781_AA0253680,TRIAE_CS42_3DS_TGACv1_272551_AA0922210,TRIAE_CS42_4BL_TGACv1_320451_AA1039710,TRIAE_CS42_1BL_TGACv1_030454_AA0091140,TRIAE_CS42_6AS_TGACv1_486846_AA1565730,TRIAE_CS42…
cellular response to reactive oxygen species	GO:0034614	6	0.914587	0.504316	2	52	3226	42300	TRIAE_CS42_7AS_TGACv1_571532_AA1848370,TRIAE_CS42_2BL_TGACv1_129555_AA0388420,
secretion	GO:0046903	5	0.833595	0.800276	13	213	3226	42300	,TRIAE_CS42_7DL_TGACv1_606411_AA2010000,TRIAE_CS42_2AL_TGACv1_096012_AA0316650,TRIAE_CS42_2BL_TGACv1_129453_AA0384490,TRIAE_CS42_1BS_TGACv1_049997_AA0165580,TRIAE_CS42_5DL_TGACv1_433500_AA1414830,TRIAE_CS42_2AS_TGACv1_113196_AA0352860,TRIAE_CS42_7AL_TGACv1_560290_AA1802000,TRIAE_CS42_2AL_TGACv1_098281_AA0325880,TRIAE_CS42_2AS_TGACv1_112071_AA0329530,TRIAE_CS42_6BL_TGACv1_500890_AA1611320,TRIAE_CS…
cellular response to radiation	GO:0071478	5	0.19141	1.43695	8	73	3226	42300	,TRIAE_CS42_6DL_TGACv1_530141_AA1719340,TRIAE_CS42_6BL_TGACv1_500374_AA1603810,TRIAE_CS42_3DS_TGACv1_272383_AA0919890,TRIAE_CS42_3B_TGACv1_223611_AA0784540,TRIAE_CS42_3DL_TGACv1_250163_AA0863360,TRIAE_CS42_U_TGACv1_643438_AA2132010,TRIAE_CS42_1BL_TGACv1_031145_AA0108600,
negative regulation of mRNA catabolic process	GO:1902373	8	0.211794	4.37074	1	3	3226	42300	TRIAE_CS42_3AL_TGACv1_194322_AA0630990,
intracellular receptor signaling pathway	GO:0030522	4	0.135343	2.31392	3	17	3226	42300	TRIAE_CS42_6DL_TGACv1_530141_AA1719340,TRIAE_CS42_6BL_TGACv1_500374_AA1603810,TRIAE_CS42_U_TGACv1_643438_AA2132010,
cellular response to blue light	GO:0071483	7	0.192463	1.96683	3	20	3226	42300	TRIAE_CS42_6DL_TGACv1_530141_AA1719340,TRIAE_CS42_6BL_TGACv1_500374_AA1603810,TRIAE_CS42_U_TGACv1_643438_AA2132010,
intracellular transport	GO:0046907	5	0.177051	1.13414	57	659	3226	42300	,TRIAE_CS42_6AL_TGACv1_471250_AA1505520,TRIAE_CS42_7DS_TGACv1_622221_AA2035710,TRIAE_CS42_6AS_TGACv1_486700_AA1564170,TRIAE_CS42_4BL_TGACv1_321098_AA1055320,TRIAE_CS42_6DL_TGACv1_526318_AA1679410,TRIAE_CS42_7DS_TGACv1_623432_AA2053120,TRIAE_CS42_1BL_TGACv1_032509_AA0130750,TRIAE_CS42_1BL_TGACv1_032327_AA0128440,TRIAE_CS42_2BS_TGACv1_146054_AA0454300,TRIAE_CS42_1AL_TGACv1_005785_AA0054990,TRIAE_CS…
cellular response to light stimulus	GO:0071482	6	0.136601	1.56564	8	67	3226	42300	,TRIAE_CS42_6DL_TGACv1_530141_AA1719340,TRIAE_CS42_6BL_TGACv1_500374_AA1603810,TRIAE_CS42_3DS_TGACv1_272383_AA0919890,TRIAE_CS42_3B_TGACv1_223611_AA0784540,TRIAE_CS42_3DL_TGACv1_250163_AA0863360,TRIAE_CS42_U_TGACv1_643438_AA2132010,TRIAE_CS42_1BL_TGACv1_031145_AA0108600,
cellular response to unfolded protein	GO:0034620	6	0.0944204	3.74635	2	7	3226	42300	,TRIAE_CS42_7DS_TGACv1_622149_AA2033890,
response to aluminum ion	GO:0010044	6	0.0711739	3.0259	3	13	3226	42300	TRIAE_CS42_1BS_TGACv1_052012_AA0181220,TRIAE_CS42_1DS_TGACv1_080781_AA0253680,TRIAE_CS42_1BL_TGACv1_030454_AA0091140,
negative regulation of RNA catabolic process	GO:1902369	8	0.211794	4.37074	1	3	3226	42300	TRIAE_CS42_3AL_TGACv1_194322_AA0630990,
cellular response to light intensity	GO:0071484	7	0.670703	0.936587	1	14	3226	42300	,
cellular protein-containing complex assembly	GO:0034622	6	0.923782	0.814157	38	612	3226	42300	,TRIAE_CS42_1AL_TGACv1_002852_AA0045530,TRIAE_CS42_5DL_TGACv1_436442_AA1461020,TRIAE_CS42_5DL_TGACv1_437778_AA1467310,TRIAE_CS42_3DL_TGACv1_249949_AA0858950,TRIAE_CS42_2AL_TGACv1_095734_AA0314120,TRIAE_CS42_2AL_TGACv1_094147_AA0293310,TRIAE_CS42_5BL_TGACv1_406314_AA1343920,TRIAE_CS42_1DL_TGACv1_061847_AA0204270,TRIAE_CS42_2BS_TGACv1_145994_AA0452210,TRIAE_CS42_5BS_TGACv1_423513_AA1378460,TRIAE_CS…
monopolar cell growth	GO:0042814	7	0.582193	1.19202	1	11	3226	42300	TRIAE_CS42_7DL_TGACv1_603800_AA1989500,
cellular response to high light intensity	GO:0071486	8	0.510337	1.45691	1	9	3226	42300	,
vitamin B6 metabolic process	GO:0042816	6	0.403847	1.45691	2	18	3226	42300	,TRIAE_CS42_1AL_TGACv1_002432_AA0041870,
vernalization response	GO:0010048	5	0.0314436	6.55611	2	4	3226	42300	TRIAE_CS42_2BS_TGACv1_146519_AA0467350,TRIAE_CS42_6AS_TGACv1_487611_AA1571850,
cellular response to red or far red light	GO:0071489	7	0.275502	1.63903	3	24	3226	42300	TRIAE_CS42_3B_TGACv1_223611_AA0784540,TRIAE_CS42_3DL_TGACv1_250163_AA0863360,TRIAE_CS42_1BL_TGACv1_031145_AA0108600,
pyridoxal metabolic process	GO:0042817	5	0.211794	4.37074	1	3	3226	42300	TRIAE_CS42_1AL_TGACv1_002432_AA0041870,
vitamin B6 biosynthetic process	GO:0042819	7	0.403847	1.45691	2	18	3226	42300	,TRIAE_CS42_1AL_TGACv1_002432_AA0041870,
xylem and phloem pattern formation	GO:0010051	5	0.224816	1.63903	4	32	3226	42300	TRIAE_CS42_1BL_TGACv1_033860_AA0142380,TRIAE_CS42_5DL_TGACv1_434039_AA1427760,TRIAE_CS42_1BL_TGACv1_031136_AA0108450,TRIAE_CS42_5BL_TGACv1_406398_AA1345140,
cellular response to UV-B	GO:0071493	8	0.327443	2.62244	1	5	3226	42300	TRIAE_CS42_3DS_TGACv1_272383_AA0919890,
root epidermal cell differentiation	GO:0010053	6	0.808862	0.672421	2	39	3226	42300	,TRIAE_CS42_4BL_TGACv1_320766_AA1048240,
cellular response to UV-A	GO:0071492	8	0.378742	2.18537	1	6	3226	42300	,
pyridoxal biosynthetic process	GO:0042821	6	0.211794	4.37074	1	3	3226	42300	TRIAE_CS42_1AL_TGACv1_002432_AA0041870,
cellular response to endogenous stimulus	GO:0071495	4	0.95395	0.745012	25	440	3226	42300	,TRIAE_CS42_3B_TGACv1_222884_AA0772530,TRIAE_CS42_4DS_TGACv1_362233_AA1177990,TRIAE_CS42_1BS_TGACv1_050360_AA0171190,TRIAE_CS42_2BL_TGACv1_129683_AA0392460,TRIAE_CS42_4AL_TGACv1_288372_AA0946700,TRIAE_CS42_1BS_TGACv1_049684_AA0159560,TRIAE_CS42_7DL_TGACv1_603201_AA1978120,TRIAE_CS42_6AS_TGACv1_487611_AA1571850,TRIAE_CS42_4BS_TGACv1_329444_AA1101380,TRIAE_CS42_3AS_TGACv1_211472_AA0690490,TRIAE_CS4…
trichoblast differentiation	GO:0010054	7	0.808862	0.672421	2	39	3226	42300	,TRIAE_CS42_4BL_TGACv1_320766_AA1048240,
pyridoxal phosphate metabolic process	GO:0042822	5	0.403847	1.45691	2	18	3226	42300	,TRIAE_CS42_1AL_TGACv1_002432_AA0041870,
pyridoxal phosphate biosynthetic process	GO:0042823	7	0.403847	1.45691	2	18	3226	42300	,TRIAE_CS42_1AL_TGACv1_002432_AA0041870,
barbed-end actin filament capping	GO:0051016	10	0.378742	2.18537	1	6	3226	42300	TRIAE_CS42_4DL_TGACv1_344702_AA1149120,
cellular response to external stimulus	GO:0071496	4	0.930913	0.563966	4	93	3226	42300	,TRIAE_CS42_U_TGACv1_645802_AA2145460,TRIAE_CS42_1BL_TGACv1_031170_AA0109070,TRIAE_CS42_3AL_TGACv1_194575_AA0636150,
actin filament bundle assembly	GO:0051017	5	0.838795	0.570096	1	23	3226	42300	TRIAE_CS42_7DL_TGACv1_603561_AA1985690,
oxidation-reduction process	GO:0055114	3	0.982806	0.913475	415	5957	3226	42300	,TRIAE_CS42_6BL_TGACv1_502438_AA1624780,TRIAE_CS42_1BL_TGACv1_030594_AA0095080,TRIAE_CS42_6DL_TGACv1_526595_AA1687820,TRIAE_CS42_7AL_TGACv1_556593_AA1766510,TRIAE_CS42_3DS_TGACv1_271534_AA0901660,TRIAE_CS42_4AS_TGACv1_306509_AA1009380,TRIAE_CS42_1AL_TGACv1_001016_AA0023570,TRIAE_CS42_2AL_TGACv1_093052_AA0270530,TRIAE_CS42_4DL_TGACv1_342886_AA1124700,TRIAE_CS42_2DL_TGACv1_158855_AA0527200,TRIAE_CS…
glutathione transport	GO:0034635	8	0.146715	6.55611	1	2	3226	42300	,
cellular carbohydrate biosynthetic process	GO:0034637	6	0.0938577	1.27535	32	329	3226	42300	,TRIAE_CS42_2AL_TGACv1_093387_AA0279010,TRIAE_CS42_2DL_TGACv1_158120_AA0509810,TRIAE_CS42_4BL_TGACv1_320386_AA1037430,TRIAE_CS42_1AL_TGACv1_003185_AA0048590,TRIAE_CS42_4AL_TGACv1_288485_AA0950020,TRIAE_CS42_2DS_TGACv1_179004_AA0603350,TRIAE_CS42_5BL_TGACv1_406579_AA1347310,TRIAE_CS42_6BS_TGACv1_513362_AA1638960,TRIAE_CS42_2BL_TGACv1_129991_AA0401160,TRIAE_CS42_5BL_TGACv1_404821_AA1311800,TRIAE_CS…
cellular nitrogen compound metabolic process	GO:0034641	4	0.295911	1.01567	866	11180	3226	42300	,TRIAE_CS42_4BL_TGACv1_320356_AA1036510,TRIAE_CS42_6DL_TGACv1_526803_AA1692360,TRIAE_CS42_4DL_TGACv1_343117_AA1130150,TRIAE_CS42_2DL_TGACv1_162693_AA0563380,TRIAE_CS42_1BL_TGACv1_032072_AA0124950,TRIAE_CS42_7DL_TGACv1_602767_AA1967940,TRIAE_CS42_5AS_TGACv1_393073_AA1267970,TRIAE_CS42_1DS_TGACv1_088056_AA0265760,TRIAE_CS42_5AL_TGACv1_374237_AA1194670,TRIAE_CS42_5BS_TGACv1_423181_AA1369440,TRIAE_CS…
_CS42_2AL_TGACv1_095213_AA0308330,TRIAE_CS42_5DL_TGACv1_433108_AA1402300,TRIAE_CS42_6AS_TGACv1_485775_AA1551840,TRIAE_CS42_3AS_TGACv1_211055_AA0684200,TRIAE_CS42_6DS_TGACv1_543135_AA1735990,TRIAE_CS42_6AS_TGACv1_485360_AA1544020,TRIAE_CS42_1BL_TGACv1_030714_AA0098840,TRIAE_CS42_2BS_TGACv1_152590_AA0499010,TRIAE_CS42_7DS_TGACv1_623413_AA2052910,TRIAE_CS42_U_TGACv1_642614_AA2120340,TRIAE_CS42_7DL_T…
chiasma assembly	GO:0051026	5	0.740467	0.771307	1	17	3226	42300	TRIAE_CS42_4AL_TGACv1_291794_AA0996620,
cellular response to UV	GO:0034644	7	0.260766	2.01726	2	13	3226	42300	,TRIAE_CS42_3DS_TGACv1_272383_AA0919890,
mRNA transport	GO:0051028	9	0.505437	1.1239	3	35	3226	42300	TRIAE_CS42_4DL_TGACv1_342817_AA1122820,TRIAE_CS42_3B_TGACv1_223280_AA0779550,TRIAE_CS42_1AL_TGACv1_003124_AA0048030,
cellular macromolecule biosynthetic process	GO:0034645	6	0.0186355	1.07445	653	7969	3226	42300	,TRIAE_CS42_4BL_TGACv1_320356_AA1036510,TRIAE_CS42_4DL_TGACv1_343117_AA1130150,TRIAE_CS42_U_TGACv1_641607_AA2099340,TRIAE_CS42_1BL_TGACv1_032072_AA0124950,TRIAE_CS42_7DL_TGACv1_602767_AA1967940,TRIAE_CS42_5AS_TGACv1_393073_AA1267970,TRIAE_CS42_5AL_TGACv1_374237_AA1194670,TRIAE_CS42_5BS_TGACv1_423181_AA1369440,TRIAE_CS42_5AL_TGACv1_374001_AA1187360,TRIAE_CS42_2AL_TGACv1_096657_AA0320520,TRIAE_CS42…
carbohydrate metabolic process	GO:0005975	4	0.423077	1.01507	194	2506	3226	42300	,TRIAE_CS42_2DL_TGACv1_162693_AA0563380,TRIAE_CS42_5BL_TGACv1_404484_AA1301580,TRIAE_CS42_U_TGACv1_641926_AA2107380,TRIAE_CS42_2DL_TGACv1_158329_AA0515810,TRIAE_CS42_3DS_TGACv1_271534_AA0901690,TRIAE_CS42_4DL_TGACv1_343826_AA1140120,TRIAE_CS42_4DL_TGACv1_342987_AA1127120,TRIAE_CS42_7DL_TGACv1_602629_AA1963150,TRIAE_CS42_6AS_TGACv1_485261_AA1541860,TRIAE_CS42_3B_TGACv1_221924_AA0753300,TRIAE_CS42_…
mitotic cytokinetic process	GO:1902410	5	0.275502	1.63903	3	24	3226	42300	,TRIAE_CS42_2BL_TGACv1_130187_AA0405800,TRIAE_CS42_5DL_TGACv1_433088_AA1401500,
polysaccharide metabolic process	GO:0005976	5	0.157896	1.14272	59	677	3226	42300	,TRIAE_CS42_5BL_TGACv1_404484_AA1301580,TRIAE_CS42_4DL_TGACv1_342987_AA1127120,TRIAE_CS42_6AS_TGACv1_485261_AA1541860,TRIAE_CS42_2AL_TGACv1_093387_AA0279010,TRIAE_CS42_4BS_TGACv1_328242_AA1085080,TRIAE_CS42_7AS_TGACv1_569837_AA1825000,TRIAE_CS42_1BL_TGACv1_031898_AA0122330,TRIAE_CS42_2DL_TGACv1_162482_AA0562920,TRIAE_CS42_2DL_TGACv1_158120_AA0509810,TRIAE_CS42_1DS_TGACv1_080885_AA0255140,TRIAE_CS…
meristem maintenance	GO:0010073	3	0.612756	0.95016	5	69	3226	42300	TRIAE_CS42_6DL_TGACv1_530141_AA1719340,TRIAE_CS42_6BL_TGACv1_500374_AA1603810,TRIAE_CS42_4BS_TGACv1_327862_AA1076830,TRIAE_CS42_7BL_TGACv1_576811_AA1855640,TRIAE_CS42_2AS_TGACv1_112950_AA0348400,
glycogen metabolic process	GO:0005977	8	0.967056	0.304935	1	43	3226	42300	TRIAE_CS42_5DL_TGACv1_436001_AA1457180,
glycogen biosynthetic process	GO:0005978	9	0.891605	0.468293	1	28	3226	42300	TRIAE_CS42_5DL_TGACv1_436001_AA1457180,
nucleotide phosphorylation	GO:0046939	8	0.792702	0.840526	15	234	3226	42300	,TRIAE_CS42_2DL_TGACv1_162693_AA0563380,TRIAE_CS42_3DS_TGACv1_271534_AA0901690,TRIAE_CS42_5AL_TGACv1_374126_AA1191010,TRIAE_CS42_5DL_TGACv1_433386_AA1411660,TRIAE_CS42_6AL_TGACv1_471523_AA1510300,TRIAE_CS42_U_TGACv1_644240_AA2138290,TRIAE_CS42_4DS_TGACv1_361462_AA1168450,TRIAE_CS42_5BL_TGACv1_406363_AA1344530,TRIAE_CS42_3AL_TGACv1_196173_AA0657880,TRIAE_CS42_4AL_TGACv1_288474_AA0949670,TRIAE_CS42…
genetic imprinting	GO:0071514	6	0.27191	3.27805	1	4	3226	42300	,
regulation of meristem growth	GO:0010075	6	0.445366	1.22927	3	32	3226	42300	TRIAE_CS42_6DL_TGACv1_530141_AA1719340,TRIAE_CS42_6BL_TGACv1_500374_AA1603810,TRIAE_CS42_7BL_TGACv1_576811_AA1855640,
nucleobase-containing compound biosynthetic process	GO:0034654	6	0.316969	1.02053	475	6103	3226	42300	,TRIAE_CS42_4BL_TGACv1_320356_AA1036510,TRIAE_CS42_6DL_TGACv1_526803_AA1692360,TRIAE_CS42_4DL_TGACv1_343117_AA1130150,TRIAE_CS42_2DL_TGACv1_162693_AA0563380,TRIAE_CS42_1BL_TGACv1_032072_AA0124950,TRIAE_CS42_7DL_TGACv1_602767_AA1967940,TRIAE_CS42_5AS_TGACv1_393073_AA1267970,TRIAE_CS42_5BS_TGACv1_423181_AA1369440,TRIAE_CS42_5AL_TGACv1_374001_AA1187360,TRIAE_CS42_2AL_TGACv1_096657_AA0320520,TRIAE_CS…
starch metabolic process	GO:0005982	8	0.650553	0.91057	5	72	3226	42300	,TRIAE_CS42_4BS_TGACv1_328242_AA1085080,TRIAE_CS42_5DL_TGACv1_436001_AA1457180,TRIAE_CS42_1DL_TGACv1_063094_AA0223800,TRIAE_CS42_1BL_TGACv1_031563_AA0116200,
carboxylic acid transport	GO:0046942	8	0.41413	1.08622	14	169	3226	42300	,TRIAE_CS42_6AL_TGACv1_472795_AA1526090,TRIAE_CS42_2AS_TGACv1_114196_AA0364910,TRIAE_CS42_6BS_TGACv1_513441_AA1641690,TRIAE_CS42_6AL_TGACv1_471434_AA1508700,TRIAE_CS42_2BL_TGACv1_133232_AA0441960,TRIAE_CS42_1DS_TGACv1_080781_AA0253680,TRIAE_CS42_3B_TGACv1_221035_AA0727710,TRIAE_CS42_4BL_TGACv1_320317_AA1035020,TRIAE_CS42_2BS_TGACv1_146518_AA0467330,TRIAE_CS42_3B_TGACv1_222083_AA0756960,TRIAE_CS42…
nucleobase-containing compound catabolic process	GO:0034655	6	0.10249	1.26383	32	332	3226	42300	,TRIAE_CS42_2DL_TGACv1_162693_AA0563380,TRIAE_CS42_3DS_TGACv1_271534_AA0901690,TRIAE_CS42_2BL_TGACv1_129955_AA0400370,TRIAE_CS42_2AL_TGACv1_095555_AA0312090,TRIAE_CS42_2DL_TGACv1_162738_AA0563460,TRIAE_CS42_5DS_TGACv1_458169_AA1492490,TRIAE_CS42_5AL_TGACv1_374126_AA1191010,TRIAE_CS42_5BL_TGACv1_407072_AA1353020,TRIAE_CS42_3B_TGACv1_234740_AA0832140,TRIAE_CS42_6DL_TGACv1_527031_AA1697460,TRIAE_CS4…
starch catabolic process	GO:0005983	9	0.778559	0.690116	1	19	3226	42300	TRIAE_CS42_4BS_TGACv1_328242_AA1085080,
disaccharide metabolic process	GO:0005984	6	0.750985	0.826896	7	111	3226	42300	,TRIAE_CS42_6BS_TGACv1_513362_AA1638960,TRIAE_CS42_4BL_TGACv1_320617_AA1044750,TRIAE_CS42_2BS_TGACv1_146971_AA0475960,TRIAE_CS42_4BL_TGACv1_321796_AA1065570,TRIAE_CS42_2AS_TGACv1_113796_AA0360690,TRIAE_CS42_4BS_TGACv1_329408_AA1100970,
nucleobase-containing small molecule catabolic process	GO:0034656	7	0.231598	2.18537	2	12	3226	42300	TRIAE_CS42_2BL_TGACv1_130067_AA0402710,TRIAE_CS42_3DL_TGACv1_249532_AA0851000,
sucrose metabolic process	GO:0005985	7	0.889978	0.546342	2	48	3226	42300	,TRIAE_CS42_4BS_TGACv1_329408_AA1100970,
regulation of root meristem growth	GO:0010082	7	0.695825	0.874148	1	15	3226	42300	TRIAE_CS42_7BL_TGACv1_576811_AA1855640,
regulation of cytoplasmic translation	GO:2000765	9	0.510337	1.45691	1	9	3226	42300	TRIAE_CS42_6BL_TGACv1_503207_AA1627530,
ncRNA metabolic process	GO:0034660	8	0.428916	1.03025	55	700	3226	42300	,TRIAE_CS42_3AS_TGACv1_213976_AA0708230,TRIAE_CS42_1BL_TGACv1_031004_AA0105530,TRIAE_CS42_3AS_TGACv1_212399_AA0700600,TRIAE_CS42_5AL_TGACv1_375383_AA1220850,TRIAE_CS42_5DS_TGACv1_458169_AA1492490,TRIAE_CS42_3B_TGACv1_220878_AA0722130,TRIAE_CS42_U_TGACv1_641663_AA2100810,TRIAE_CS42_5BL_TGACv1_405994_AA1338730,TRIAE_CS42_6AL_TGACv1_471959_AA1516240,TRIAE_CS42_5AL_TGACv1_377733_AA1249060,TRIAE_CS42_…
ncRNA catabolic process	GO:0034661	9	0.00394085	7.86733	3	5	3226	42300	TRIAE_CS42_5DS_TGACv1_458169_AA1492490,TRIAE_CS42_5AL_TGACv1_375932_AA1229040,TRIAE_CS42_4DS_TGACv1_361720_AA1172030,
regulation of stomatal opening	GO:1902456	6	0.318994	1.7483	2	15	3226	42300	TRIAE_CS42_5DL_TGACv1_434410_AA1435360,TRIAE_CS42_7AL_TGACv1_560290_AA1802000,
trehalose metabolic process	GO:0005991	7	0.320666	1.28973	6	61	3226	42300	,TRIAE_CS42_6BS_TGACv1_513362_AA1638960,TRIAE_CS42_4BL_TGACv1_320617_AA1044750,TRIAE_CS42_2BS_TGACv1_146971_AA0475960,TRIAE_CS42_4BL_TGACv1_321796_AA1065570,TRIAE_CS42_2AS_TGACv1_113796_AA0360690,
positive regulation of stomatal opening	GO:1902458	6	0.211794	4.37074	1	3	3226	42300	TRIAE_CS42_7AL_TGACv1_560290_AA1802000,
phloem or xylem histogenesis	GO:0010087	5	0.524701	1.09268	3	36	3226	42300	TRIAE_CS42_5DS_TGACv1_458169_AA1492490,TRIAE_CS42_1BL_TGACv1_031136_AA0108450,TRIAE_CS42_7DS_TGACv1_622603_AA2042430,
trehalose biosynthetic process	GO:0005992	8	0.253434	1.40488	6	56	3226	42300	,TRIAE_CS42_6BS_TGACv1_513362_AA1638960,TRIAE_CS42_4BL_TGACv1_320617_AA1044750,TRIAE_CS42_2BS_TGACv1_146971_AA0475960,TRIAE_CS42_4BL_TGACv1_321796_AA1065570,TRIAE_CS42_2AS_TGACv1_113796_AA0360690,
regulation of transport	GO:0051049	5	0.296765	1.29275	7	71	3226	42300	,TRIAE_CS42_3DL_TGACv1_249921_AA0858620,TRIAE_CS42_1BS_TGACv1_049684_AA0159560,TRIAE_CS42_7BL_TGACv1_579069_AA1903650,TRIAE_CS42_1DS_TGACv1_080697_AA0252340,TRIAE_CS42_4BS_TGACv1_330345_AA1107270,TRIAE_CS42_1BL_TGACv1_031170_AA0109070,
xylem development	GO:0010089	6	0.202654	2.38404	2	11	3226	42300	TRIAE_CS42_1BL_TGACv1_031136_AA0108450,TRIAE_CS42_7DS_TGACv1_622603_AA2042430,
regulation of peptidyl-lysine acetylation	GO:2000756	9	0.469902	1.63903	1	8	3226	42300	,
trichome morphogenesis	GO:0010090	7	0.695775	0.845949	2	31	3226	42300	TRIAE_CS42_3B_TGACv1_220848_AA0721220,TRIAE_CS42_2AS_TGACv1_114093_AA0363980,
positive regulation of transport	GO:0051050	5	0.0497788	5.24489	2	5	3226	42300	TRIAE_CS42_7BL_TGACv1_579069_AA1903650,TRIAE_CS42_4BS_TGACv1_330345_AA1107270,
negative regulation of peptidyl-lysine acetylation	GO:2000757	10	0.327443	2.62244	1	5	3226	42300	,
trichome branching	GO:0010091	7	0.719031	0.819513	1	16	3226	42300	TRIAE_CS42_3B_TGACv1_220848_AA0721220,
regulation of DNA metabolic process	GO:0051052	7	0.275881	1.29503	8	81	3226	42300	,TRIAE_CS42_5AL_TGACv1_375383_AA1220850,TRIAE_CS42_2AS_TGACv1_114644_AA0368560,TRIAE_CS42_7AL_TGACv1_559301_AA1799040,TRIAE_CS42_6BL_TGACv1_501948_AA1621830,TRIAE_CS42_6AS_TGACv1_486150_AA1557500,TRIAE_CS42_1AS_TGACv1_019260_AA0064020,TRIAE_CS42_5DL_TGACv1_433088_AA1401500,
monosaccharide metabolic process	GO:0005996	5	0.139562	1.24658	27	284	3226	42300	,TRIAE_CS42_2DL_TGACv1_158329_AA0515810,TRIAE_CS42_4DL_TGACv1_343826_AA1140120,TRIAE_CS42_7DL_TGACv1_602629_AA1963150,TRIAE_CS42_3DL_TGACv1_252022_AA0887130,TRIAE_CS42_7AL_TGACv1_556383_AA1761900,TRIAE_CS42_2DS_TGACv1_179266_AA0605730,TRIAE_CS42_4DL_TGACv1_343090_AA1129340,TRIAE_CS42_5DL_TGACv1_436362_AA1460300,TRIAE_CS42_7BS_TGACv1_595178_AA1958810,TRIAE_CS42_3AL_TGACv1_193768_AA0619500,TRIAE_CS…
specification of floral organ identity	GO:0010093	4	0.510337	1.45691	1	9	3226	42300	TRIAE_CS42_2AS_TGACv1_112950_AA0348400,
negative regulation of DNA metabolic process	GO:0051053	7	0.811062	0.624391	1	21	3226	42300	TRIAE_CS42_1AS_TGACv1_019260_AA0064020,
positive regulation of DNA metabolic process	GO:0051054	7	0.614065	1.09268	1	12	3226	42300	TRIAE_CS42_5DL_TGACv1_433088_AA1401500,
fructose metabolic process	GO:0006000	7	0.510337	1.45691	1	9	3226	42300	TRIAE_CS42_7AS_TGACv1_570274_AA1833190,
pyruvate biosynthetic process	GO:0042866	9	0.805505	0.810305	11	178	3226	42300	,TRIAE_CS42_2DL_TGACv1_162693_AA0563380,TRIAE_CS42_3DS_TGACv1_271534_AA0901690,TRIAE_CS42_5AL_TGACv1_374126_AA1191010,TRIAE_CS42_6AL_TGACv1_471523_AA1510300,TRIAE_CS42_4DS_TGACv1_361462_AA1168450,TRIAE_CS42_5BL_TGACv1_406363_AA1344530,TRIAE_CS42_3AL_TGACv1_196173_AA0657880,TRIAE_CS42_4AL_TGACv1_288474_AA0949670,TRIAE_CS42_5DS_TGACv1_456548_AA1473880,TRIAE_CS42_7DL_TGACv1_602766_AA1967830,
cell killing	GO:0001906	2	0.27191	3.27805	1	4	3226	42300	TRIAE_CS42_3DS_TGACv1_271731_AA0906950,
fructose 6-phosphate metabolic process	GO:0006002	6	0.46574	1.19202	3	33	3226	42300	TRIAE_CS42_5BL_TGACv1_406363_AA1344530,TRIAE_CS42_4AL_TGACv1_288474_AA0949670,TRIAE_CS42_7DL_TGACv1_602766_AA1967830,
regulation of photomorphogenesis	GO:0010099	7	0.695825	0.874148	1	15	3226	42300	TRIAE_CS42_1BL_TGACv1_031145_AA0108600,
fucose metabolic process	GO:0006004	7	0.564863	0.989601	8	106	3226	42300	,TRIAE_CS42_7DL_TGACv1_602629_AA1963150,TRIAE_CS42_2DS_TGACv1_179266_AA0605730,TRIAE_CS42_3DL_TGACv1_253414_AA0894480,TRIAE_CS42_4DS_TGACv1_361977_AA1175170,TRIAE_CS42_5AL_TGACv1_376619_AA1239170,TRIAE_CS42_7BL_TGACv1_577528_AA1877910,TRIAE_CS42_1BL_TGACv1_030463_AA0091500,
antisense RNA metabolic process	GO:0042868	9	0.469902	1.63903	1	8	3226	42300	TRIAE_CS42_3B_TGACv1_221012_AA0727030,
post-embryonic root morphogenesis	GO:0010101	6	0.176471	1.80858	4	29	3226	42300	TRIAE_CS42_5DL_TGACv1_435094_AA1445980,TRIAE_CS42_3AS_TGACv1_211472_AA0690490,TRIAE_CS42_4BS_TGACv1_330345_AA1107270,TRIAE_CS42_3DL_TGACv1_251571_AA0882610,
glucose metabolic process	GO:0006006	7	0.253434	1.40488	6	56	3226	42300	TRIAE_CS42_4DL_TGACv1_343826_AA1140120,TRIAE_CS42_7AL_TGACv1_556383_AA1761900,TRIAE_CS42_4DS_TGACv1_361520_AA1169520,TRIAE_CS42_2DL_TGACv1_162630_AA0563240,TRIAE_CS42_6DL_TGACv1_526990_AA1696870,TRIAE_CS42_2BS_TGACv1_146806_AA0473260,
lateral root morphogenesis	GO:0010102	7	0.318352	1.51295	3	26	3226	42300	TRIAE_CS42_5DL_TGACv1_435094_AA1445980,TRIAE_CS42_3AS_TGACv1_211472_AA0690490,TRIAE_CS42_3DL_TGACv1_251571_AA0882610,
glucose catabolic process	GO:0006007	8	0.378742	2.18537	1	6	3226	42300	TRIAE_CS42_4DL_TGACv1_343826_AA1140120,
stomatal complex morphogenesis	GO:0010103	5	0.378742	2.18537	1	6	3226	42300	TRIAE_CS42_4BL_TGACv1_322248_AA1070000,
regulation of ethylene-activated signaling pathway	GO:0010104	9	0.643507	1.00863	1	13	3226	42300	,
protein-chromophore linkage	GO:0018298	8	0.146084	1.40488	12	112	3226	42300	AIG90408,TRIAE_CS42_1BL_TGACv1_032860_AA0134840,TRIAE_CS42_4BS_TGACv1_329487_AA1101830,TRIAE_CS42_7BL_TGACv1_576982_AA1861850,TRIAE_CS42_3B_TGACv1_223990_AA0790560,TRIAE_CS42_2AS_TGACv1_114319_AA0366120,TRIAE_CS42_1DL_TGACv1_062633_AA0217550,TRIAE_CS42_5AS_TGACv1_394546_AA1280920,TRIAE_CS42_6BS_TGACv1_515244_AA1668580,TRIAE_CS42_5BL_TGACv1_405155_AA1321300,TRIAE_CS42_U_TGACv1_640859_AA2077540,TRI…
UDP-glucose metabolic process	GO:0006011	5	0.347734	1.63903	2	16	3226	42300	TRIAE_CS42_6BL_TGACv1_500080_AA1598470,TRIAE_CS42_1DL_TGACv1_062731_AA0218830,
galactose metabolic process	GO:0006012	7	0.160523	1.72529	5	38	3226	42300	TRIAE_CS42_2DL_TGACv1_158329_AA0515810,TRIAE_CS42_5DL_TGACv1_436362_AA1460300,TRIAE_CS42_3AL_TGACv1_193768_AA0619500,TRIAE_CS42_7DS_TGACv1_621520_AA2018120,TRIAE_CS42_2DS_TGACv1_179223_AA0605410,
regulation of photosynthesis	GO:0010109	6	0.740467	0.771307	1	17	3226	42300	TRIAE_CS42_5AL_TGACv1_376019_AA1230850,
mannose metabolic process	GO:0006013	7	0.510337	1.45691	1	9	3226	42300	TRIAE_CS42_5BS_TGACv1_423629_AA1380880,
cell cycle process	GO:0022402	3	0.74492	0.892251	23	338	3226	42300	,TRIAE_CS42_4AL_TGACv1_291794_AA0996620,TRIAE_CS42_4DS_TGACv1_362086_AA1176660,TRIAE_CS42_7BS_TGACv1_591893_AA1924820,TRIAE_CS42_2AL_TGACv1_096493_AA0319440,TRIAE_CS42_6AL_TGACv1_471895_AA1515700,TRIAE_CS42_1DS_TGACv1_080771_AA0253500,TRIAE_CS42_1BL_TGACv1_035341_AA0146450,TRIAE_CS42_6BS_TGACv1_513382_AA1639520,TRIAE_CS42_2BL_TGACv1_130187_AA0405800,TRIAE_CS42_1AL_TGACv1_001653_AA0033660,TRIAE_CS…
cell wall organization	GO:0071555	5	0.0682186	1.2018	67	731	3226	42300	,TRIAE_CS42_6DL_TGACv1_527144_AA1699290,TRIAE_CS42_1DL_TGACv1_063213_AA0225060,TRIAE_CS42_6AS_TGACv1_485261_AA1541860,TRIAE_CS42_2AL_TGACv1_093387_AA0279010,TRIAE_CS42_3B_TGACv1_223456_AA0782540,TRIAE_CS42_7AS_TGACv1_569837_AA1825000,TRIAE_CS42_3B_TGACv1_220608_AA0711120,TRIAE_CS42_1BL_TGACv1_031898_AA0122330,TRIAE_CS42_4AS_TGACv1_306699_AA1012200,TRIAE_CS42_5BL_TGACv1_405411_AA1326710,TRIAE_CS42…
response to red light	GO:0010114	7	0.811062	0.624391	1	21	3226	42300	TRIAE_CS42_U_TGACv1_640859_AA2077540,
cell wall organization or biogenesis	GO:0071554	3	0.0717494	1.17098	86	963	3226	42300	,TRIAE_CS42_6DL_TGACv1_527144_AA1699290,TRIAE_CS42_5BL_TGACv1_404484_AA1301580,TRIAE_CS42_1DL_TGACv1_063213_AA0225060,TRIAE_CS42_4DL_TGACv1_342987_AA1127120,TRIAE_CS42_6AS_TGACv1_485261_AA1541860,TRIAE_CS42_2AL_TGACv1_093387_AA0279010,TRIAE_CS42_3B_TGACv1_223456_AA0782540,TRIAE_CS42_7AS_TGACv1_569837_AA1825000,TRIAE_CS42_3B_TGACv1_220608_AA0711120,TRIAE_CS42_1BL_TGACv1_031898_AA0122330,TRIAE_CS42…
inositol metabolic process	GO:0006020	6	0.260766	2.01726	2	13	3226	42300	,TRIAE_CS42_4BL_TGACv1_320533_AA1042400,
inositol biosynthetic process	GO:0006021	7	0.469902	1.63903	1	8	3226	42300	TRIAE_CS42_4BL_TGACv1_320533_AA1042400,
amide transport	GO:0042886	6	0.563067	0.987099	67	890	3226	42300	,TRIAE_CS42_6AL_TGACv1_471250_AA1505520,TRIAE_CS42_5DL_TGACv1_433327_AA1409880,TRIAE_CS42_7DS_TGACv1_622221_AA2035710,TRIAE_CS42_2DS_TGACv1_177171_AA0567540,TRIAE_CS42_6AS_TGACv1_486700_AA1564170,TRIAE_CS42_1BL_TGACv1_032476_AA0130290,TRIAE_CS42_4BL_TGACv1_321098_AA1055320,TRIAE_CS42_6DL_TGACv1_526318_AA1679410,TRIAE_CS42_7DS_TGACv1_623432_AA2053120,TRIAE_CS42_1BL_TGACv1_032509_AA0130750,TRIAE_CS…
membrane docking	GO:0022406	3	0.691826	0.855144	3	46	3226	42300	,TRIAE_CS42_2AL_TGACv1_096012_AA0316650,TRIAE_CS42_6BL_TGACv1_500890_AA1611320,
stomatal movement	GO:0010118	3	0.348586	1.28551	5	51	3226	42300	TRIAE_CS42_6DL_TGACv1_530141_AA1719340,TRIAE_CS42_6BL_TGACv1_500374_AA1603810,TRIAE_CS42_1BS_TGACv1_049684_AA0159560,TRIAE_CS42_5DL_TGACv1_434410_AA1435360,TRIAE_CS42_7AL_TGACv1_560290_AA1802000,
aminoglycan metabolic process	GO:0006022	5	0.431746	1.14019	6	69	3226	42300	TRIAE_CS42_1DL_TGACv1_063188_AA0224790,TRIAE_CS42_7DL_TGACv1_603863_AA1990400,TRIAE_CS42_4DL_TGACv1_344765_AA1149650,TRIAE_CS42_U_TGACv1_641621_AA2099690,TRIAE_CS42_2AL_TGACv1_094549_AA0299530,TRIAE_CS42_2BS_TGACv1_146583_AA0468610,
regulation of stomatal movement	GO:0010119	5	0.403751	1.31122	3	30	3226	42300	TRIAE_CS42_1BS_TGACv1_049684_AA0159560,TRIAE_CS42_5DL_TGACv1_434410_AA1435360,TRIAE_CS42_7AL_TGACv1_560290_AA1802000,
camalexin biosynthetic process	GO:0010120	8	0.0709507	4.37074	2	6	3226	42300	TRIAE_CS42_7DL_TGACv1_603201_AA1978120,TRIAE_CS42_4DS_TGACv1_361671_AA1171310,
aminoglycan catabolic process	GO:0006026	6	0.431746	1.14019	6	69	3226	42300	TRIAE_CS42_1DL_TGACv1_063188_AA0224790,TRIAE_CS42_7DL_TGACv1_603863_AA1990400,TRIAE_CS42_4DL_TGACv1_344765_AA1149650,TRIAE_CS42_U_TGACv1_641621_AA2099690,TRIAE_CS42_2AL_TGACv1_094549_AA0299530,TRIAE_CS42_2BS_TGACv1_146583_AA0468610,
cellular component disassembly	GO:0022411	4	0.604668	0.956099	7	96	3226	42300	TRIAE_CS42_5DL_TGACv1_433588_AA1416820,TRIAE_CS42_6BL_TGACv1_500853_AA1610780,TRIAE_CS42_4BL_TGACv1_323085_AA1073780,TRIAE_CS42_4DL_TGACv1_344702_AA1149120,TRIAE_CS42_3AL_TGACv1_194012_AA0624520,TRIAE_CS42_6AS_TGACv1_487611_AA1571850,TRIAE_CS42_5BS_TGACv1_423331_AA1374500,
antibiotic transport	GO:0042891	6	0.211794	4.37074	1	3	3226	42300	TRIAE_CS42_1DS_TGACv1_080781_AA0253680,
regulation of protein phosphorylation	GO:0001932	8	0.120237	1.48695	11	97	3226	42300	,TRIAE_CS42_4DS_TGACv1_362086_AA1176660,TRIAE_CS42_6AL_TGACv1_471895_AA1515700,TRIAE_CS42_5AL_TGACv1_377698_AA1248790,TRIAE_CS42_4DS_TGACv1_361671_AA1171310,TRIAE_CS42_7DL_TGACv1_603070_AA1975060,TRIAE_CS42_5AL_TGACv1_374395_AA1198810,TRIAE_CS42_U_TGACv1_644101_AA2137170,TRIAE_CS42_5AL_TGACv1_377798_AA1249570,TRIAE_CS42_6BL_TGACv1_499816_AA1592360,TRIAE_CS42_U_TGACv1_640941_AA2079940,
cellular process involved in reproduction in multicellular organism	GO:0022412	3	0.640853	0.936587	2	28	3226	42300	TRIAE_CS42_2DS_TGACv1_177171_AA0567540,TRIAE_CS42_U_TGACv1_642399_AA2117000,
negative regulation of protein phosphorylation	GO:0001933	9	0.192463	1.96683	3	20	3226	42300	TRIAE_CS42_7DL_TGACv1_603070_AA1975060,TRIAE_CS42_5AL_TGACv1_374395_AA1198810,TRIAE_CS42_U_TGACv1_640941_AA2079940,
reproductive process	GO:0022414	2	0.917119	0.876116	89	1332	3226	42300	,TRIAE_CS42_5DL_TGACv1_433270_AA1407710,TRIAE_CS42_3DS_TGACv1_271534_AA0901690,TRIAE_CS42_4AL_TGACv1_291794_AA0996620,TRIAE_CS42_6DL_TGACv1_530141_AA1719340,TRIAE_CS42_7DS_TGACv1_622221_AA2035710,TRIAE_CS42_6BL_TGACv1_502594_AA1625600,TRIAE_CS42_4DL_TGACv1_342886_AA1124730,TRIAE_CS42_1BL_TGACv1_033860_AA0142380,TRIAE_CS42_2BS_TGACv1_146519_AA0467350,TRIAE_CS42_7DL_TGACv1_603164_AA1977360,TRIAE_CS…
positive regulation of protein phosphorylation	GO:0001934	9	0.275502	1.63903	3	24	3226	42300	TRIAE_CS42_4DS_TGACv1_362086_AA1176660,TRIAE_CS42_6AL_TGACv1_471895_AA1515700,TRIAE_CS42_4DS_TGACv1_361671_AA1171310,
chitin metabolic process	GO:0006030	6	0.431746	1.14019	6	69	3226	42300	TRIAE_CS42_1DL_TGACv1_063188_AA0224790,TRIAE_CS42_7DL_TGACv1_603863_AA1990400,TRIAE_CS42_4DL_TGACv1_344765_AA1149650,TRIAE_CS42_U_TGACv1_641621_AA2099690,TRIAE_CS42_2AL_TGACv1_094549_AA0299530,TRIAE_CS42_2BS_TGACv1_146583_AA0468610,
chitin catabolic process	GO:0006032	7	0.431746	1.14019	6	69	3226	42300	TRIAE_CS42_1DL_TGACv1_063188_AA0224790,TRIAE_CS42_7DL_TGACv1_603863_AA1990400,TRIAE_CS42_4DL_TGACv1_344765_AA1149650,TRIAE_CS42_U_TGACv1_641621_AA2099690,TRIAE_CS42_2AL_TGACv1_094549_AA0299530,TRIAE_CS42_2BS_TGACv1_146583_AA0468610,
chloride transmembrane transport	GO:1902476	9	0.29353	1.45691	4	36	3226	42300	TRIAE_CS42_U_TGACv1_640847_AA2076980,TRIAE_CS42_5AL_TGACv1_373989_AA1186670,TRIAE_CS42_7AL_TGACv1_556170_AA1757330,TRIAE_CS42_3AS_TGACv1_211176_AA0686450,
negative regulation of developmental process	GO:0051093	5	0.558836	1.00863	5	65	3226	42300	,TRIAE_CS42_2BS_TGACv1_146519_AA0467350,TRIAE_CS42_5DL_TGACv1_433883_AA1424460,TRIAE_CS42_1BL_TGACv1_035341_AA0146450,TRIAE_CS42_7BL_TGACv1_579395_AA1906900,
positive regulation of developmental process	GO:0051094	5	0.544781	1.02439	5	64	3226	42300	,TRIAE_CS42_6DL_TGACv1_530141_AA1719340,TRIAE_CS42_6BL_TGACv1_500374_AA1603810,TRIAE_CS42_7DS_TGACv1_621858_AA2027820,TRIAE_CS42_5AL_TGACv1_374216_AA1194110,
ureide metabolic process	GO:0010135	6	0.426128	1.87317	1	7	3226	42300	TRIAE_CS42_7BL_TGACv1_578576_AA1897380,
zinc ion transmembrane transport	GO:0071577	10	0.364441	1.31122	4	40	3226	42300	TRIAE_CS42_1BL_TGACv1_031152_AA0108780,TRIAE_CS42_2DL_TGACv1_160791_AA0554190,TRIAE_CS42_1BS_TGACv1_050906_AA0176590,TRIAE_CS42_2AL_TGACv1_093824_AA0287580,
amino sugar metabolic process	GO:0006040	5	0.44863	1.10585	7	83	3226	42300	TRIAE_CS42_1DL_TGACv1_063188_AA0224790,TRIAE_CS42_7DL_TGACv1_603863_AA1990400,TRIAE_CS42_4DL_TGACv1_344765_AA1149650,TRIAE_CS42_U_TGACv1_641621_AA2099690,TRIAE_CS42_2AL_TGACv1_094549_AA0299530,TRIAE_CS42_2BS_TGACv1_146583_AA0468610,TRIAE_CS42_3DL_TGACv1_251896_AA0885840,
ureide catabolic process	GO:0010136	7	0.426128	1.87317	1	7	3226	42300	TRIAE_CS42_7BL_TGACv1_578576_AA1897380,
DNA ligation involved in DNA repair	GO:0051103	8	0.469902	1.63903	1	8	3226	42300	TRIAE_CS42_1BL_TGACv1_031315_AA0111470,
histone H3-K4 demethylation	GO:0034720	12	0.211794	4.37074	1	3	3226	42300	TRIAE_CS42_1DL_TGACv1_062736_AA0218950,
protein prenylation	GO:0018342	8	0.233314	1.78803	3	22	3226	42300	,TRIAE_CS42_3B_TGACv1_220956_AA0724960,TRIAE_CS42_5DL_TGACv1_436079_AA1457780,
leaf senescence	GO:0010150	5	0.452349	1.16553	4	45	3226	42300	TRIAE_CS42_7DL_TGACv1_603201_AA1978120,TRIAE_CS42_6BL_TGACv1_501779_AA1620700,TRIAE_CS42_3DL_TGACv1_249532_AA0851000,TRIAE_CS42_U_TGACv1_643903_AA2135850,
protein farnesylation	GO:0018343	9	0.211794	4.37074	1	3	3226	42300	,
nucleosome organization	GO:0034728	5	0.466768	1.04619	15	188	3226	42300	,TRIAE_CS42_5DL_TGACv1_436442_AA1461020,TRIAE_CS42_2AL_TGACv1_095734_AA0314120,TRIAE_CS42_5BL_TGACv1_406314_AA1343920,TRIAE_CS42_2BS_TGACv1_145994_AA0452210,TRIAE_CS42_5BS_TGACv1_423513_AA1378460,TRIAE_CS42_2BL_TGACv1_130600_AA0414540,TRIAE_CS42_5AL_TGACv1_375551_AA1223530,TRIAE_CS42_1BS_TGACv1_049815_AA0162020,TRIAE_CS42_6BS_TGACv1_515066_AA1667010,TRIAE_CS42_6BL_TGACv1_500044_AA1597880,TRIAE_CS…
protein geranylgeranylation	GO:0018344	9	0.614065	1.09268	1	12	3226	42300	TRIAE_CS42_3B_TGACv1_220956_AA0724960,
fruit development	GO:0010154	5	0.954181	0.715897	19	348	3226	42300	,TRIAE_CS42_3DS_TGACv1_271534_AA0901690,TRIAE_CS42_1BL_TGACv1_033860_AA0142380,TRIAE_CS42_2AL_TGACv1_096493_AA0319440,TRIAE_CS42_5AL_TGACv1_376752_AA1240650,TRIAE_CS42_6DS_TGACv1_542882_AA1732120,TRIAE_CS42_6DS_TGACv1_542774_AA1730010,TRIAE_CS42_4BS_TGACv1_327817_AA1075100,TRIAE_CS42_5DL_TGACv1_435640_AA1452930,TRIAE_CS42_1AS_TGACv1_019383_AA0065900,TRIAE_CS42_7AS_TGACv1_570513_AA1836900,TRIAE_CS…
regulation of proton transport	GO:0010155	9	0.510337	1.45691	1	9	3226	42300	TRIAE_CS42_4BS_TGACv1_330345_AA1107270,
response to chlorate	GO:0010157	5	0.211794	4.37074	1	3	3226	42300	TRIAE_CS42_5AL_TGACv1_377499_AA1247400,
negative regulation of mitotic sister chromatid separation	GO:2000816	10	0.483316	1.24878	2	21	3226	42300	TRIAE_CS42_6DL_TGACv1_526845_AA1693300,TRIAE_CS42_5BS_TGACv1_423639_AA1381150,
regulation of cellular pH	GO:0030641	10	0.327443	2.62244	1	5	3226	42300	TRIAE_CS42_3AS_TGACv1_211594_AA0692070,
alcohol metabolic process	GO:0006066	4	0.380071	1.16553	8	90	3226	42300	,TRIAE_CS42_4AS_TGACv1_308791_AA1029530,TRIAE_CS42_2AL_TGACv1_095887_AA0315620,TRIAE_CS42_5BL_TGACv1_407007_AA1352460,TRIAE_CS42_2BS_TGACv1_146144_AA0456630,TRIAE_CS42_4BL_TGACv1_320533_AA1042400,TRIAE_CS42_U_TGACv1_643438_AA2132010,TRIAE_CS42_7DS_TGACv1_621353_AA2012720,
seed dormancy process	GO:0010162	4	0.426128	1.87317	1	7	3226	42300	TRIAE_CS42_U_TGACv1_643438_AA2132010,
cellular chloride ion homeostasis	GO:0030644	10	0.211794	4.37074	1	3	3226	42300	TRIAE_CS42_6DS_TGACv1_542774_AA1730010,
wax metabolic process	GO:0010166	5	0.582193	1.19202	1	11	3226	42300	TRIAE_CS42_3B_TGACv1_220848_AA0721220,
response to nitrate	GO:0010167	5	0.00196687	5.04316	5	13	3226	42300	TRIAE_CS42_6DL_TGACv1_527190_AA1700230,TRIAE_CS42_5BS_TGACv1_424884_AA1392070,TRIAE_CS42_6BS_TGACv1_513529_AA1644170,TRIAE_CS42_6BS_TGACv1_513852_AA1650700,TRIAE_CS42_6DL_TGACv1_527542_AA1705550,
regulation of cellular component organization	GO:0051128	5	0.459243	1.04651	17	213	3226	42300	,TRIAE_CS42_4DS_TGACv1_362086_AA1176660,TRIAE_CS42_6AL_TGACv1_471895_AA1515700,TRIAE_CS42_7DL_TGACv1_603800_AA1989500,TRIAE_CS42_3B_TGACv1_225172_AA0805780,TRIAE_CS42_2AS_TGACv1_114644_AA0368560,TRIAE_CS42_4DL_TGACv1_344702_AA1149120,TRIAE_CS42_6BS_TGACv1_513382_AA1639530,TRIAE_CS42_2AL_TGACv1_094368_AA0296520,TRIAE_CS42_5BL_TGACv1_407510_AA1357580,TRIAE_CS42_3AL_TGACv1_194012_AA0624520,TRIAE_CS4…
cellular glucan metabolic process	GO:0006073	7	0.466618	1.02536	33	422	3226	42300	,TRIAE_CS42_2AL_TGACv1_093387_AA0279010,TRIAE_CS42_4BS_TGACv1_328242_AA1085080,TRIAE_CS42_7AS_TGACv1_569837_AA1825000,TRIAE_CS42_2DL_TGACv1_162482_AA0562920,TRIAE_CS42_2DL_TGACv1_158120_AA0509810,TRIAE_CS42_4BL_TGACv1_320386_AA1037430,TRIAE_CS42_4AL_TGACv1_288485_AA0950020,TRIAE_CS42_2DS_TGACv1_179004_AA0603350,TRIAE_CS42_5BL_TGACv1_406579_AA1347310,TRIAE_CS42_2BL_TGACv1_129991_AA0401160,TRIAE_CS…
negative regulation of cellular component organization	GO:0051129	6	0.379601	1.237	5	53	3226	42300	,TRIAE_CS42_4DL_TGACv1_344702_AA1149120,TRIAE_CS42_5BL_TGACv1_407510_AA1357580,TRIAE_CS42_6DL_TGACv1_526845_AA1693300,TRIAE_CS42_5BS_TGACv1_423639_AA1381150,
positive regulation of cellular component organization	GO:0051130	6	0.861231	0.634462	3	62	3226	42300	,TRIAE_CS42_3AL_TGACv1_194012_AA0624520,TRIAE_CS42_2BL_TGACv1_130862_AA0418960,
(1->3)-beta-D-glucan metabolic process	GO:0006074	9	0.927118	0.39734	1	33	3226	42300	,
tripeptide transport	GO:0042939	9	0.146715	6.55611	1	2	3226	42300	,
(1->3)-beta-D-glucan biosynthetic process	GO:0006075	10	0.927118	0.39734	1	33	3226	42300	,
chaperone-mediated protein complex assembly	GO:0051131	7	0.27191	3.27805	1	4	3226	42300	TRIAE_CS42_2AS_TGACv1_114644_AA0368560,
cellular aldehyde metabolic process	GO:0006081	4	0.629589	0.936587	9	126	3226	42300	,TRIAE_CS42_3B_TGACv1_225364_AA0807560,TRIAE_CS42_7AL_TGACv1_556383_AA1761900,TRIAE_CS42_2BL_TGACv1_133882_AA0443340,TRIAE_CS42_1AL_TGACv1_002432_AA0041870,TRIAE_CS42_2DL_TGACv1_162630_AA0563240,TRIAE_CS42_2BS_TGACv1_146806_AA0473260,TRIAE_CS42_6DL_TGACv1_527242_AA1701050,TRIAE_CS42_2BS_TGACv1_146155_AA0457040,
acyl-CoA biosynthetic process	GO:0071616	7	0.483316	1.24878	2	21	3226	42300	TRIAE_CS42_7DS_TGACv1_623547_AA2054360,TRIAE_CS42_5DS_TGACv1_456548_AA1473880,
organic acid metabolic process	GO:0006082	4	0.662083	0.970531	145	1959	3226	42300	TRIAE_CS42_7BL_TGACv1_577377_AA1873730,,TRIAE_CS42_2DL_TGACv1_162693_AA0563380,TRIAE_CS42_6BL_TGACv1_500188_AA1600870,TRIAE_CS42_3DS_TGACv1_271534_AA0901690,TRIAE_CS42_5AL_TGACv1_374581_AA1203830,TRIAE_CS42_3AL_TGACv1_194339_AA0631270,TRIAE_CS42_3AL_TGACv1_193623_AA0615500,TRIAE_CS42_2BS_TGACv1_146236_AA0459810,TRIAE_CS42_4BL_TGACv1_322892_AA1073290,TRIAE_CS42_2BS_TGACv1_147121_AA0478340,TRIAE_CS…
cellular hormone metabolic process	GO:0034754	4	0.57752	0.983416	6	80	3226	42300	TRIAE_CS42_2DL_TGACv1_159362_AA0537130,TRIAE_CS42_7DS_TGACv1_621950_AA2030130,TRIAE_CS42_1BL_TGACv1_031472_AA0114760,TRIAE_CS42_4AL_TGACv1_290903_AA0990370,TRIAE_CS42_2BL_TGACv1_129918_AA0399390,TRIAE_CS42_1AS_TGACv1_019503_AA0067420,
iron ion transmembrane transport	GO:0034755	10	0.318994	1.7483	2	15	3226	42300	TRIAE_CS42_4DL_TGACv1_345012_AA1151040,TRIAE_CS42_2BL_TGACv1_130407_AA0410710,
acetyl-CoA metabolic process	GO:0006084	7	0.620883	0.971275	2	27	3226	42300	TRIAE_CS42_7DS_TGACv1_623547_AA2054360,TRIAE_CS42_5DS_TGACv1_456548_AA1473880,
acetyl-CoA biosynthetic process	GO:0006085	8	0.403847	1.45691	2	18	3226	42300	TRIAE_CS42_7DS_TGACv1_623547_AA2054360,TRIAE_CS42_5DS_TGACv1_456548_AA1473880,
acetyl-CoA biosynthetic process from pyruvate	GO:0006086	9	0.231598	2.18537	2	12	3226	42300	TRIAE_CS42_7DS_TGACv1_623547_AA2054360,TRIAE_CS42_5DS_TGACv1_456548_AA1473880,
pollen tube guidance	GO:0010183	3	0.000223425	5.09919	7	18	3226	42300	TRIAE_CS42_2AL_TGACv1_094368_AA0296520,TRIAE_CS42_7DL_TGACv1_603201_AA1978120,TRIAE_CS42_4DS_TGACv1_361671_AA1171310,TRIAE_CS42_3DL_TGACv1_251969_AA0886620,TRIAE_CS42_3B_TGACv1_221339_AA0737830,TRIAE_CS42_3AL_TGACv1_195555_AA0651110,TRIAE_CS42_2DS_TGACv1_177504_AA0579040,
protein myristoylation	GO:0018377	9	0.211794	4.37074	1	3	3226	42300	TRIAE_CS42_3AL_TGACv1_194686_AA0637870,
lactate metabolic process	GO:0006089	8	0.614065	1.09268	1	12	3226	42300	TRIAE_CS42_2BS_TGACv1_146155_AA0457040,
regulation of transmembrane transport	GO:0034762	6	0.0808739	1.96683	6	40	3226	42300	,TRIAE_CS42_1BS_TGACv1_049684_AA0159560,TRIAE_CS42_7BL_TGACv1_579069_AA1903650,TRIAE_CS42_1DS_TGACv1_080697_AA0252340,TRIAE_CS42_4BS_TGACv1_330345_AA1107270,TRIAE_CS42_1BL_TGACv1_031170_AA0109070,
pyruvate metabolic process	GO:0006090	8	0.855974	0.775106	12	203	3226	42300	,TRIAE_CS42_2DL_TGACv1_162693_AA0563380,TRIAE_CS42_3DS_TGACv1_271534_AA0901690,TRIAE_CS42_7DS_TGACv1_623547_AA2054360,TRIAE_CS42_5AL_TGACv1_374126_AA1191010,TRIAE_CS42_6AL_TGACv1_471523_AA1510300,TRIAE_CS42_4DS_TGACv1_361462_AA1168450,TRIAE_CS42_5BL_TGACv1_406363_AA1344530,TRIAE_CS42_3AL_TGACv1_196173_AA0657880,TRIAE_CS42_4AL_TGACv1_288474_AA0949670,TRIAE_CS42_5DS_TGACv1_456548_AA1473880,TRIAE_CS…
generation of precursor metabolites and energy	GO:0006091	4	0.889535	0.885668	82	1214	3226	42300	,TRIAE_CS42_2DL_TGACv1_162693_AA0563380,TRIAE_CS42_5BL_TGACv1_404558_AA1304070,TRIAE_CS42_3DS_TGACv1_271534_AA0901690,TRIAE_CS42_3AL_TGACv1_193623_AA0615500,TRIAE_CS42_5AS_TGACv1_394253_AA1279170,TRIAE_CS42_5BL_TGACv1_406541_AA1346790,TRIAE_CS42_3B_TGACv1_222136_AA0758070,TRIAE_CS42_2BL_TGACv1_133882_AA0443340,TRIAE_CS42_1BL_TGACv1_031633_AA0117530,TRIAE_CS42_7AS_TGACv1_569577_AA1819430,TRIAE_CS4…
response to microbial phytotoxin	GO:0010188	5	0.378742	2.18537	1	6	3226	42300	TRIAE_CS42_2DS_TGACv1_179360_AA0606530,
positive regulation of transmembrane transport	GO:0034764	7	0.0497788	5.24489	2	5	3226	42300	TRIAE_CS42_7BL_TGACv1_579069_AA1903650,TRIAE_CS42_4BS_TGACv1_330345_AA1107270,
regulation of ion transmembrane transport	GO:0034765	7	0.160523	1.72529	5	38	3226	42300	,TRIAE_CS42_1BS_TGACv1_049684_AA0159560,TRIAE_CS42_1DS_TGACv1_080697_AA0252340,TRIAE_CS42_4BS_TGACv1_330345_AA1107270,TRIAE_CS42_1BL_TGACv1_031170_AA0109070,
gluconeogenesis	GO:0006094	8	0.719031	0.819513	1	16	3226	42300	TRIAE_CS42_4DS_TGACv1_361520_AA1169520,
positive regulation of ion transmembrane transport	GO:0034767	8	0.211794	4.37074	1	3	3226	42300	TRIAE_CS42_4BS_TGACv1_330345_AA1107270,
glycolytic process	GO:0006096	12	0.805505	0.810305	11	178	3226	42300	,TRIAE_CS42_2DL_TGACv1_162693_AA0563380,TRIAE_CS42_3DS_TGACv1_271534_AA0901690,TRIAE_CS42_5AL_TGACv1_374126_AA1191010,TRIAE_CS42_6AL_TGACv1_471523_AA1510300,TRIAE_CS42_4DS_TGACv1_361462_AA1168450,TRIAE_CS42_5BL_TGACv1_406363_AA1344530,TRIAE_CS42_3AL_TGACv1_196173_AA0657880,TRIAE_CS42_4AL_TGACv1_288474_AA0949670,TRIAE_CS42_5DS_TGACv1_456548_AA1473880,TRIAE_CS42_7DL_TGACv1_602766_AA1967830,
glyoxylate cycle	GO:0006097	6	0.211794	4.37074	1	3	3226	42300	TRIAE_CS42_2BL_TGACv1_133882_AA0443340,
response to ozone	GO:0010193	6	0.778559	0.690116	1	19	3226	42300	TRIAE_CS42_2DS_TGACv1_179360_AA0606530,
pentose-phosphate shunt	GO:0006098	10	0.81992	0.690116	3	57	3226	42300	TRIAE_CS42_7AL_TGACv1_556383_AA1761900,TRIAE_CS42_2DL_TGACv1_162630_AA0563240,TRIAE_CS42_2BS_TGACv1_146806_AA0473260,
tricarboxylic acid cycle	GO:0006099	7	0.176617	1.37366	11	105	3226	42300	,TRIAE_CS42_3AL_TGACv1_193623_AA0615500,TRIAE_CS42_2BL_TGACv1_133882_AA0443340,TRIAE_CS42_1DS_TGACv1_080771_AA0253510,TRIAE_CS42_3B_TGACv1_221045_AA0728060,TRIAE_CS42_1AL_TGACv1_001085_AA0024640,TRIAE_CS42_3DL_TGACv1_249716_AA0855170,TRIAE_CS42_3DS_TGACv1_273580_AA0932270,TRIAE_CS42_4BS_TGACv1_327876_AA1077430,TRIAE_CS42_5BL_TGACv1_404494_AA1301920,TRIAE_CS42_2DL_TGACv1_158785_AA0526110,
glucose 6-phosphate metabolic process	GO:0051156	6	0.868417	0.624391	3	63	3226	42300	TRIAE_CS42_7AL_TGACv1_556383_AA1761900,TRIAE_CS42_2DL_TGACv1_162630_AA0563240,TRIAE_CS42_2BS_TGACv1_146806_AA0473260,
nonphotochemical quenching	GO:0010196	7	0.510337	1.45691	1	9	3226	42300	TRIAE_CS42_3AS_TGACv1_210712_AA0677520,
citrate metabolic process	GO:0006101	6	0.20052	1.3355	11	108	3226	42300	,TRIAE_CS42_3AL_TGACv1_193623_AA0615500,TRIAE_CS42_2BL_TGACv1_133882_AA0443340,TRIAE_CS42_1DS_TGACv1_080771_AA0253510,TRIAE_CS42_3B_TGACv1_221045_AA0728060,TRIAE_CS42_1AL_TGACv1_001085_AA0024640,TRIAE_CS42_3DL_TGACv1_249716_AA0855170,TRIAE_CS42_3DS_TGACv1_273580_AA0932270,TRIAE_CS42_4BS_TGACv1_327876_AA1077430,TRIAE_CS42_5BL_TGACv1_404494_AA1301920,TRIAE_CS42_2DL_TGACv1_158785_AA0526110,
polar nucleus fusion	GO:0010197	7	0.555874	1.09268	2	24	3226	42300	TRIAE_CS42_6DS_TGACv1_542754_AA1729600,TRIAE_CS42_1BL_TGACv1_030463_AA0091500,
isocitrate metabolic process	GO:0006102	8	0.231598	2.18537	2	12	3226	42300	TRIAE_CS42_3B_TGACv1_221045_AA0728060,TRIAE_CS42_3DS_TGACv1_273580_AA0932270,
response to chitin	GO:0010200	6	0.00637155	3.42058	6	23	3226	42300	,TRIAE_CS42_1BS_TGACv1_052012_AA0181220,TRIAE_CS42_7DS_TGACv1_622149_AA2033890,TRIAE_CS42_4DS_TGACv1_361671_AA1171310,TRIAE_CS42_1BL_TGACv1_030454_AA0091140,TRIAE_CS42_3B_TGACv1_222766_AA0770250,
positive regulation of intracellular signal transduction	GO:1902533	8	0.426128	1.87317	1	7	3226	42300	TRIAE_CS42_4DS_TGACv1_361671_AA1171310,
internal peptidyl-lysine acetylation	GO:0018393	11	0.362194	1.22927	6	64	3226	42300	,TRIAE_CS42_1DS_TGACv1_080134_AA0240970,TRIAE_CS42_3B_TGACv1_222630_AA0768230,TRIAE_CS42_7AL_TGACv1_555988_AA1751820,TRIAE_CS42_3AL_TGACv1_194354_AA0631570,TRIAE_CS42_6DL_TGACv1_527898_AA1709630,
peptidyl-lysine acetylation	GO:0018394	10	0.362194	1.22927	6	64	3226	42300	,TRIAE_CS42_1DS_TGACv1_080134_AA0240970,TRIAE_CS42_3B_TGACv1_222630_AA0768230,TRIAE_CS42_7AL_TGACv1_555988_AA1751820,TRIAE_CS42_3AL_TGACv1_194354_AA0631570,TRIAE_CS42_6DL_TGACv1_527898_AA1709630,
fumarate metabolic process	GO:0006106	8	0.211794	4.37074	1	3	3226	42300	TRIAE_CS42_4BS_TGACv1_327876_AA1077430,
malate metabolic process	GO:0006108	8	0.233314	1.78803	3	22	3226	42300	,TRIAE_CS42_1AL_TGACv1_001085_AA0024640,TRIAE_CS42_5BL_TGACv1_404494_AA1301920,
defense response signaling pathway, resistance gene-independent	GO:0010204	5	0.469902	1.63903	1	8	3226	42300	TRIAE_CS42_3AL_TGACv1_194875_AA0641190,
regulation of carbohydrate metabolic process	GO:0006109	6	0.659983	0.904291	2	29	3226	42300	,TRIAE_CS42_U_TGACv1_643438_AA2132010,
regulation of intracellular signal transduction	GO:1902531	7	0.819994	0.655611	2	40	3226	42300	,TRIAE_CS42_4DS_TGACv1_361671_AA1171310,
photosystem II repair	GO:0010206	8	0.740467	0.771307	1	17	3226	42300	TRIAE_CS42_5BL_TGACv1_404558_AA1304070,
pollen wall assembly	GO:0010208	6	0.691826	0.855144	3	46	3226	42300	TRIAE_CS42_5AL_TGACv1_376467_AA1237310,TRIAE_CS42_2AS_TGACv1_113289_AA0354080,TRIAE_CS42_4BS_TGACv1_327817_AA1074900,
nuclear export	GO:0051168	8	0.659983	0.904291	2	29	3226	42300	TRIAE_CS42_5BL_TGACv1_404944_AA1315820,TRIAE_CS42_3B_TGACv1_223280_AA0779550,
energy reserve metabolic process	GO:0006112	6	0.967056	0.304935	1	43	3226	42300	TRIAE_CS42_5DL_TGACv1_436001_AA1457180,
nuclear transport	GO:0051169	6	0.4085	1.1239	9	105	3226	42300	,TRIAE_CS42_7BS_TGACv1_592367_AA1936690,TRIAE_CS42_5BL_TGACv1_404944_AA1315820,TRIAE_CS42_6AL_TGACv1_471055_AA1501840,TRIAE_CS42_3B_TGACv1_224627_AA0799000,TRIAE_CS42_3B_TGACv1_223280_AA0779550,TRIAE_CS42_2DL_TGACv1_160486_AA0551050,TRIAE_CS42_3AL_TGACv1_193598_AA0614430,TRIAE_CS42_1AL_TGACv1_003124_AA0048030,
peptidyl-proline hydroxylation to 4-hydroxy-L-proline	GO:0018401	6	0.211794	4.37074	1	3	3226	42300	TRIAE_CS42_2BS_TGACv1_146156_AA0457050,
import into nucleus	GO:0051170	8	0.17277	2.07035	3	19	3226	42300	,TRIAE_CS42_3B_TGACv1_224627_AA0799000,TRIAE_CS42_3AL_TGACv1_193598_AA0614430,
regulation of nitrogen compound metabolic process	GO:0051171	5	0.0858834	1.05839	481	5959	3226	42300	,TRIAE_CS42_4BL_TGACv1_320356_AA1036510,TRIAE_CS42_4DL_TGACv1_343117_AA1130150,TRIAE_CS42_6BL_TGACv1_499505_AA1584500,TRIAE_CS42_1BL_TGACv1_032072_AA0124950,TRIAE_CS42_7DL_TGACv1_602767_AA1967940,TRIAE_CS42_5AS_TGACv1_393073_AA1267970,TRIAE_CS42_5BS_TGACv1_423181_AA1369440,TRIAE_CS42_2AL_TGACv1_096657_AA0320520,TRIAE_CS42_6BL_TGACv1_501830_AA1620980,TRIAE_CS42_7DS_TGACv1_623487_AA2053730,TRIAE_CS…
negative regulation of nitrogen compound metabolic process	GO:0051172	6	0.235676	1.11084	51	602	3226	42300	,TRIAE_CS42_6BL_TGACv1_499505_AA1584500,TRIAE_CS42_5AL_TGACv1_374943_AA1212450,TRIAE_CS42_5AL_TGACv1_375383_AA1220850,TRIAE_CS42_1DS_TGACv1_080134_AA0240970,TRIAE_CS42_3B_TGACv1_221012_AA0727030,TRIAE_CS42_1DL_TGACv1_061485_AA0196630,TRIAE_CS42_1DL_TGACv1_061340_AA0192670,TRIAE_CS42_3B_TGACv1_225172_AA0805780,TRIAE_CS42_5BL_TGACv1_407166_AA1354040,TRIAE_CS42_U_TGACv1_643498_AA2132600,TRIAE_CS42_6…
positive regulation of nitrogen compound metabolic process	GO:0051173	6	0.840587	0.846961	27	418	3226	42300	,TRIAE_CS42_3B_TGACv1_222884_AA0772530,TRIAE_CS42_6BL_TGACv1_500002_AA1596970,TRIAE_CS42_4DS_TGACv1_362086_AA1176660,TRIAE_CS42_4DL_TGACv1_342613_AA1118080,TRIAE_CS42_6AL_TGACv1_471895_AA1515700,TRIAE_CS42_3B_TGACv1_223344_AA0780610,TRIAE_CS42_1BL_TGACv1_035341_AA0146450,TRIAE_CS42_3B_TGACv1_220956_AA0724960,TRIAE_CS42_7BL_TGACv1_577185_AA1868200,TRIAE_CS42_3AL_TGACv1_195259_AA0647020,TRIAE_CS42_…
positive regulation of response to water deprivation	GO:1902584	6	0.46574	1.19202	3	33	3226	42300	TRIAE_CS42_3AL_TGACv1_195259_AA0647020,TRIAE_CS42_6BS_TGACv1_513322_AA1638220,TRIAE_CS42_4AS_TGACv1_308222_AA1026740,
regulation of phosphorus metabolic process	GO:0051174	6	0.120752	1.43243	13	119	3226	42300	,TRIAE_CS42_4DS_TGACv1_362086_AA1176660,TRIAE_CS42_6AL_TGACv1_471895_AA1515700,TRIAE_CS42_4DL_TGACv1_345516_AA1153470,TRIAE_CS42_5AL_TGACv1_377698_AA1248790,TRIAE_CS42_4DS_TGACv1_361671_AA1171310,TRIAE_CS42_7DL_TGACv1_603070_AA1975060,TRIAE_CS42_5AL_TGACv1_374395_AA1198810,TRIAE_CS42_U_TGACv1_644101_AA2137170,TRIAE_CS42_5AL_TGACv1_377798_AA1249570,TRIAE_CS42_U_TGACv1_643438_AA2132010,TRIAE_CS42_6…
cellulose microfibril organization	GO:0010215	6	0.186571	1.63903	5	40	3226	42300	TRIAE_CS42_6DL_TGACv1_527144_AA1699290,TRIAE_CS42_U_TGACv1_640702_AA2070090,TRIAE_CS42_2AS_TGACv1_113845_AA0361400,TRIAE_CS42_2BL_TGACv1_129339_AA0379370,TRIAE_CS42_6BS_TGACv1_513342_AA1638630,
negative regulation of sulfur metabolic process	GO:0051175	7	0.27191	3.27805	1	4	3226	42300	TRIAE_CS42_7BL_TGACv1_576811_AA1855640,
oxidative phosphorylation	GO:0006119	5	0.779705	0.742201	3	53	3226	42300	TRIAE_CS42_5AS_TGACv1_394253_AA1279170,TRIAE_CS42_7BS_TGACv1_593518_AA1952150,TRIAE_CS42_7DL_TGACv1_603208_AA1978350,
maintenance of DNA methylation	GO:0010216	7	0.0709507	4.37074	2	6	3226	42300	,TRIAE_CS42_5BL_TGACv1_404121_AA1284900,
meiotic sister chromatid cohesion	GO:0051177	5	0.119714	3.27805	2	8	3226	42300	TRIAE_CS42_2AL_TGACv1_096493_AA0319440,TRIAE_CS42_1AL_TGACv1_001653_AA0033660,
mitochondrial electron transport, ubiquinol to cytochrome c	GO:0006122	7	0.347734	1.63903	2	16	3226	42300	TRIAE_CS42_5AS_TGACv1_394253_AA1279170,TRIAE_CS42_7BS_TGACv1_593518_AA1952150,
C-terminal protein amino acid modification	GO:0018410	9	0.211794	4.37074	1	3	3226	42300	TRIAE_CS42_2DS_TGACv1_177357_AA0574410,
response to far red light	GO:0010218	7	0.719031	0.819513	1	16	3226	42300	TRIAE_CS42_U_TGACv1_640859_AA2077540,
localization	GO:0051179	2	0.0534979	1.07519	420	5122	3226	42300	,TRIAE_CS42_4DL_TGACv1_343532_AA1136130,TRIAE_CS42_6AL_TGACv1_471250_AA1505520,TRIAE_CS42_6AS_TGACv1_486199_AA1558070,TRIAE_CS42_5DL_TGACv1_433327_AA1409880,TRIAE_CS42_2AL_TGACv1_094886_AA0304600,TRIAE_CS42_4DL_TGACv1_345012_AA1151040,TRIAE_CS42_7DS_TGACv1_622221_AA2035710,TRIAE_CS42_2BL_TGACv1_130407_AA0410710,TRIAE_CS42_2AL_TGACv1_094134_AA0293160,TRIAE_CS42_4AS_TGACv1_309066_AA1030270,TRIAE_CS…
regulation of vernalization response	GO:0010219	6	0.211794	4.37074	1	3	3226	42300	TRIAE_CS42_6AS_TGACv1_487611_AA1571850,
cofactor transport	GO:0051181	5	0.339837	1.45691	3	27	3226	42300	,TRIAE_CS42_1BS_TGACv1_049380_AA0151300,TRIAE_CS42_1BL_TGACv1_033291_AA0138510,
stem vascular tissue pattern formation	GO:0010222	6	0.211794	4.37074	1	3	3226	42300	TRIAE_CS42_1BL_TGACv1_033860_AA0142380,
coenzyme transport	GO:0051182	6	0.695825	0.874148	1	15	3226	42300	TRIAE_CS42_1BS_TGACv1_049380_AA0151300,
secondary shoot formation	GO:0010223	5	0.276036	1.49854	4	35	3226	42300	TRIAE_CS42_2AL_TGACv1_094816_AA0303560,TRIAE_CS42_7AL_TGACv1_557747_AA1785560,TRIAE_CS42_4BS_TGACv1_329444_AA1101380,TRIAE_CS42_7BS_TGACv1_591819_AA1922500,
response to UV-B	GO:0010224	7	0.348586	1.28551	5	51	3226	42300	TRIAE_CS42_3DS_TGACv1_272383_AA0919890,TRIAE_CS42_7DL_TGACv1_603201_AA1978120,TRIAE_CS42_4DS_TGACv1_361671_AA1171310,TRIAE_CS42_3B_TGACv1_223668_AA0785370,TRIAE_CS42_U_TGACv1_640709_AA2070370,
cofactor metabolic process	GO:0051186	4	0.77719	0.933864	98	1376	3226	42300	,TRIAE_CS42_2DL_TGACv1_162693_AA0563380,TRIAE_CS42_3DS_TGACv1_271534_AA0901690,TRIAE_CS42_1AL_TGACv1_001016_AA0023570,TRIAE_CS42_2AL_TGACv1_093052_AA0270530,TRIAE_CS42_6DL_TGACv1_530141_AA1719340,TRIAE_CS42_2DL_TGACv1_158855_AA0527200,TRIAE_CS42_7DS_TGACv1_622139_AA2033500,TRIAE_CS42_1BL_TGACv1_030828_AA0101750,TRIAE_CS42_2AL_TGACv1_093489_AA0281070,TRIAE_CS42_7AL_TGACv1_556383_AA1761900,TRIAE_CS…
cofactor catabolic process	GO:0051187	5	0.178114	1.13491	56	647	3226	42300	,TRIAE_CS42_2AL_TGACv1_093052_AA0270530,TRIAE_CS42_2DL_TGACv1_158855_AA0527200,TRIAE_CS42_7DS_TGACv1_622139_AA2033500,TRIAE_CS42_1BL_TGACv1_030828_AA0101750,TRIAE_CS42_3B_TGACv1_222788_AA0770680,TRIAE_CS42_4DL_TGACv1_344082_AA1143440,TRIAE_CS42_1DS_TGACv1_080147_AA0241380,TRIAE_CS42_3AS_TGACv1_212164_AA0698340,TRIAE_CS42_4AS_TGACv1_306400_AA1007600,TRIAE_CS42_2DS_TGACv1_178507_AA0596770,TRIAE_CS4…
cofactor biosynthetic process	GO:0051188	5	0.977836	0.724432	30	543	3226	42300	,TRIAE_CS42_2DL_TGACv1_162693_AA0563380,TRIAE_CS42_3DS_TGACv1_271534_AA0901690,TRIAE_CS42_1AL_TGACv1_001016_AA0023570,TRIAE_CS42_2AL_TGACv1_093489_AA0281070,TRIAE_CS42_3B_TGACv1_220916_AA0723630,TRIAE_CS42_4AL_TGACv1_294735_AA1001610,TRIAE_CS42_7DS_TGACv1_623547_AA2054360,TRIAE_CS42_5AL_TGACv1_374126_AA1191010,TRIAE_CS42_5AL_TGACv1_375887_AA1228440,TRIAE_CS42_4AL_TGACv1_288267_AA0942860,TRIAE_CS4…
vegetative to reproductive phase transition of meristem	GO:0010228	4	0.217197	1.31122	11	110	3226	42300	,TRIAE_CS42_6DL_TGACv1_530141_AA1719340,TRIAE_CS42_6BL_TGACv1_500374_AA1603810,TRIAE_CS42_5DL_TGACv1_433883_AA1424460,TRIAE_CS42_U_TGACv1_642400_AA2117010,TRIAE_CS42_6AS_TGACv1_487611_AA1571850,TRIAE_CS42_6BS_TGACv1_513322_AA1638220,TRIAE_CS42_7BL_TGACv1_579395_AA1906900,TRIAE_CS42_7BL_TGACv1_577483_AA1876500,TRIAE_CS42_U_TGACv1_642399_AA2117000,TRIAE_CS42_1BL_TGACv1_031145_AA0108600,
plant-type cell wall organization or biogenesis	GO:0071669	4	0.513982	1.01322	17	220	3226	42300	,TRIAE_CS42_6DL_TGACv1_527144_AA1699290,TRIAE_CS42_1DL_TGACv1_063213_AA0225060,TRIAE_CS42_3B_TGACv1_220608_AA0711120,TRIAE_CS42_U_TGACv1_640702_AA2070090,TRIAE_CS42_3DL_TGACv1_251785_AA0884880,TRIAE_CS42_2AS_TGACv1_113845_AA0361400,TRIAE_CS42_3DL_TGACv1_249487_AA0849940,TRIAE_CS42_4DL_TGACv1_344594_AA1148220,TRIAE_CS42_3AS_TGACv1_212057_AA0697210,TRIAE_CS42_2BL_TGACv1_129339_AA0379370,TRIAE_CS42_…
plant-type cell wall assembly	GO:0071668	7	0.186571	1.63903	5	40	3226	42300	TRIAE_CS42_6DL_TGACv1_527144_AA1699290,TRIAE_CS42_U_TGACv1_640702_AA2070090,TRIAE_CS42_2AS_TGACv1_113845_AA0361400,TRIAE_CS42_2BL_TGACv1_129339_AA0379370,TRIAE_CS42_6BS_TGACv1_513342_AA1638630,
inflorescence development	GO:0010229	5	0.508316	1.19202	2	22	3226	42300	TRIAE_CS42_7DL_TGACv1_603201_AA1978120,TRIAE_CS42_4DS_TGACv1_361671_AA1171310,
prosthetic group metabolic process	GO:0051189	5	0.457541	1.31122	2	20	3226	42300	TRIAE_CS42_5AL_TGACv1_375887_AA1228440,TRIAE_CS42_5BL_TGACv1_404184_AA1288920,
maintenance of seed dormancy	GO:0010231	5	0.327443	2.62244	1	5	3226	42300	TRIAE_CS42_U_TGACv1_643438_AA2132010,
regulation of cofactor metabolic process	GO:0051193	6	0.882649	0.485638	1	27	3226	42300	,
nucleobase-containing compound metabolic process	GO:0006139	5	0.265	1.02081	716	9197	3226	42300	,TRIAE_CS42_4BL_TGACv1_320356_AA1036510,TRIAE_CS42_6DL_TGACv1_526803_AA1692360,TRIAE_CS42_4DL_TGACv1_343117_AA1130150,TRIAE_CS42_2DL_TGACv1_162693_AA0563380,TRIAE_CS42_1BL_TGACv1_032072_AA0124950,TRIAE_CS42_7DL_TGACv1_602767_AA1967940,TRIAE_CS42_5AS_TGACv1_393073_AA1267970,TRIAE_CS42_1DS_TGACv1_088056_AA0265760,TRIAE_CS42_5BS_TGACv1_423181_AA1369440,TRIAE_CS42_5AL_TGACv1_374001_AA1187360,TRIAE_CS…
guard mother cell cytokinesis	GO:0010235	7	0.211794	4.37074	1	3	3226	42300	,
plastoquinone biosynthetic process	GO:0010236	8	0.327443	2.62244	1	5	3226	42300	TRIAE_CS42_4AL_TGACv1_294735_AA1001610,
purine nucleobase metabolic process	GO:0006144	8	0.712469	0.819513	2	32	3226	42300	TRIAE_CS42_7BL_TGACv1_578576_AA1897380,TRIAE_CS42_5DL_TGACv1_433317_AA1409350,
purine nucleobase catabolic process	GO:0006145	9	0.426128	1.87317	1	7	3226	42300	TRIAE_CS42_7BL_TGACv1_578576_AA1897380,
response to organonitrogen compound	GO:0010243	5	0.132386	1.63903	7	56	3226	42300	,TRIAE_CS42_1BS_TGACv1_052012_AA0181220,TRIAE_CS42_7DS_TGACv1_622149_AA2033890,TRIAE_CS42_4DS_TGACv1_361671_AA1171310,TRIAE_CS42_1BL_TGACv1_030454_AA0091140,TRIAE_CS42_4DL_TGACv1_343516_AA1135750,TRIAE_CS42_3B_TGACv1_222766_AA0770250,
response to low fluence blue light stimulus by blue low-fluence system	GO:0010244	7	0.0262513	4.37074	3	9	3226	42300	TRIAE_CS42_6DL_TGACv1_530141_AA1719340,TRIAE_CS42_6BL_TGACv1_500374_AA1603810,TRIAE_CS42_U_TGACv1_643438_AA2132010,
inosine catabolic process	GO:0006148	11	0.211794	4.37074	1	3	3226	42300	TRIAE_CS42_3DL_TGACv1_249532_AA0851000,
purine nucleoside catabolic process	GO:0006152	9	0.146418	2.91383	2	9	3226	42300	TRIAE_CS42_2BL_TGACv1_130067_AA0402710,TRIAE_CS42_3DL_TGACv1_249532_AA0851000,
auxin homeostasis	GO:0010252	6	0.0185385	4.91708	3	8	3226	42300	,TRIAE_CS42_3AL_TGACv1_196953_AA0663910,TRIAE_CS42_1BL_TGACv1_031254_AA0110390,
RNA virus induced gene silencing	GO:0051214	7	0.0709507	4.37074	2	6	3226	42300	,TRIAE_CS42_5BL_TGACv1_404121_AA1284900,
anatomical structure maturation	GO:0071695	4	0.516054	1.05744	5	62	3226	42300	,TRIAE_CS42_3DS_TGACv1_271534_AA0901690,TRIAE_CS42_4BL_TGACv1_320766_AA1048240,TRIAE_CS42_6DS_TGACv1_542774_AA1730010,TRIAE_CS42_U_TGACv1_643438_AA2132010,
nectary development	GO:0010254	4	0.211794	4.37074	1	3	3226	42300	TRIAE_CS42_4BS_TGACv1_327862_AA1076830,
endomembrane system organization	GO:0010256	4	0.819994	0.655611	2	40	3226	42300	TRIAE_CS42_7DS_TGACv1_622221_AA2035710,TRIAE_CS42_7AS_TGACv1_569475_AA1816940,
NADH dehydrogenase complex assembly	GO:0010257	7	0.670703	0.936587	1	14	3226	42300	TRIAE_CS42_2AL_TGACv1_094147_AA0293310,
NADH dehydrogenase complex (plastoquinone) assembly	GO:0010258	8	0.643507	1.00863	1	13	3226	42300	TRIAE_CS42_2AL_TGACv1_094147_AA0293310,
purine nucleotide metabolic process	GO:0006163	8	0.967337	0.732981	27	483	3226	42300	,TRIAE_CS42_2DL_TGACv1_162693_AA0563380,TRIAE_CS42_3DS_TGACv1_271534_AA0901690,TRIAE_CS42_5AS_TGACv1_394253_AA1279170,TRIAE_CS42_7BS_TGACv1_593518_AA1952150,TRIAE_CS42_5AL_TGACv1_374126_AA1191010,TRIAE_CS42_6BS_TGACv1_513436_AA1641560,TRIAE_CS42_4BS_TGACv1_330992_AA1109300,TRIAE_CS42_7DL_TGACv1_603208_AA1978350,TRIAE_CS42_6AL_TGACv1_471523_AA1510300,TRIAE_CS42_U_TGACv1_644240_AA2138290,TRIAE_CS42…
purine nucleotide biosynthetic process	GO:0006164	9	0.986965	0.637891	18	370	3226	42300	,TRIAE_CS42_2DL_TGACv1_162693_AA0563380,TRIAE_CS42_3DS_TGACv1_271534_AA0901690,TRIAE_CS42_5AL_TGACv1_374126_AA1191010,TRIAE_CS42_6BS_TGACv1_513436_AA1641560,TRIAE_CS42_4BS_TGACv1_330992_AA1109300,TRIAE_CS42_6AL_TGACv1_471523_AA1510300,TRIAE_CS42_4AL_TGACv1_290814_AA0989620,TRIAE_CS42_4DS_TGACv1_361462_AA1168450,TRIAE_CS42_1AS_TGACv1_019563_AA0068350,TRIAE_CS42_5BL_TGACv1_406363_AA1344530,TRIAE_CS…
proton transmembrane transport	GO:1902600	8	0.560748	0.985311	26	346	3226	42300	,TRIAE_CS42_4AL_TGACv1_289844_AA0977740,TRIAE_CS42_2DL_TGACv1_159203_AA0534320,TRIAE_CS42_7BS_TGACv1_593518_AA1952150,TRIAE_CS42_6BS_TGACv1_513436_AA1641560,TRIAE_CS42_1BL_TGACv1_031589_AA0116600,TRIAE_CS42_4BS_TGACv1_330992_AA1109300,TRIAE_CS42_3B_TGACv1_230776_AA0830240,TRIAE_CS42_7DL_TGACv1_603208_AA1978350,TRIAE_CS42_1BS_TGACv1_049997_AA0165570,TRIAE_CS42_2AL_TGACv1_096972_AA0322380,TRIAE_CS4…
nucleoside diphosphate phosphorylation	GO:0006165	8	0.795887	0.823804	12	191	3226	42300	,TRIAE_CS42_2DL_TGACv1_162693_AA0563380,TRIAE_CS42_3DS_TGACv1_271534_AA0901690,TRIAE_CS42_5AL_TGACv1_374126_AA1191010,TRIAE_CS42_6AL_TGACv1_471523_AA1510300,TRIAE_CS42_4DS_TGACv1_361462_AA1168450,TRIAE_CS42_5BL_TGACv1_406363_AA1344530,TRIAE_CS42_3AL_TGACv1_196173_AA0657880,TRIAE_CS42_4AL_TGACv1_288474_AA0949670,TRIAE_CS42_1BL_TGACv1_031277_AA0110800,TRIAE_CS42_5DS_TGACv1_456548_AA1473880,TRIAE_CS…
regulation of starch metabolic process	GO:2000904	8	0.510337	1.45691	1	9	3226	42300	,
purine ribonucleoside salvage	GO:0006166	8	0.327443	2.62244	1	5	3226	42300	TRIAE_CS42_5DL_TGACv1_433317_AA1409350,
positive regulation of protein transport	GO:0051222	6	0.146715	6.55611	1	2	3226	42300	TRIAE_CS42_7BL_TGACv1_579069_AA1903650,
organic substance transport	GO:0071702	5	0.324833	1.04341	120	1508	3226	42300	,TRIAE_CS42_6AL_TGACv1_471250_AA1505520,TRIAE_CS42_5DL_TGACv1_433327_AA1409880,TRIAE_CS42_7DS_TGACv1_622221_AA2035710,TRIAE_CS42_1BL_TGACv1_033860_AA0142380,TRIAE_CS42_6BL_TGACv1_499539_AA1585390,TRIAE_CS42_5DS_TGACv1_457973_AA1491180,TRIAE_CS42_6AL_TGACv1_472795_AA1526090,TRIAE_CS42_2DS_TGACv1_177171_AA0567540,TRIAE_CS42_6AS_TGACv1_486700_AA1564170,TRIAE_CS42_6AL_TGACv1_472515_AA1523040,TRIAE_CS…
AMP biosynthetic process	GO:0006167	11	0.670703	0.936587	1	14	3226	42300	TRIAE_CS42_5DL_TGACv1_433317_AA1409350,
regulation of protein transport	GO:0051223	7	0.146715	6.55611	1	2	3226	42300	TRIAE_CS42_7BL_TGACv1_579069_AA1903650,
myo-inositol hexakisphosphate biosynthetic process	GO:0010264	8	0.426128	1.87317	1	7	3226	42300	,
nitrogen compound transport	GO:0071705	5	0.0971037	1.14123	96	1103	3226	42300	,TRIAE_CS42_6AL_TGACv1_471250_AA1505520,TRIAE_CS42_5DL_TGACv1_433327_AA1409880,TRIAE_CS42_7DS_TGACv1_622221_AA2035710,TRIAE_CS42_5DS_TGACv1_457973_AA1491180,TRIAE_CS42_6AL_TGACv1_472795_AA1526090,TRIAE_CS42_2DS_TGACv1_177171_AA0567540,TRIAE_CS42_6AS_TGACv1_486700_AA1564170,TRIAE_CS42_1BL_TGACv1_032476_AA0130290,TRIAE_CS42_4BL_TGACv1_321098_AA1055320,TRIAE_CS42_6DL_TGACv1_526318_AA1679410,TRIAE_CS…
adenine salvage	GO:0006168	11	0.510337	1.45691	1	9	3226	42300	TRIAE_CS42_5DL_TGACv1_433317_AA1409350,
organic substance metabolic process	GO:0071704	3	0.276681	1.00824	1992	25906	3226	42300	TRIAE_CS42_7BL_TGACv1_577377_AA1873730,,TRIAE_CS42_2DL_TGACv1_158141_AA0510290,TRIAE_CS42_6BL_TGACv1_502438_AA1624780,TRIAE_CS42_3DL_TGACv1_250123_AA0862470,TRIAE_CS42_4BL_TGACv1_320356_AA1036510,TRIAE_CS42_6DL_TGACv1_526803_AA1692360,TRIAE_CS42_4DL_TGACv1_343117_AA1130150,TRIAE_CS42_2DL_TGACv1_162693_AA0563380,TRIAE_CS42_6DL_TGACv1_527925_AA1709980,TRIAE_CS42_6BL_TGACv1_499505_AA1584500,TRIAE_CS…
930,TRIAE_CS42_4AL_TGACv1_290399_AA0984990,TRIAE_CS42_2DL_TGACv1_159551_AA0539660,TRIAE_CS42_4DL_TGACv1_342399_AA1112520,TRIAE_CS42_3DS_TGACv1_272149_AA0915730,TRIAE_CS42_2BS_TGACv1_147245_AA0480410,TRIAE_CS42_2BS_TGACv1_146787_AA0472750,TRIAE_CS42_2AL_TGACv1_094692_AA0301640,TRIAE_CS42_6BL_TGACv1_501447_AA1617650,TRIAE_CS42_2AS_TGACv1_112193_AA0332790,TRIAE_CS42_1BS_TGACv1_050312_AA0170510,TRIAE…
117660,TRIAE_CS42_6BS_TGACv1_513110_AA1630150,TRIAE_CS42_3DL_TGACv1_251947_AA0886290,TRIAE_CS42_4DL_TGACv1_344058_AA1143050,TRIAE_CS42_5BL_TGACv1_404956_AA1316280,TRIAE_CS42_4BL_TGACv1_321092_AA1055200,TRIAE_CS42_4BL_TGACv1_320340_AA1035930,TRIAE_CS42_3DL_TGACv1_251571_AA0882610,TRIAE_CS42_5AL_TGACv1_374690_AA1206640,TRIAE_CS42_2DL_TGACv1_157903_AA0501170,TRIAE_CS42_5BL_TGACv1_407421_AA1356730,TR…
spindle assembly	GO:0051225	8	0.882649	0.485638	1	27	3226	42300	TRIAE_CS42_7BS_TGACv1_591893_AA1924820,
production of ta-siRNAs involved in RNA interference	GO:0010267	12	0.457541	1.31122	2	20	3226	42300	,TRIAE_CS42_5BL_TGACv1_404121_AA1284900,
amino acid activation	GO:0043038	8	0.0674565	1.37157	25	239	3226	42300	,TRIAE_CS42_1BL_TGACv1_031004_AA0105530,TRIAE_CS42_3AS_TGACv1_212399_AA0700600,TRIAE_CS42_3B_TGACv1_220878_AA0722130,TRIAE_CS42_U_TGACv1_641663_AA2100810,TRIAE_CS42_5BL_TGACv1_405994_AA1338730,TRIAE_CS42_7BS_TGACv1_593434_AA1951600,TRIAE_CS42_7DS_TGACv1_621863_AA2027950,TRIAE_CS42_6AS_TGACv1_486644_AA1563510,TRIAE_CS42_2AL_TGACv1_093527_AA0281830,TRIAE_CS42_2AL_TGACv1_098554_AA0326400,TRIAE_CS42_…
tRNA aminoacylation	GO:0043039	10	0.0674565	1.37157	25	239	3226	42300	,TRIAE_CS42_1BL_TGACv1_031004_AA0105530,TRIAE_CS42_3AS_TGACv1_212399_AA0700600,TRIAE_CS42_3B_TGACv1_220878_AA0722130,TRIAE_CS42_U_TGACv1_641663_AA2100810,TRIAE_CS42_5BL_TGACv1_405994_AA1338730,TRIAE_CS42_7BS_TGACv1_593434_AA1951600,TRIAE_CS42_7DS_TGACv1_621863_AA2027950,TRIAE_CS42_6AS_TGACv1_486644_AA1563510,TRIAE_CS42_2AL_TGACv1_093527_AA0281830,TRIAE_CS42_2AL_TGACv1_098554_AA0326400,TRIAE_CS42_…
secondary alcohol biosynthetic process	GO:1902653	6	0.643507	1.00863	1	13	3226	42300	TRIAE_CS42_5BL_TGACv1_407007_AA1352460,
secondary alcohol metabolic process	GO:1902652	5	0.643507	1.00863	1	13	3226	42300	TRIAE_CS42_5BL_TGACv1_407007_AA1352460,
establishment of localization	GO:0051234	3	0.045966	1.0791	417	5067	3226	42300	,TRIAE_CS42_4DL_TGACv1_343532_AA1136130,TRIAE_CS42_6AL_TGACv1_471250_AA1505520,TRIAE_CS42_6AS_TGACv1_486199_AA1558070,TRIAE_CS42_5DL_TGACv1_433327_AA1409880,TRIAE_CS42_2AL_TGACv1_094886_AA0304600,TRIAE_CS42_4DL_TGACv1_345012_AA1151040,TRIAE_CS42_7DS_TGACv1_622221_AA2035710,TRIAE_CS42_2BL_TGACv1_130407_AA0410710,TRIAE_CS42_2AL_TGACv1_094134_AA0293160,TRIAE_CS42_4AS_TGACv1_309066_AA1030270,TRIAE_CS…
peptide biosynthetic process	GO:0043043	7	0.331816	1.03929	133	1678	3226	42300	,TRIAE_CS42_5AL_TGACv1_374237_AA1194670,TRIAE_CS42_5AL_TGACv1_374237_AA1194650,TRIAE_CS42_7BL_TGACv1_577253_AA1870180,TRIAE_CS42_6BL_TGACv1_499683_AA1589070,TRIAE_CS42_7DL_TGACv1_604628_AA2000120,TRIAE_CS42_2DS_TGACv1_179339_AA0606280,TRIAE_CS42_2DL_TGACv1_158149_AA0510600,TRIAE_CS42_7AS_TGACv1_572271_AA1851790,TRIAE_CS42_3AL_TGACv1_193894_AA0622060,TRIAE_CS42_3B_TGACv1_221083_AA0729690,TRIAE_CS4…
NAD(P)H dehydrogenase complex assembly	GO:0010275	7	0.378742	2.18537	1	6	3226	42300	,
maintenance of location	GO:0051235	3	0.361271	1.40488	3	28	3226	42300	TRIAE_CS42_7BL_TGACv1_577270_AA1870740,TRIAE_CS42_4DL_TGACv1_343252_AA1132250,TRIAE_CS42_5BS_TGACv1_424311_AA1388680,
ATP-dependent chromatin remodeling	GO:0043044	6	0.582193	1.19202	1	11	3226	42300	,
establishment of RNA localization	GO:0051236	4	0.399908	1.24878	4	42	3226	42300	TRIAE_CS42_4DL_TGACv1_342817_AA1122820,TRIAE_CS42_5BL_TGACv1_404944_AA1315820,TRIAE_CS42_3B_TGACv1_223280_AA0779550,TRIAE_CS42_1AL_TGACv1_003124_AA0048030,
regulation of multicellular organismal process	GO:0051239	4	0.646298	0.939944	20	279	3226	42300	,TRIAE_CS42_6DL_TGACv1_530141_AA1719340,TRIAE_CS42_2BS_TGACv1_146519_AA0467350,TRIAE_CS42_U_TGACv1_641778_AA2104030,TRIAE_CS42_6BL_TGACv1_500374_AA1603810,TRIAE_CS42_5DL_TGACv1_433883_AA1424460,TRIAE_CS42_1BL_TGACv1_035341_AA0146450,TRIAE_CS42_6DS_TGACv1_542882_AA1732120,TRIAE_CS42_2AL_TGACv1_094368_AA0296520,TRIAE_CS42_7BL_TGACv1_576811_AA1855640,TRIAE_CS42_6AS_TGACv1_487611_AA1571850,TRIAE_CS42…
GTP biosynthetic process	GO:0006183	11	0.289955	1.87317	2	14	3226	42300	,TRIAE_CS42_1BL_TGACv1_031277_AA0110800,
positive regulation of multicellular organismal process	GO:0051240	5	0.364088	1.26079	5	52	3226	42300	,TRIAE_CS42_6DL_TGACv1_530141_AA1719340,TRIAE_CS42_6BL_TGACv1_500374_AA1603810,TRIAE_CS42_7DS_TGACv1_621858_AA2027820,TRIAE_CS42_5AL_TGACv1_374216_AA1194110,
dolichyl monophosphate biosynthetic process	GO:0043048	8	0.211794	4.37074	1	3	3226	42300	TRIAE_CS42_6DL_TGACv1_527009_AA1697150,
tertiary alcohol biosynthetic process	GO:1902645	6	0.119714	3.27805	2	8	3226	42300	TRIAE_CS42_2AL_TGACv1_095887_AA0315620,TRIAE_CS42_2BS_TGACv1_146144_AA0456630,
negative regulation of multicellular organismal process	GO:0051241	5	0.501409	1.07477	5	61	3226	42300	,TRIAE_CS42_2BS_TGACv1_146519_AA0467350,TRIAE_CS42_5DL_TGACv1_433883_AA1424460,TRIAE_CS42_1BL_TGACv1_035341_AA0146450,TRIAE_CS42_7BL_TGACv1_579395_AA1906900,
tertiary alcohol metabolic process	GO:1902644	5	0.119714	3.27805	2	8	3226	42300	TRIAE_CS42_2AL_TGACv1_095887_AA0315620,TRIAE_CS42_2BS_TGACv1_146144_AA0456630,
regulation of protein metabolic process	GO:0051246	6	0.234809	1.0985	63	752	3226	42300	,TRIAE_CS42_6BL_TGACv1_499505_AA1584500,TRIAE_CS42_6BL_TGACv1_500002_AA1596970,TRIAE_CS42_5DL_TGACv1_437778_AA1467310,TRIAE_CS42_4DS_TGACv1_362086_AA1176660,TRIAE_CS42_5AL_TGACv1_374943_AA1212450,TRIAE_CS42_3DL_TGACv1_249949_AA0858950,TRIAE_CS42_4BL_TGACv1_321721_AA1064590,TRIAE_CS42_6AL_TGACv1_471895_AA1515700,TRIAE_CS42_2BL_TGACv1_131172_AA0423740,TRIAE_CS42_1DL_TGACv1_061485_AA0196630,TRIAE_CS…
heat acclimation	GO:0010286	5	0.275502	1.63903	3	24	3226	42300	TRIAE_CS42_5DS_TGACv1_458169_AA1492490,TRIAE_CS42_6DS_TGACv1_542774_AA1730010,TRIAE_CS42_3DS_TGACv1_273132_AA0928700,
positive regulation of protein metabolic process	GO:0051247	7	0.208788	1.32325	11	109	3226	42300	,TRIAE_CS42_6BL_TGACv1_500002_AA1596970,TRIAE_CS42_4DS_TGACv1_362086_AA1176660,TRIAE_CS42_6AL_TGACv1_471895_AA1515700,TRIAE_CS42_3B_TGACv1_223344_AA0780610,TRIAE_CS42_1BL_TGACv1_035341_AA0146450,TRIAE_CS42_3B_TGACv1_220956_AA0724960,TRIAE_CS42_U_TGACv1_641819_AA2104970,TRIAE_CS42_3AL_TGACv1_194012_AA0624520,TRIAE_CS42_4DS_TGACv1_361671_AA1171310,TRIAE_CS42_6AL_TGACv1_472784_AA1525980,
negative regulation of protein metabolic process	GO:0051248	7	0.348758	1.07207	39	477	3226	42300	,TRIAE_CS42_6BL_TGACv1_499505_AA1584500,TRIAE_CS42_5AL_TGACv1_374943_AA1212450,TRIAE_CS42_1DL_TGACv1_061485_AA0196630,TRIAE_CS42_1DL_TGACv1_061340_AA0192670,TRIAE_CS42_5BL_TGACv1_407166_AA1354040,TRIAE_CS42_U_TGACv1_643498_AA2132600,TRIAE_CS42_6BS_TGACv1_513382_AA1639530,TRIAE_CS42_1DL_TGACv1_061343_AA0192720,TRIAE_CS42_2DL_TGACv1_160641_AA0552560,TRIAE_CS42_5DL_TGACv1_435177_AA1447070,TRIAE_CS42…
response to lead ion	GO:0010288	6	0.211794	4.37074	1	3	3226	42300	TRIAE_CS42_1BL_TGACv1_034650_AA0145190,
tRNA wobble base modification	GO:0002097	12	0.382204	1.27924	4	41	3226	42300	TRIAE_CS42_5BL_TGACv1_404876_AA1313730,TRIAE_CS42_2AS_TGACv1_112193_AA0332790,TRIAE_CS42_7DL_TGACv1_602575_AA1961240,TRIAE_CS42_4BL_TGACv1_320340_AA1035930,
tRNA wobble uridine modification	GO:0002098	13	0.543543	1.06315	3	37	3226	42300	TRIAE_CS42_5BL_TGACv1_404876_AA1313730,TRIAE_CS42_2AS_TGACv1_112193_AA0332790,TRIAE_CS42_4BL_TGACv1_320340_AA1035930,
regulation of RNA metabolic process	GO:0051252	7	0.122211	1.05427	414	5149	3226	42300	,TRIAE_CS42_4BL_TGACv1_320356_AA1036510,TRIAE_CS42_4DL_TGACv1_343117_AA1130150,TRIAE_CS42_1BL_TGACv1_032072_AA0124950,TRIAE_CS42_7DL_TGACv1_602767_AA1967940,TRIAE_CS42_5AS_TGACv1_393073_AA1267970,TRIAE_CS42_5BS_TGACv1_423181_AA1369440,TRIAE_CS42_2AL_TGACv1_096657_AA0320520,TRIAE_CS42_6BL_TGACv1_501830_AA1620980,TRIAE_CS42_7DS_TGACv1_623487_AA2053730,TRIAE_CS42_1AL_TGACv1_002852_AA0045530,TRIAE_CS…
tRNA wobble adenosine to inosine editing	GO:0002100	13	0.27191	3.27805	1	4	3226	42300	TRIAE_CS42_7DL_TGACv1_602575_AA1961240,
negative regulation of RNA metabolic process	GO:0051253	7	0.126863	1.44355	12	109	3226	42300	,TRIAE_CS42_5AL_TGACv1_375383_AA1220850,TRIAE_CS42_1DS_TGACv1_080134_AA0240970,TRIAE_CS42_3B_TGACv1_221012_AA0727030,TRIAE_CS42_3B_TGACv1_225172_AA0805780,TRIAE_CS42_U_TGACv1_642400_AA2117010,TRIAE_CS42_5BL_TGACv1_407510_AA1357580,TRIAE_CS42_6AS_TGACv1_487611_AA1571850,TRIAE_CS42_5AL_TGACv1_377494_AA1247290,TRIAE_CS42_7AL_TGACv1_558182_AA1790990,TRIAE_CS42_3AL_TGACv1_194322_AA0630990,TRIAE_CS42_7…
positive regulation of RNA metabolic process	GO:0051254	7	0.928496	0.730994	16	287	3226	42300	,TRIAE_CS42_3B_TGACv1_222884_AA0772530,TRIAE_CS42_4DL_TGACv1_342613_AA1118080,TRIAE_CS42_7BL_TGACv1_577185_AA1868200,TRIAE_CS42_3AL_TGACv1_195259_AA0647020,TRIAE_CS42_5BL_TGACv1_407510_AA1357580,TRIAE_CS42_7DL_TGACv1_602942_AA1972460,TRIAE_CS42_2BL_TGACv1_129548_AA0388130,TRIAE_CS42_6BS_TGACv1_513322_AA1638220,TRIAE_CS42_4DS_TGACv1_361317_AA1165610,TRIAE_CS42_6BL_TGACv1_499837_AA1592870,TRIAE_CS4…
extracellular structure organization	GO:0043062	4	0.333071	1.21974	8	86	3226	42300	TRIAE_CS42_6DL_TGACv1_527144_AA1699290,TRIAE_CS42_U_TGACv1_640702_AA2070090,TRIAE_CS42_5AL_TGACv1_376467_AA1237310,TRIAE_CS42_2AS_TGACv1_113845_AA0361400,TRIAE_CS42_2BL_TGACv1_129339_AA0379370,TRIAE_CS42_2AS_TGACv1_113289_AA0354080,TRIAE_CS42_6BS_TGACv1_513342_AA1638630,TRIAE_CS42_4BS_TGACv1_327817_AA1074900,
protein polymerization	GO:0051258	7	0.853702	0.644863	3	61	3226	42300	,TRIAE_CS42_4DL_TGACv1_344702_AA1149120,TRIAE_CS42_6AL_TGACv1_471983_AA1516550,
protein complex oligomerization	GO:0051259	6	0.399908	1.24878	4	42	3226	42300	,TRIAE_CS42_6BL_TGACv1_500415_AA1604270,TRIAE_CS42_2AS_TGACv1_114093_AA0363980,TRIAE_CS42_2AS_TGACv1_113190_AA0352810,
protein homooligomerization	GO:0051260	7	0.339837	1.45691	3	27	3226	42300	,TRIAE_CS42_6BL_TGACv1_500415_AA1604270,TRIAE_CS42_2AS_TGACv1_113190_AA0352810,
protein depolymerization	GO:0051261	7	0.399908	1.24878	4	42	3226	42300	TRIAE_CS42_5DL_TGACv1_433588_AA1416820,TRIAE_CS42_6BL_TGACv1_500853_AA1610780,TRIAE_CS42_4DL_TGACv1_344702_AA1149120,TRIAE_CS42_5BS_TGACv1_423331_AA1374500,
protein tetramerization	GO:0051262	7	0.378742	2.18537	1	6	3226	42300	,
pyrimidine nucleobase metabolic process	GO:0006206	8	0.543543	1.06315	3	37	3226	42300	TRIAE_CS42_2BL_TGACv1_130396_AA0410360,TRIAE_CS42_3B_TGACv1_224116_AA0792540,TRIAE_CS42_5DL_TGACv1_435380_AA1449820,
'de novo' pyrimidine nucleobase biosynthetic process	GO:0006207	10	0.361271	1.40488	3	28	3226	42300	TRIAE_CS42_2BL_TGACv1_130396_AA0410360,TRIAE_CS42_3B_TGACv1_224116_AA0792540,TRIAE_CS42_5DL_TGACv1_435380_AA1449820,
leaf vascular tissue pattern formation	GO:0010305	6	0.403847	1.45691	2	18	3226	42300	TRIAE_CS42_5DL_TGACv1_434039_AA1427760,TRIAE_CS42_5BL_TGACv1_406398_AA1345140,
positive regulation of RNA biosynthetic process	GO:1902680	8	0.916822	0.743955	16	282	3226	42300	,TRIAE_CS42_3B_TGACv1_222884_AA0772530,TRIAE_CS42_4DL_TGACv1_342613_AA1118080,TRIAE_CS42_7BL_TGACv1_577185_AA1868200,TRIAE_CS42_3AL_TGACv1_195259_AA0647020,TRIAE_CS42_5BL_TGACv1_407510_AA1357580,TRIAE_CS42_7DL_TGACv1_602942_AA1972460,TRIAE_CS42_2BL_TGACv1_129548_AA0388130,TRIAE_CS42_6BS_TGACv1_513322_AA1638220,TRIAE_CS42_4DS_TGACv1_361317_AA1165610,TRIAE_CS42_6BL_TGACv1_499837_AA1592870,TRIAE_CS4…
pyrimidine nucleoside metabolic process	GO:0006213	8	0.257293	1.45691	5	45	3226	42300	,TRIAE_CS42_2BL_TGACv1_130396_AA0410360,TRIAE_CS42_3B_TGACv1_224116_AA0792540,TRIAE_CS42_1BL_TGACv1_031638_AA0117620,TRIAE_CS42_1BL_TGACv1_031277_AA0110800,
regulation of hydrogen peroxide metabolic process	GO:0010310	7	0.614065	1.09268	1	12	3226	42300	,
lateral root formation	GO:0010311	4	0.555874	1.09268	2	24	3226	42300	TRIAE_CS42_3AS_TGACv1_211472_AA0690490,TRIAE_CS42_3DL_TGACv1_251571_AA0882610,
beta-glucan metabolic process	GO:0051273	8	0.226208	1.20938	19	206	3226	42300	,TRIAE_CS42_2AL_TGACv1_093387_AA0279010,TRIAE_CS42_2DL_TGACv1_162482_AA0562920,TRIAE_CS42_2DL_TGACv1_158120_AA0509810,TRIAE_CS42_4BL_TGACv1_320386_AA1037430,TRIAE_CS42_4AL_TGACv1_288485_AA0950020,TRIAE_CS42_2DS_TGACv1_179004_AA0603350,TRIAE_CS42_5BL_TGACv1_406579_AA1347310,TRIAE_CS42_2BL_TGACv1_129991_AA0401160,TRIAE_CS42_2BL_TGACv1_130220_AA0406580,TRIAE_CS42_2DL_TGACv1_158410_AA0517930,TRIAE_CS…
negative regulation of RNA biosynthetic process	GO:1902679	8	0.161479	1.40033	11	103	3226	42300	,TRIAE_CS42_5AL_TGACv1_375383_AA1220850,TRIAE_CS42_1DS_TGACv1_080134_AA0240970,TRIAE_CS42_3B_TGACv1_221012_AA0727030,TRIAE_CS42_3B_TGACv1_225172_AA0805780,TRIAE_CS42_U_TGACv1_642400_AA2117010,TRIAE_CS42_5BL_TGACv1_407510_AA1357580,TRIAE_CS42_6AS_TGACv1_487611_AA1571850,TRIAE_CS42_5AL_TGACv1_377494_AA1247290,TRIAE_CS42_7AL_TGACv1_558182_AA1790990,TRIAE_CS42_7DS_TGACv1_622425_AA2039470,
beta-glucan biosynthetic process	GO:0051274	9	0.23131	1.24878	14	147	3226	42300	,TRIAE_CS42_2AL_TGACv1_093387_AA0279010,TRIAE_CS42_2DL_TGACv1_158120_AA0509810,TRIAE_CS42_4BL_TGACv1_320386_AA1037430,TRIAE_CS42_4AL_TGACv1_288485_AA0950020,TRIAE_CS42_2DS_TGACv1_179004_AA0603350,TRIAE_CS42_5BL_TGACv1_406579_AA1347310,TRIAE_CS42_2BL_TGACv1_129991_AA0401160,TRIAE_CS42_2DL_TGACv1_158410_AA0517930,TRIAE_CS42_U_TGACv1_642511_AA2118750,TRIAE_CS42_2AL_TGACv1_096802_AA0321430,TRIAE_CS42…
beta-glucan catabolic process	GO:0051275	8	0.306969	1.31122	6	60	3226	42300	,TRIAE_CS42_2DL_TGACv1_162482_AA0562920,TRIAE_CS42_2BL_TGACv1_130220_AA0406580,TRIAE_CS42_5AS_TGACv1_393642_AA1274840,TRIAE_CS42_5DS_TGACv1_458238_AA1492860,TRIAE_CS42_5BL_TGACv1_407421_AA1356730,
regulation of anatomical structure morphogenesis	GO:0022603	5	0.181694	1.45691	8	72	3226	42300	,TRIAE_CS42_6DL_TGACv1_530141_AA1719340,TRIAE_CS42_6BL_TGACv1_500374_AA1603810,TRIAE_CS42_7DL_TGACv1_603800_AA1989500,TRIAE_CS42_6BS_TGACv1_513382_AA1639520,TRIAE_CS42_2AL_TGACv1_094368_AA0296520,TRIAE_CS42_6AL_TGACv1_472289_AA1520520,TRIAE_CS42_2DS_TGACv1_177504_AA0579040,
auxin efflux	GO:0010315	8	0.582193	1.19202	1	11	3226	42300	TRIAE_CS42_3AL_TGACv1_196953_AA0663910,
chromosome organization	GO:0051276	5	0.505981	1.00335	73	954	3226	42300	,TRIAE_CS42_2DL_TGACv1_158593_AA0522690,TRIAE_CS42_4AL_TGACv1_291794_AA0996620,TRIAE_CS42_6DL_TGACv1_530141_AA1719340,TRIAE_CS42_7DS_TGACv1_623962_AA2057840,TRIAE_CS42_2BS_TGACv1_146519_AA0467350,TRIAE_CS42_5DL_TGACv1_436442_AA1461020,TRIAE_CS42_1BL_TGACv1_030886_AA0103100,TRIAE_CS42_3DL_TGACv1_249646_AA0853340,TRIAE_CS42_2AL_TGACv1_095734_AA0314120,TRIAE_CS42_6BL_TGACv1_500374_AA1603810,TRIAE_CS…
pyrimidine nucleotide metabolic process	GO:0006220	8	0.564995	0.995864	6	79	3226	42300	,TRIAE_CS42_2BL_TGACv1_130396_AA0410360,TRIAE_CS42_3B_TGACv1_224116_AA0792540,TRIAE_CS42_1BL_TGACv1_031638_AA0117620,TRIAE_CS42_2AS_TGACv1_112173_AA0332400,TRIAE_CS42_1BL_TGACv1_031277_AA0110800,
regulation of cell morphogenesis	GO:0022604	6	0.118706	2.09795	4	25	3226	42300	,TRIAE_CS42_7DL_TGACv1_603800_AA1989500,TRIAE_CS42_2AL_TGACv1_094368_AA0296520,TRIAE_CS42_2DS_TGACv1_177504_AA0579040,
pyrimidine nucleotide biosynthetic process	GO:0006221	9	0.472934	1.09268	6	72	3226	42300	,TRIAE_CS42_2BL_TGACv1_130396_AA0410360,TRIAE_CS42_3B_TGACv1_224116_AA0792540,TRIAE_CS42_1BL_TGACv1_031638_AA0117620,TRIAE_CS42_2AS_TGACv1_112173_AA0332400,TRIAE_CS42_1BL_TGACv1_031277_AA0110800,
positive regulation of catalytic activity	GO:0043085	5	0.41413	1.08622	14	169	3226	42300	TRIAE_CS42_6BL_TGACv1_500002_AA1596970,TRIAE_CS42_4DS_TGACv1_362086_AA1176660,TRIAE_CS42_6AL_TGACv1_471895_AA1515700,TRIAE_CS42_5BL_TGACv1_407072_AA1353020,TRIAE_CS42_6DS_TGACv1_544248_AA1747400,TRIAE_CS42_3B_TGACv1_223344_AA0780610,TRIAE_CS42_5BS_TGACv1_423901_AA1384800,TRIAE_CS42_U_TGACv1_641819_AA2104970,TRIAE_CS42_4DS_TGACv1_361671_AA1171310,TRIAE_CS42_U_TGACv1_643438_AA2132010,TRIAE_CS42_7AS…
negative regulation of catalytic activity	GO:0043086	5	0.596673	0.974282	48	646	3226	42300	,TRIAE_CS42_6BL_TGACv1_499505_AA1584500,TRIAE_CS42_1BL_TGACv1_030731_AA0099330,TRIAE_CS42_6AS_TGACv1_485261_AA1541860,TRIAE_CS42_7AL_TGACv1_558250_AA1791610,TRIAE_CS42_2DS_TGACv1_177452_AA0577520,TRIAE_CS42_3B_TGACv1_223288_AA0779760,TRIAE_CS42_5BL_TGACv1_405411_AA1326710,TRIAE_CS42_1DS_TGACv1_080885_AA0255140,TRIAE_CS42_7BS_TGACv1_591781_AA1920830,TRIAE_CS42_7AL_TGACv1_556096_AA1755360,TRIAE_CS4…
UMP biosynthetic process	GO:0006222	11	0.318994	1.7483	2	15	3226	42300	TRIAE_CS42_2BL_TGACv1_130396_AA0410360,TRIAE_CS42_3B_TGACv1_224116_AA0792540,
cellular component assembly	GO:0022607	4	0.887622	0.869318	60	905	3226	42300	,TRIAE_CS42_6DL_TGACv1_527144_AA1699290,TRIAE_CS42_1AL_TGACv1_002852_AA0045530,TRIAE_CS42_4AL_TGACv1_291794_AA0996620,TRIAE_CS42_5DL_TGACv1_436442_AA1461020,TRIAE_CS42_7DL_TGACv1_603561_AA1985690,TRIAE_CS42_5DL_TGACv1_437778_AA1467310,TRIAE_CS42_3DL_TGACv1_249949_AA0858950,TRIAE_CS42_2AL_TGACv1_095734_AA0314120,TRIAE_CS42_2AL_TGACv1_094147_AA0293310,TRIAE_CS42_U_TGACv1_640702_AA2070090,TRIAE_CS42…
regulation of GTPase activity	GO:0043087	6	0.994261	0.201726	1	65	3226	42300	TRIAE_CS42_6DL_TGACv1_529165_AA1717650,
dormancy process	GO:0022611	3	0.426128	1.87317	1	7	3226	42300	TRIAE_CS42_U_TGACv1_643438_AA2132010,
UTP biosynthetic process	GO:0006228	11	0.289955	1.87317	2	14	3226	42300	,TRIAE_CS42_1BL_TGACv1_031277_AA0110800,
ribonucleoprotein complex biogenesis	GO:0022613	4	0.919776	0.775272	23	389	3226	42300	,TRIAE_CS42_2AL_TGACv1_093271_AA0276320,TRIAE_CS42_3AS_TGACv1_213976_AA0708230,TRIAE_CS42_5DL_TGACv1_437778_AA1467310,TRIAE_CS42_5AL_TGACv1_375383_AA1220850,TRIAE_CS42_3DL_TGACv1_249949_AA0858950,TRIAE_CS42_4BL_TGACv1_322187_AA1069400,TRIAE_CS42_5BL_TGACv1_407166_AA1354040,TRIAE_CS42_3AL_TGACv1_193724_AA0618530,TRIAE_CS42_2AS_TGACv1_112204_AA0333270,TRIAE_CS42_2BL_TGACv1_129567_AA0388910,TRIAE_CS…
cellular metabolic compound salvage	GO:0043094	4	0.846652	0.721773	6	109	3226	42300	TRIAE_CS42_4BL_TGACv1_320400_AA1037800,TRIAE_CS42_5BL_TGACv1_404374_AA1297310,TRIAE_CS42_1AL_TGACv1_002432_AA0041870,TRIAE_CS42_1BL_TGACv1_032923_AA0135480,TRIAE_CS42_5DL_TGACv1_433317_AA1409350,TRIAE_CS42_1DL_TGACv1_062625_AA0217410,
dTMP biosynthetic process	GO:0006231	11	0.146715	6.55611	1	2	3226	42300	TRIAE_CS42_2AS_TGACv1_112173_AA0332400,
DNA strand elongation	GO:0022616	7	0.614065	1.09268	1	12	3226	42300	TRIAE_CS42_1AL_TGACv1_002281_AA0040440,
purine nucleobase salvage	GO:0043096	10	0.510337	1.45691	1	9	3226	42300	TRIAE_CS42_5DL_TGACv1_433317_AA1409350,
protein homotetramerization	GO:0051289	8	0.211794	4.37074	1	3	3226	42300	,
ribonucleoprotein complex assembly	GO:0022618	7	0.842646	0.740206	7	124	3226	42300	,TRIAE_CS42_5DL_TGACv1_437778_AA1467310,TRIAE_CS42_3DL_TGACv1_249949_AA0858950,TRIAE_CS42_5BL_TGACv1_407166_AA1354040,TRIAE_CS42_2BL_TGACv1_129542_AA0387880,TRIAE_CS42_3DL_TGACv1_249140_AA0839370,TRIAE_CS42_4BL_TGACv1_321861_AA1066350,
purine-containing compound salvage	GO:0043101	7	0.795455	0.655611	1	20	3226	42300	TRIAE_CS42_5DL_TGACv1_433317_AA1409350,
root system development	GO:0022622	5	0.357161	1.11454	17	200	3226	42300	,TRIAE_CS42_5DL_TGACv1_433270_AA1407710,TRIAE_CS42_U_TGACv1_641778_AA2104030,TRIAE_CS42_2AL_TGACv1_096493_AA0319440,TRIAE_CS42_5BL_TGACv1_404876_AA1313730,TRIAE_CS42_4BL_TGACv1_320766_AA1048240,TRIAE_CS42_6DL_TGACv1_528499_AA1714590,TRIAE_CS42_5DL_TGACv1_435094_AA1445980,TRIAE_CS42_3AL_TGACv1_195259_AA0647020,TRIAE_CS42_7DL_TGACv1_603201_AA1978120,TRIAE_CS42_7BL_TGACv1_576811_AA1855640,TRIAE_CS42…
amino acid salvage	GO:0043102	9	0.117812	2.45854	3	16	3226	42300	TRIAE_CS42_5BL_TGACv1_404374_AA1297310,TRIAE_CS42_1BL_TGACv1_032923_AA0135480,TRIAE_CS42_1DL_TGACv1_062625_AA0217410,
CTP biosynthetic process	GO:0006241	11	0.524701	1.09268	3	36	3226	42300	,TRIAE_CS42_1BL_TGACv1_031638_AA0117620,TRIAE_CS42_1BL_TGACv1_031277_AA0110800,
regulation of response to drug	GO:2001023	5	0.211794	4.37074	1	3	3226	42300	TRIAE_CS42_6AS_TGACv1_487611_AA1571850,
cell division	GO:0051301	3	0.762633	0.843476	11	171	3226	42300	,TRIAE_CS42_5DS_TGACv1_458169_AA1492490,TRIAE_CS42_1DS_TGACv1_080771_AA0253500,TRIAE_CS42_6BS_TGACv1_513382_AA1639520,TRIAE_CS42_2BL_TGACv1_130187_AA0405800,TRIAE_CS42_7DL_TGACv1_603201_AA1978120,TRIAE_CS42_5DL_TGACv1_435640_AA1452930,TRIAE_CS42_1DL_TGACv1_061684_AA0201690,TRIAE_CS42_5BL_TGACv1_407995_AA1360840,TRIAE_CS42_5DL_TGACv1_433088_AA1401500,TRIAE_CS42_6BS_TGACv1_513637_AA1646410,
regulation of cell division	GO:0051302	5	0.272167	1.42524	5	46	3226	42300	TRIAE_CS42_5DL_TGACv1_435640_AA1452930,TRIAE_CS42_1DL_TGACv1_061684_AA0201690,TRIAE_CS42_5BL_TGACv1_407995_AA1360840,TRIAE_CS42_5DL_TGACv1_433088_AA1401500,TRIAE_CS42_6BS_TGACv1_513637_AA1646410,
chromosome separation	GO:0051304	4	0.630831	0.936587	3	42	3226	42300	TRIAE_CS42_6DL_TGACv1_526845_AA1693300,TRIAE_CS42_7AL_TGACv1_558182_AA1790990,TRIAE_CS42_5BS_TGACv1_423639_AA1381150,
shoot axis formation	GO:0010346	5	0.276036	1.49854	4	35	3226	42300	TRIAE_CS42_2AL_TGACv1_094816_AA0303560,TRIAE_CS42_7AL_TGACv1_557747_AA1785560,TRIAE_CS42_4BS_TGACv1_329444_AA1101380,TRIAE_CS42_7BS_TGACv1_591819_AA1922500,
mitotic sister chromatid separation	GO:0051306	5	0.620883	0.971275	2	27	3226	42300	TRIAE_CS42_6DL_TGACv1_526845_AA1693300,TRIAE_CS42_5BS_TGACv1_423639_AA1381150,
meiotic chromosome separation	GO:0051307	5	0.614065	1.09268	1	12	3226	42300	TRIAE_CS42_7AL_TGACv1_558182_AA1790990,
regulation of actin filament length	GO:0030832	5	0.840526	0.624391	2	42	3226	42300	,TRIAE_CS42_4DL_TGACv1_344702_AA1149120,
regulation of actin filament polymerization	GO:0030833	7	0.808862	0.672421	2	39	3226	42300	,TRIAE_CS42_4DL_TGACv1_344702_AA1149120,
regulation of actin filament depolymerization	GO:0030834	7	0.614065	1.09268	1	12	3226	42300	TRIAE_CS42_4DL_TGACv1_344702_AA1149120,
DNA metabolic process	GO:0006259	6	0.230622	1.07545	104	1268	3226	42300	,TRIAE_CS42_1DS_TGACv1_088056_AA0265760,TRIAE_CS42_5AL_TGACv1_374001_AA1187360,TRIAE_CS42_4BL_TGACv1_321897_AA1066640,TRIAE_CS42_4AL_TGACv1_291794_AA0996620,TRIAE_CS42_7BL_TGACv1_577253_AA1870150,TRIAE_CS42_2AL_TGACv1_095555_AA0312090,TRIAE_CS42_6DL_TGACv1_529644_AA1718660,TRIAE_CS42_4DS_TGACv1_361205_AA1163590,TRIAE_CS42_2DS_TGACv1_177679_AA0582290,TRIAE_CS42_3DL_TGACv1_249646_AA0853340,TRIAE_CS…
negative regulation of actin filament depolymerization	GO:0030835	8	0.614065	1.09268	1	12	3226	42300	TRIAE_CS42_4DL_TGACv1_344702_AA1149120,
DNA replication	GO:0006260	7	0.0818933	1.32595	27	267	3226	42300	,TRIAE_CS42_5AL_TGACv1_374001_AA1187360,TRIAE_CS42_6DL_TGACv1_529644_AA1718660,TRIAE_CS42_4DS_TGACv1_361205_AA1163590,TRIAE_CS42_2DL_TGACv1_159966_AA0545000,TRIAE_CS42_2AS_TGACv1_114644_AA0368560,TRIAE_CS42_6DS_TGACv1_542882_AA1732150,TRIAE_CS42_6BL_TGACv1_501948_AA1621830,TRIAE_CS42_3B_TGACv1_224587_AA0798400,TRIAE_CS42_5BL_TGACv1_404728_AA1309350,TRIAE_CS42_5DL_TGACv1_435993_AA1457070,TRIAE_CS4…
attachment of spindle microtubules to kinetochore involved in meiotic chromosome segregation	GO:0051316	5	0.327443	2.62244	1	5	3226	42300	TRIAE_CS42_1AL_TGACv1_001653_AA0033660,
DNA-dependent DNA replication	GO:0006261	8	0.615711	0.946242	7	97	3226	42300	,TRIAE_CS42_2AS_TGACv1_114644_AA0368560,TRIAE_CS42_6DS_TGACv1_542882_AA1732150,TRIAE_CS42_1AL_TGACv1_002281_AA0040440,TRIAE_CS42_5DL_TGACv1_438199_AA1468020,TRIAE_CS42_5DL_TGACv1_433088_AA1401500,TRIAE_CS42_U_TGACv1_641221_AA2088710,
negative regulation of actin filament polymerization	GO:0030837	8	0.510337	1.45691	1	9	3226	42300	TRIAE_CS42_4DL_TGACv1_344702_AA1149120,
positive regulation of actin filament polymerization	GO:0030838	8	0.907518	0.437074	1	30	3226	42300	,
regulation of anion channel activity	GO:0010359	7	0.469902	1.63903	1	8	3226	42300	TRIAE_CS42_1BS_TGACv1_049684_AA0159560,
mitochondrial DNA replication	GO:0006264	9	0.211794	4.37074	1	3	3226	42300	TRIAE_CS42_2AS_TGACv1_114644_AA0368560,
meiotic cell cycle	GO:0051321	4	0.811156	0.771307	7	119	3226	42300	,TRIAE_CS42_4AL_TGACv1_291794_AA0996620,TRIAE_CS42_2AL_TGACv1_096493_AA0319440,TRIAE_CS42_1BL_TGACv1_035341_AA0146450,TRIAE_CS42_1AL_TGACv1_001653_AA0033660,TRIAE_CS42_5DL_TGACv1_435969_AA1456790,TRIAE_CS42_7AL_TGACv1_558182_AA1790990,
DNA topological change	GO:0006265	7	0.981105	0.262244	1	50	3226	42300	TRIAE_CS42_5DL_TGACv1_438199_AA1468020,
DNA ligation	GO:0006266	7	0.547689	1.31122	1	10	3226	42300	TRIAE_CS42_1BL_TGACv1_031315_AA0111470,
potassium ion transmembrane transport	GO:0071805	10	0.0278189	1.62772	18	145	3226	42300	,TRIAE_CS42_5BL_TGACv1_409134_AA1365470,TRIAE_CS42_U_TGACv1_642716_AA2122110,TRIAE_CS42_3AL_TGACv1_205620_AA0671030,TRIAE_CS42_1DL_TGACv1_063374_AA0226760,TRIAE_CS42_6AL_TGACv1_472257_AA1520000,TRIAE_CS42_3DS_TGACv1_271527_AA0901330,TRIAE_CS42_6DS_TGACv1_543997_AA1745820,TRIAE_CS42_2AS_TGACv1_113065_AA0350650,TRIAE_CS42_2DL_TGACv1_160369_AA0549820,TRIAE_CS42_1DS_TGACv1_080697_AA0252340,TRIAE_CS42…
regulation of ethylene biosynthetic process	GO:0010364	9	0.695825	0.874148	1	15	3226	42300	TRIAE_CS42_7BL_TGACv1_576811_AA1855640,
NAD transport	GO:0043132	8	0.469902	1.63903	1	8	3226	42300	TRIAE_CS42_1BS_TGACv1_049380_AA0151300,
cellular potassium ion transport	GO:0071804	9	0.0278189	1.62772	18	145	3226	42300	,TRIAE_CS42_5BL_TGACv1_409134_AA1365470,TRIAE_CS42_U_TGACv1_642716_AA2122110,TRIAE_CS42_3AL_TGACv1_205620_AA0671030,TRIAE_CS42_1DL_TGACv1_063374_AA0226760,TRIAE_CS42_6AL_TGACv1_472257_AA1520000,TRIAE_CS42_3DS_TGACv1_271527_AA0901330,TRIAE_CS42_6DS_TGACv1_543997_AA1745820,TRIAE_CS42_2AS_TGACv1_113065_AA0350650,TRIAE_CS42_2DL_TGACv1_160369_AA0549820,TRIAE_CS42_1DS_TGACv1_080697_AA0252340,TRIAE_CS42…
DNA replication initiation	GO:0006270	7	0.46574	1.19202	3	33	3226	42300	,TRIAE_CS42_6DS_TGACv1_542882_AA1732150,TRIAE_CS42_U_TGACv1_641221_AA2088710,
negative regulation of ethylene biosynthetic process	GO:0010366	10	0.27191	3.27805	1	4	3226	42300	TRIAE_CS42_7BL_TGACv1_576811_AA1855640,
protein transmembrane transport	GO:0071806	9	0.253791	1.32782	8	79	3226	42300	,TRIAE_CS42_1BL_TGACv1_032327_AA0128440,TRIAE_CS42_5AL_TGACv1_377499_AA1247400,TRIAE_CS42_1DL_TGACv1_062158_AA0209620,TRIAE_CS42_7BL_TGACv1_579069_AA1903650,TRIAE_CS42_7AL_TGACv1_560290_AA1802000,TRIAE_CS42_2AS_TGACv1_112486_AA0338970,TRIAE_CS42_1AL_TGACv1_002236_AA0039950,
DNA strand elongation involved in DNA replication	GO:0006271	8	0.614065	1.09268	1	12	3226	42300	TRIAE_CS42_1AL_TGACv1_002281_AA0040440,
regulation of cell cycle G2/M phase transition	GO:1902749	8	0.510337	1.45691	1	9	3226	42300	TRIAE_CS42_1DL_TGACv1_061684_AA0201690,
DNA replication, removal of RNA primer	GO:0043137	7	0.378742	2.18537	1	6	3226	42300	TRIAE_CS42_1AL_TGACv1_002281_AA0040440,
lagging strand elongation	GO:0006273	9	0.614065	1.09268	1	12	3226	42300	TRIAE_CS42_1AL_TGACv1_002281_AA0040440,
positive regulation of cell cycle G2/M phase transition	GO:1902751	9	0.378742	2.18537	1	6	3226	42300	TRIAE_CS42_1DL_TGACv1_061684_AA0201690,
regulation of DNA replication	GO:0006275	8	0.148092	1.77192	5	37	3226	42300	,TRIAE_CS42_2AS_TGACv1_114644_AA0368560,TRIAE_CS42_6BL_TGACv1_501948_AA1621830,TRIAE_CS42_6AS_TGACv1_486150_AA1557500,TRIAE_CS42_5DL_TGACv1_433088_AA1401500,
cytoplasmic translation	GO:0002181	8	0.248457	1.36993	7	67	3226	42300	,TRIAE_CS42_5DL_TGACv1_437778_AA1467310,TRIAE_CS42_3DL_TGACv1_249949_AA0858950,TRIAE_CS42_5BL_TGACv1_407166_AA1354040,TRIAE_CS42_3DL_TGACv1_249140_AA0839370,TRIAE_CS42_4BL_TGACv1_321861_AA1066350,TRIAE_CS42_6BL_TGACv1_503207_AA1627530,
stomatal complex development	GO:0010374	4	0.483316	1.24878	2	21	3226	42300	,TRIAE_CS42_4BL_TGACv1_322248_AA1070000,
cytoplasmic translational elongation	GO:0002182	8	0.510337	1.45691	1	9	3226	42300	TRIAE_CS42_6BL_TGACv1_503207_AA1627530,
cytoplasmic translational initiation	GO:0002183	5	0.240464	1.43042	6	55	3226	42300	,TRIAE_CS42_5DL_TGACv1_437778_AA1467310,TRIAE_CS42_3DL_TGACv1_249949_AA0858950,TRIAE_CS42_5BL_TGACv1_407166_AA1354040,TRIAE_CS42_3DL_TGACv1_249140_AA0839370,TRIAE_CS42_4BL_TGACv1_321861_AA1066350,
regulation of hydrolase activity	GO:0051336	5	0.919776	0.775272	23	389	3226	42300	,TRIAE_CS42_6BL_TGACv1_499505_AA1584500,TRIAE_CS42_1BL_TGACv1_030731_AA0099330,TRIAE_CS42_6DS_TGACv1_544248_AA1747400,TRIAE_CS42_1DL_TGACv1_061340_AA0192670,TRIAE_CS42_1DL_TGACv1_061343_AA0192720,TRIAE_CS42_2AS_TGACv1_112554_AA0340880,TRIAE_CS42_2AL_TGACv1_093272_AA0276380,TRIAE_CS42_4BS_TGACv1_329013_AA1096820,TRIAE_CS42_3B_TGACv1_224624_AA0798980,TRIAE_CS42_5DL_TGACv1_433620_AA1417810,TRIAE_CS4…
mRNA methylation	GO:0080009	10	0.582193	1.19202	1	11	3226	42300	TRIAE_CS42_5AL_TGACv1_376126_AA1232370,
DNA repair	GO:0006281	7	0.679192	0.942851	43	598	3226	42300	,TRIAE_CS42_7BL_TGACv1_577253_AA1870150,TRIAE_CS42_2DS_TGACv1_177679_AA0582290,TRIAE_CS42_3DL_TGACv1_249646_AA0853340,TRIAE_CS42_2BL_TGACv1_129401_AA0382080,TRIAE_CS42_5AS_TGACv1_392821_AA1265090,TRIAE_CS42_7BL_TGACv1_579831_AA1910400,TRIAE_CS42_7AS_TGACv1_569068_AA1806240,TRIAE_CS42_4AS_TGACv1_308862_AA1029760,TRIAE_CS42_2AL_TGACv1_096493_AA0319440,TRIAE_CS42_1DS_TGACv1_080134_AA0240970,TRIAE_CS…
regulation of transferase activity	GO:0051338	5	0.0189748	1.72797	17	129	3226	42300	,TRIAE_CS42_6BL_TGACv1_500002_AA1596970,TRIAE_CS42_4DS_TGACv1_362086_AA1176660,TRIAE_CS42_6AL_TGACv1_471895_AA1515700,TRIAE_CS42_3B_TGACv1_223344_AA0780610,TRIAE_CS42_6BS_TGACv1_513382_AA1639530,TRIAE_CS42_4DL_TGACv1_345516_AA1153470,TRIAE_CS42_U_TGACv1_641819_AA2104970,TRIAE_CS42_5AL_TGACv1_377698_AA1248790,TRIAE_CS42_4DS_TGACv1_361671_AA1171310,TRIAE_CS42_7DL_TGACv1_603070_AA1975060,TRIAE_CS42_…
base-excision repair	GO:0006284	8	0.599639	0.964133	5	68	3226	42300	TRIAE_CS42_7BL_TGACv1_579831_AA1910400,TRIAE_CS42_1AL_TGACv1_001526_AA0031740,TRIAE_CS42_1BS_TGACv1_050042_AA0166360,TRIAE_CS42_1AL_TGACv1_002281_AA0040440,TRIAE_CS42_7AS_TGACv1_570327_AA1833970,
regulation of oxidoreductase activity	GO:0051341	5	0.347734	1.63903	2	16	3226	42300	TRIAE_CS42_7AS_TGACv1_571532_AA1848370,TRIAE_CS42_4BS_TGACv1_330345_AA1107270,
cell wall polysaccharide metabolic process	GO:0010383	6	0.0240905	1.56776	22	184	3226	42300	,TRIAE_CS42_5BL_TGACv1_404484_AA1301580,TRIAE_CS42_4DL_TGACv1_342987_AA1127120,TRIAE_CS42_7AS_TGACv1_569837_AA1825000,TRIAE_CS42_1AL_TGACv1_003185_AA0048590,TRIAE_CS42_5BL_TGACv1_404821_AA1311800,TRIAE_CS42_7BL_TGACv1_577850_AA1884600,TRIAE_CS42_6AL_TGACv1_472799_AA1526120,TRIAE_CS42_7AL_TGACv1_557324_AA1779770,TRIAE_CS42_3AS_TGACv1_212977_AA0704540,TRIAE_CS42_7AL_TGACv1_559516_AA1800010,TRIAE_CS…
regulation of cellular response to drug	GO:2001038	5	0.211794	4.37074	1	3	3226	42300	TRIAE_CS42_6AS_TGACv1_487611_AA1571850,
protein-DNA complex subunit organization	GO:0071824	5	0.192138	1.21605	23	248	3226	42300	,TRIAE_CS42_1AL_TGACv1_002852_AA0045530,TRIAE_CS42_5DL_TGACv1_436442_AA1461020,TRIAE_CS42_2AL_TGACv1_095734_AA0314120,TRIAE_CS42_5BL_TGACv1_406314_AA1343920,TRIAE_CS42_2BS_TGACv1_145994_AA0452210,TRIAE_CS42_5BS_TGACv1_423513_AA1378460,TRIAE_CS42_1BL_TGACv1_031509_AA0115260,TRIAE_CS42_U_TGACv1_643085_AA2127120,TRIAE_CS42_2BL_TGACv1_130600_AA0414540,TRIAE_CS42_1DS_TGACv1_080781_AA0253670,TRIAE_CS42…
nucleotide-excision repair	GO:0006289	8	0.667868	0.888964	4	59	3226	42300	,TRIAE_CS42_7BL_TGACv1_579831_AA1910400,TRIAE_CS42_3AL_TGACv1_195070_AA0644390,TRIAE_CS42_7BS_TGACv1_593010_AA1947300,
positive regulation of hydrolase activity	GO:0051345	6	0.942819	0.504316	3	78	3226	42300	TRIAE_CS42_6DS_TGACv1_544248_AA1747400,TRIAE_CS42_U_TGACv1_643438_AA2132010,TRIAE_CS42_6DL_TGACv1_529165_AA1717650,
negative regulation of hydrolase activity	GO:0051346	6	0.789407	0.859817	20	305	3226	42300	,TRIAE_CS42_6BL_TGACv1_499505_AA1584500,TRIAE_CS42_1BL_TGACv1_030731_AA0099330,TRIAE_CS42_1DL_TGACv1_061340_AA0192670,TRIAE_CS42_1DL_TGACv1_061343_AA0192720,TRIAE_CS42_2AS_TGACv1_112554_AA0340880,TRIAE_CS42_2AL_TGACv1_093272_AA0276380,TRIAE_CS42_4BS_TGACv1_329013_AA1096820,TRIAE_CS42_3B_TGACv1_224624_AA0798980,TRIAE_CS42_5DL_TGACv1_433620_AA1417810,TRIAE_CS42_1BL_TGACv1_030851_AA0102320,TRIAE_CS4…
ribonucleoprotein complex subunit organization	GO:0071826	5	0.842646	0.740206	7	124	3226	42300	,TRIAE_CS42_5DL_TGACv1_437778_AA1467310,TRIAE_CS42_3DL_TGACv1_249949_AA0858950,TRIAE_CS42_5BL_TGACv1_407166_AA1354040,TRIAE_CS42_2BL_TGACv1_129542_AA0387880,TRIAE_CS42_3DL_TGACv1_249140_AA0839370,TRIAE_CS42_4BL_TGACv1_321861_AA1066350,
positive regulation of transferase activity	GO:0051347	6	0.0837775	1.83571	7	50	3226	42300	TRIAE_CS42_6BL_TGACv1_500002_AA1596970,TRIAE_CS42_4DS_TGACv1_362086_AA1176660,TRIAE_CS42_6AL_TGACv1_471895_AA1515700,TRIAE_CS42_3B_TGACv1_223344_AA0780610,TRIAE_CS42_U_TGACv1_641819_AA2104970,TRIAE_CS42_4DS_TGACv1_361671_AA1171310,TRIAE_CS42_6AL_TGACv1_472784_AA1525980,
negative regulation of transferase activity	GO:0051348	6	0.13229	2.01726	4	26	3226	42300	TRIAE_CS42_6BS_TGACv1_513382_AA1639530,TRIAE_CS42_7DL_TGACv1_603070_AA1975060,TRIAE_CS42_5AL_TGACv1_374395_AA1198810,TRIAE_CS42_U_TGACv1_640941_AA2079940,
regulation of G2/M transition of mitotic cell cycle	GO:0010389	8	0.510337	1.45691	1	9	3226	42300	TRIAE_CS42_1DL_TGACv1_061684_AA0201690,
histone monoubiquitination	GO:0010390	12	0.614065	1.09268	1	12	3226	42300	TRIAE_CS42_3DL_TGACv1_253637_AA0895180,
histone lysine methylation	GO:0034968	11	0.339653	1.15175	13	148	3226	42300	,TRIAE_CS42_2DL_TGACv1_158593_AA0522690,TRIAE_CS42_5DL_TGACv1_435902_AA1456130,TRIAE_CS42_2BL_TGACv1_132000_AA0434370,TRIAE_CS42_2BL_TGACv1_132610_AA0438610,TRIAE_CS42_6AS_TGACv1_487611_AA1571850,TRIAE_CS42_6DL_TGACv1_527226_AA1700800,TRIAE_CS42_4BL_TGACv1_320512_AA1041940,TRIAE_CS42_6AL_TGACv1_472803_AA1526190,TRIAE_CS42_7AL_TGACv1_558182_AA1790990,TRIAE_CS42_3AS_TGACv1_214668_AA0708870,TRIAE_CS…
galacturonan metabolic process	GO:0010393	6	0.308713	1.16381	15	169	3226	42300	,TRIAE_CS42_6AS_TGACv1_485261_AA1541860,TRIAE_CS42_1BL_TGACv1_031898_AA0122330,TRIAE_CS42_1DS_TGACv1_080885_AA0255140,TRIAE_CS42_6AS_TGACv1_486571_AA1562730,TRIAE_CS42_3AL_TGACv1_193760_AA0619280,TRIAE_CS42_5DL_TGACv1_435257_AA1447910,TRIAE_CS42_2BL_TGACv1_129377_AA0380870,TRIAE_CS42_3AL_TGACv1_194959_AA0642710,TRIAE_CS42_5BL_TGACv1_404561_AA1304210,TRIAE_CS42_5BS_TGACv1_423196_AA1370240,TRIAE_CS…
proteasome-mediated ubiquitin-dependent protein catabolic process	GO:0043161	10	0.0910427	1.79972	7	51	3226	42300	,TRIAE_CS42_4BL_TGACv1_321721_AA1064590,TRIAE_CS42_6BS_TGACv1_514140_AA1655930,TRIAE_CS42_4AL_TGACv1_290399_AA0984990,TRIAE_CS42_7BS_TGACv1_593010_AA1947300,TRIAE_CS42_7AL_TGACv1_556633_AA1767620,TRIAE_CS42_4DL_TGACv1_343516_AA1135750,
histone arginine methylation	GO:0034969	11	0.211794	4.37074	1	3	3226	42300	TRIAE_CS42_7DS_TGACv1_621858_AA2027820,
positive regulation of oxidoreductase activity	GO:0051353	6	0.260766	2.01726	2	13	3226	42300	TRIAE_CS42_7AS_TGACv1_571532_AA1848370,TRIAE_CS42_4BS_TGACv1_330345_AA1107270,
mismatch repair	GO:0006298	8	0.200132	1.59905	5	41	3226	42300	,TRIAE_CS42_2DS_TGACv1_177679_AA0582290,TRIAE_CS42_1AS_TGACv1_019260_AA0064020,TRIAE_CS42_5DL_TGACv1_435969_AA1456790,TRIAE_CS42_4AL_TGACv1_288271_AA0943020,
ubiquitin-dependent protein catabolic process via the multivesicular body sorting pathway	GO:0043162	10	0.426128	1.87317	1	7	3226	42300	TRIAE_CS42_3AL_TGACv1_199460_AA0669780,
cellular response to boron-containing substance levels	GO:0080029	5	0.211794	4.37074	1	3	3226	42300	TRIAE_CS42_U_TGACv1_645802_AA2145460,
double-strand break repair	GO:0006302	8	0.977842	0.418475	3	94	3226	42300	,TRIAE_CS42_2AL_TGACv1_096493_AA0319440,TRIAE_CS42_3B_TGACv1_222099_AA0757310,
DNA modification	GO:0006304	7	0.0424884	1.84679	10	71	3226	42300	,TRIAE_CS42_5AL_TGACv1_375383_AA1220850,TRIAE_CS42_7AL_TGACv1_558523_AA1793950,TRIAE_CS42_3B_TGACv1_225172_AA0805780,TRIAE_CS42_7AL_TGACv1_559301_AA1799040,TRIAE_CS42_5BL_TGACv1_407510_AA1357580,TRIAE_CS42_4AS_TGACv1_307080_AA1016780,TRIAE_CS42_5AL_TGACv1_374756_AA1208170,TRIAE_CS42_5AL_TGACv1_377494_AA1247290,TRIAE_CS42_7BL_TGACv1_578754_AA1899580,
response to endoplasmic reticulum stress	GO:0034976	5	0.808862	0.672421	2	39	3226	42300	TRIAE_CS42_7DS_TGACv1_622149_AA2033890,TRIAE_CS42_4DL_TGACv1_343516_AA1135750,
cellular component organization or biogenesis	GO:0071840	2	0.783681	0.958284	265	3626	3226	42300	,TRIAE_CS42_6DL_TGACv1_527144_AA1699290,TRIAE_CS42_6BL_TGACv1_500188_AA1600870,TRIAE_CS42_2AL_TGACv1_093271_AA0276320,TRIAE_CS42_2DL_TGACv1_158593_AA0522690,TRIAE_CS42_1DL_TGACv1_063213_AA0225060,TRIAE_CS42_1AL_TGACv1_002852_AA0045530,TRIAE_CS42_4AL_TGACv1_291794_AA0996620,TRIAE_CS42_6DL_TGACv1_530141_AA1719340,TRIAE_CS42_7DS_TGACv1_623962_AA2057840,TRIAE_CS42_7DS_TGACv1_622221_AA2035710,TRIAE_CS…
DNA alkylation	GO:0006305	8	0.0530348	1.8439	9	64	3226	42300	,TRIAE_CS42_5AL_TGACv1_375383_AA1220850,TRIAE_CS42_7AL_TGACv1_558523_AA1793950,TRIAE_CS42_3B_TGACv1_225172_AA0805780,TRIAE_CS42_7AL_TGACv1_559301_AA1799040,TRIAE_CS42_4AS_TGACv1_307080_AA1016780,TRIAE_CS42_5AL_TGACv1_374756_AA1208170,TRIAE_CS42_5AL_TGACv1_377494_AA1247290,TRIAE_CS42_7BL_TGACv1_578754_AA1899580,
macromolecule metabolic process	GO:0043170	4	0.106091	1.02228	1584	20317	3226	42300	,TRIAE_CS42_2DL_TGACv1_158141_AA0510290,TRIAE_CS42_3DL_TGACv1_250123_AA0862470,TRIAE_CS42_4BL_TGACv1_320356_AA1036510,TRIAE_CS42_4DL_TGACv1_343117_AA1130150,TRIAE_CS42_6DL_TGACv1_527925_AA1709980,TRIAE_CS42_6BL_TGACv1_499505_AA1584500,TRIAE_CS42_U_TGACv1_641607_AA2099340,TRIAE_CS42_1BL_TGACv1_032072_AA0124950,TRIAE_CS42_7DL_TGACv1_602570_AA1961000,TRIAE_CS42_7DL_TGACv1_602767_AA1967940,TRIAE_CS42…
IAE_CS42_2AS_TGACv1_114585_AA0368210,TRIAE_CS42_7BL_TGACv1_576811_AA1855640,TRIAE_CS42_1AL_TGACv1_002281_AA0040440,TRIAE_CS42_3B_TGACv1_220828_AA0720670,TRIAE_CS42_6DL_TGACv1_527718_AA1707890,TRIAE_CS42_7AL_TGACv1_557206_AA1778120,TRIAE_CS42_7DL_TGACv1_605284_AA2005800,TRIAE_CS42_6BS_TGACv1_513770_AA1649090,TRIAE_CS42_3B_TGACv1_222685_AA0768900,TRIAE_CS42_3B_TGACv1_223119_AA0776690,TRIAE_CS42_1DL…
DNA methylation	GO:0006306	9	0.0530348	1.8439	9	64	3226	42300	,TRIAE_CS42_5AL_TGACv1_375383_AA1220850,TRIAE_CS42_7AL_TGACv1_558523_AA1793950,TRIAE_CS42_3B_TGACv1_225172_AA0805780,TRIAE_CS42_7AL_TGACv1_559301_AA1799040,TRIAE_CS42_4AS_TGACv1_307080_AA1016780,TRIAE_CS42_5AL_TGACv1_374756_AA1208170,TRIAE_CS42_5AL_TGACv1_377494_AA1247290,TRIAE_CS42_7BL_TGACv1_578754_AA1899580,
peptide catabolic process	GO:0043171	7	0.0120961	3.45058	5	19	3226	42300	,TRIAE_CS42_3DS_TGACv1_273997_AA0934210,TRIAE_CS42_2AL_TGACv1_095824_AA0314940,TRIAE_CS42_2AS_TGACv1_112810_AA0345610,TRIAE_CS42_6AS_TGACv1_486754_AA1564890,
DNA catabolic process	GO:0006308	7	0.561942	1.03517	3	38	3226	42300	TRIAE_CS42_2AL_TGACv1_095555_AA0312090,TRIAE_CS42_3B_TGACv1_234740_AA0832140,TRIAE_CS42_2DL_TGACv1_159771_AA0542540,
nucleotide salvage	GO:0043173	9	0.899877	0.452145	1	29	3226	42300	TRIAE_CS42_5DL_TGACv1_433317_AA1409350,
mitochondrial protein processing	GO:0034982	8	0.27191	3.27805	1	4	3226	42300	,
DNA recombination	GO:0006310	7	0.668586	0.930544	22	310	3226	42300	,TRIAE_CS42_4AL_TGACv1_291794_AA0996620,TRIAE_CS42_3DL_TGACv1_249646_AA0853340,TRIAE_CS42_7AS_TGACv1_569068_AA1806240,TRIAE_CS42_4AS_TGACv1_308862_AA1029760,TRIAE_CS42_2AL_TGACv1_096493_AA0319440,TRIAE_CS42_6DL_TGACv1_528040_AA1710910,TRIAE_CS42_3B_TGACv1_222099_AA0757310,TRIAE_CS42_2BS_TGACv1_147700_AA0486690,TRIAE_CS42_1DL_TGACv1_061663_AA0201260,TRIAE_CS42_U_TGACv1_642995_AA2125800,TRIAE_CS42_…
nucleoside salvage	GO:0043174	9	0.670703	0.936587	1	14	3226	42300	TRIAE_CS42_5DL_TGACv1_433317_AA1409350,
transposition, DNA-mediated	GO:0006313	8	0.578394	1.04898	2	25	3226	42300	TRIAE_CS42_U_TGACv1_642995_AA2125800,TRIAE_CS42_6AL_TGACv1_471366_AA1507820,
hemicellulose metabolic process	GO:0010410	7	0.0134247	1.65787	22	174	3226	42300	,TRIAE_CS42_5BL_TGACv1_404484_AA1301580,TRIAE_CS42_4DL_TGACv1_342987_AA1127120,TRIAE_CS42_7AS_TGACv1_569837_AA1825000,TRIAE_CS42_1AL_TGACv1_003185_AA0048590,TRIAE_CS42_5BL_TGACv1_404821_AA1311800,TRIAE_CS42_7BL_TGACv1_577850_AA1884600,TRIAE_CS42_6AL_TGACv1_472799_AA1526120,TRIAE_CS42_7AL_TGACv1_557324_AA1779770,TRIAE_CS42_3AS_TGACv1_212977_AA0704540,TRIAE_CS42_7AL_TGACv1_559516_AA1800010,TRIAE_CS…
activation of innate immune response	GO:0002218	4	0.712469	0.819513	2	32	3226	42300	TRIAE_CS42_3AL_TGACv1_194875_AA0641190,TRIAE_CS42_7DL_TGACv1_603201_AA1978120,
xyloglucan metabolic process	GO:0010411	8	0.307791	1.20195	11	120	3226	42300	,TRIAE_CS42_7AS_TGACv1_569837_AA1825000,TRIAE_CS42_7BL_TGACv1_577850_AA1884600,TRIAE_CS42_6AL_TGACv1_472799_AA1526120,TRIAE_CS42_7AL_TGACv1_557324_AA1779770,TRIAE_CS42_3AS_TGACv1_212977_AA0704540,TRIAE_CS42_5DL_TGACv1_436153_AA1458650,TRIAE_CS42_2BS_TGACv1_146835_AA0473680,TRIAE_CS42_3B_TGACv1_220796_AA0719510,TRIAE_CS42_7DL_TGACv1_603293_AA1980300,TRIAE_CS42_2DL_TGACv1_159376_AA0537420,
glucuronoxylan metabolic process	GO:0010413	9	0.27191	3.27805	1	4	3226	42300	TRIAE_CS42_2AS_TGACv1_113289_AA0354080,
glucuronoxylan biosynthetic process	GO:0010417	10	0.27191	3.27805	1	4	3226	42300	TRIAE_CS42_2AS_TGACv1_113289_AA0354080,
cutin transport	GO:0080051	6	0.211794	4.37074	1	3	3226	42300	TRIAE_CS42_1BL_TGACv1_033860_AA0142380,
DNA packaging	GO:0006323	7	0.435581	1.06146	17	210	3226	42300	,TRIAE_CS42_5DL_TGACv1_436442_AA1461020,TRIAE_CS42_2AL_TGACv1_095734_AA0314120,TRIAE_CS42_5BL_TGACv1_406314_AA1343920,TRIAE_CS42_2BS_TGACv1_145994_AA0452210,TRIAE_CS42_5BS_TGACv1_423513_AA1378460,TRIAE_CS42_5DS_TGACv1_456540_AA1473460,TRIAE_CS42_1AL_TGACv1_001653_AA0033660,TRIAE_CS42_2BL_TGACv1_130600_AA0414540,TRIAE_CS42_5AL_TGACv1_375551_AA1223530,TRIAE_CS42_1BS_TGACv1_049815_AA0162020,TRIAE_CS…
regulation of seed development	GO:0080050	7	0.795455	0.655611	1	20	3226	42300	TRIAE_CS42_6DS_TGACv1_542882_AA1732120,
chromatin organization	GO:0006325	4	0.222698	1.11879	50	586	3226	42300	,TRIAE_CS42_2DL_TGACv1_158593_AA0522690,TRIAE_CS42_6DL_TGACv1_530141_AA1719340,TRIAE_CS42_7DS_TGACv1_623962_AA2057840,TRIAE_CS42_2BS_TGACv1_146519_AA0467350,TRIAE_CS42_5DL_TGACv1_436442_AA1461020,TRIAE_CS42_1BL_TGACv1_030886_AA0103100,TRIAE_CS42_2AL_TGACv1_095734_AA0314120,TRIAE_CS42_6BL_TGACv1_500374_AA1603810,TRIAE_CS42_1DS_TGACv1_080134_AA0240970,TRIAE_CS42_7BL_TGACv1_578155_AA1890310,TRIAE_CS…
defense response to oomycetes	GO:0002229	7	0.403847	1.45691	2	18	3226	42300	,TRIAE_CS42_2DL_TGACv1_158624_AA0523540,
kinetochore assembly	GO:0051382	7	0.327443	2.62244	1	5	3226	42300	TRIAE_CS42_2AL_TGACv1_097934_AA0325390,
kinetochore organization	GO:0051383	5	0.327443	2.62244	1	5	3226	42300	TRIAE_CS42_2AL_TGACv1_097934_AA0325390,
chromatin assembly or disassembly	GO:0006333	5	0.524926	1.00863	15	195	3226	42300	,TRIAE_CS42_5DL_TGACv1_436442_AA1461020,TRIAE_CS42_2AL_TGACv1_095734_AA0314120,TRIAE_CS42_5BL_TGACv1_406314_AA1343920,TRIAE_CS42_2BS_TGACv1_145994_AA0452210,TRIAE_CS42_5BS_TGACv1_423513_AA1378460,TRIAE_CS42_2BL_TGACv1_130600_AA0414540,TRIAE_CS42_5AL_TGACv1_375551_AA1223530,TRIAE_CS42_1BS_TGACv1_049815_AA0162020,TRIAE_CS42_6BS_TGACv1_515066_AA1667010,TRIAE_CS42_6BL_TGACv1_500044_AA1597880,TRIAE_CS…
nucleosome assembly	GO:0006334	6	0.449955	1.05744	15	186	3226	42300	,TRIAE_CS42_5DL_TGACv1_436442_AA1461020,TRIAE_CS42_2AL_TGACv1_095734_AA0314120,TRIAE_CS42_5BL_TGACv1_406314_AA1343920,TRIAE_CS42_2BS_TGACv1_145994_AA0452210,TRIAE_CS42_5BS_TGACv1_423513_AA1378460,TRIAE_CS42_2BL_TGACv1_130600_AA0414540,TRIAE_CS42_5AL_TGACv1_375551_AA1223530,TRIAE_CS42_1BS_TGACv1_049815_AA0162020,TRIAE_CS42_6BS_TGACv1_515066_AA1667010,TRIAE_CS42_6BL_TGACv1_500044_AA1597880,TRIAE_CS…
response to oomycetes	GO:0002239	6	0.457541	1.31122	2	20	3226	42300	,TRIAE_CS42_2DL_TGACv1_158624_AA0523540,
seed maturation	GO:0010431	4	0.318352	1.51295	3	26	3226	42300	TRIAE_CS42_3DS_TGACv1_271534_AA0901690,TRIAE_CS42_6DS_TGACv1_542774_AA1730010,TRIAE_CS42_U_TGACv1_643438_AA2132010,
reactive nitrogen species metabolic process	GO:2001057	4	0.695825	0.874148	1	15	3226	42300	TRIAE_CS42_7DS_TGACv1_626041_AA2066250,
response to molecule of oomycetes origin	GO:0002240	5	0.0762648	13.1122	1	1	3226	42300	,
chromatin remodeling	GO:0006338	5	0.167666	1.60558	6	49	3226	42300	,TRIAE_CS42_6DL_TGACv1_530141_AA1719340,TRIAE_CS42_1BL_TGACv1_030886_AA0103100,TRIAE_CS42_6BL_TGACv1_500374_AA1603810,TRIAE_CS42_1DS_TGACv1_080134_AA0240970,TRIAE_CS42_1DL_TGACv1_061136_AA0186510,
chromatin silencing	GO:0006342	5	0.0378291	2.62244	5	25	3226	42300	,TRIAE_CS42_3B_TGACv1_225172_AA0805780,TRIAE_CS42_5BL_TGACv1_407510_AA1357580,TRIAE_CS42_5AL_TGACv1_377494_AA1247290,TRIAE_CS42_7AL_TGACv1_558182_AA1790990,
response to external biotic stimulus	GO:0043207	4	0.888806	0.802077	23	376	3226	42300	,TRIAE_CS42_6DL_TGACv1_530141_AA1719340,TRIAE_CS42_5AL_TGACv1_375929_AA1228980,TRIAE_CS42_5DS_TGACv1_457973_AA1491180,TRIAE_CS42_1BL_TGACv1_031898_AA0122330,TRIAE_CS42_6BL_TGACv1_500374_AA1603810,TRIAE_CS42_7BS_TGACv1_592660_AA1942590,TRIAE_CS42_3AL_TGACv1_194875_AA0641190,TRIAE_CS42_2DS_TGACv1_177275_AA0571760,TRIAE_CS42_3DS_TGACv1_271527_AA0901330,TRIAE_CS42_3AL_TGACv1_195259_AA0647020,TRIAE_CS…
stomatal lineage progression	GO:0010440	4	0.378742	2.18537	1	6	3226	42300	,
maintenance of chromatin silencing	GO:0006344	6	0.0762648	13.1122	1	1	3226	42300	,
methylation-dependent chromatin silencing	GO:0006346	7	0.0762648	13.1122	1	1	3226	42300	,
regulation of cell cycle G1/S phase transition	GO:1902806	8	0.146715	6.55611	1	2	3226	42300	,
immune effector process	GO:0002252	3	0.0148242	2.43948	8	43	3226	42300	,TRIAE_CS42_6DL_TGACv1_530141_AA1719340,TRIAE_CS42_6BL_TGACv1_500374_AA1603810,TRIAE_CS42_7BS_TGACv1_592660_AA1942590,TRIAE_CS42_2DS_TGACv1_177275_AA0571760,TRIAE_CS42_7DL_TGACv1_603201_AA1978120,TRIAE_CS42_5BL_TGACv1_404121_AA1284900,TRIAE_CS42_5AL_TGACv1_377494_AA1247290,
guard mother cell differentiation	GO:0010444	6	0.327443	2.62244	1	5	3226	42300	,
regulation of gene expression by genetic imprinting	GO:0006349	8	0.27191	3.27805	1	4	3226	42300	,
activation of immune response	GO:0002253	3	0.712469	0.819513	2	32	3226	42300	TRIAE_CS42_3AL_TGACv1_194875_AA0641190,TRIAE_CS42_7DL_TGACv1_603201_AA1978120,
transcription, DNA-templated	GO:0006351	7	0.0694356	1.06674	442	5433	3226	42300	,TRIAE_CS42_4BL_TGACv1_320356_AA1036510,TRIAE_CS42_4DL_TGACv1_343117_AA1130150,TRIAE_CS42_1BL_TGACv1_032072_AA0124950,TRIAE_CS42_7DL_TGACv1_602767_AA1967940,TRIAE_CS42_5AS_TGACv1_393073_AA1267970,TRIAE_CS42_5BS_TGACv1_423181_AA1369440,TRIAE_CS42_2AL_TGACv1_096657_AA0320520,TRIAE_CS42_6BL_TGACv1_501830_AA1620980,TRIAE_CS42_7DS_TGACv1_623487_AA2053730,TRIAE_CS42_1AL_TGACv1_002852_AA0045530,TRIAE_CS…
response to acidic pH	GO:0010447	5	0.0497788	5.24489	2	5	3226	42300	TRIAE_CS42_1BS_TGACv1_052012_AA0181220,TRIAE_CS42_1BL_TGACv1_030454_AA0091140,
DNA-templated transcription, initiation	GO:0006352	7	0.518242	1.0142	14	181	3226	42300	,TRIAE_CS42_1AL_TGACv1_002852_AA0045530,TRIAE_CS42_3DS_TGACv1_271513_AA0900760,TRIAE_CS42_1BL_TGACv1_031509_AA0115260,TRIAE_CS42_1BL_TGACv1_030979_AA0104980,TRIAE_CS42_U_TGACv1_643085_AA2127120,TRIAE_CS42_1DL_TGACv1_061359_AA0193040,TRIAE_CS42_1DS_TGACv1_080781_AA0253670,TRIAE_CS42_6AS_TGACv1_487611_AA1571850,TRIAE_CS42_5BL_TGACv1_406247_AA1342900,TRIAE_CS42_4DS_TGACv1_361317_AA1165610,TRIAE_CS42…
root meristem growth	GO:0010449	5	0.555874	1.09268	2	24	3226	42300	TRIAE_CS42_5BL_TGACv1_404876_AA1313730,TRIAE_CS42_7BL_TGACv1_576811_AA1855640,
DNA-templated transcription, termination	GO:0006353	7	0.643507	1.00863	1	13	3226	42300	TRIAE_CS42_6AS_TGACv1_487611_AA1571850,
DNA-templated transcription, elongation	GO:0006354	7	0.167666	1.60558	6	49	3226	42300	TRIAE_CS42_2BS_TGACv1_146519_AA0467350,TRIAE_CS42_7BL_TGACv1_578155_AA1890310,TRIAE_CS42_6AS_TGACv1_487611_AA1571850,TRIAE_CS42_4DS_TGACv1_361317_AA1165610,TRIAE_CS42_1AL_TGACv1_001921_AA0036720,TRIAE_CS42_4AS_TGACv1_309150_AA1030460,
regulation of transcription, DNA-templated	GO:0006355	7	0.122134	1.05477	408	5072	3226	42300	,TRIAE_CS42_4BL_TGACv1_320356_AA1036510,TRIAE_CS42_4DL_TGACv1_343117_AA1130150,TRIAE_CS42_1BL_TGACv1_032072_AA0124950,TRIAE_CS42_7DL_TGACv1_602767_AA1967940,TRIAE_CS42_5AS_TGACv1_393073_AA1267970,TRIAE_CS42_5BS_TGACv1_423181_AA1369440,TRIAE_CS42_2AL_TGACv1_096657_AA0320520,TRIAE_CS42_6BL_TGACv1_501830_AA1620980,TRIAE_CS42_7DS_TGACv1_623487_AA2053730,TRIAE_CS42_1AL_TGACv1_002852_AA0045530,TRIAE_CS…
histone H3-K36 methylation	GO:0010452	12	0.510337	1.45691	1	9	3226	42300	TRIAE_CS42_6AS_TGACv1_487611_AA1571850,
regulation of transcription by RNA polymerase II	GO:0006357	8	0.808882	0.844515	19	295	3226	42300	,TRIAE_CS42_5BS_TGACv1_423181_AA1369440,TRIAE_CS42_7AL_TGACv1_558616_AA1794710,TRIAE_CS42_4DL_TGACv1_342613_AA1118080,TRIAE_CS42_5BL_TGACv1_404876_AA1313730,TRIAE_CS42_3DS_TGACv1_272792_AA0925310,TRIAE_CS42_7BL_TGACv1_576975_AA1861730,TRIAE_CS42_7BL_TGACv1_577185_AA1868200,TRIAE_CS42_U_TGACv1_641584_AA2098830,TRIAE_CS42_5DS_TGACv1_456530_AA1473090,TRIAE_CS42_6AS_TGACv1_487611_AA1571850,TRIAE_CS42…
regulation of transcription by RNA polymerase III	GO:0006359	8	0.740467	0.771307	1	17	3226	42300	,
DNA biosynthetic process	GO:0071897	7	0.980012	0.354384	2	74	3226	42300	TRIAE_CS42_5AL_TGACv1_374001_AA1187360,TRIAE_CS42_1BL_TGACv1_031315_AA0111470,
regulation of primary metabolic process	GO:0080090	5	0.10084	1.0544	482	5994	3226	42300	,TRIAE_CS42_4BL_TGACv1_320356_AA1036510,TRIAE_CS42_4DL_TGACv1_343117_AA1130150,TRIAE_CS42_6BL_TGACv1_499505_AA1584500,TRIAE_CS42_1BL_TGACv1_032072_AA0124950,TRIAE_CS42_7DL_TGACv1_602767_AA1967940,TRIAE_CS42_5AS_TGACv1_393073_AA1267970,TRIAE_CS42_5BS_TGACv1_423181_AA1369440,TRIAE_CS42_2AL_TGACv1_096657_AA0320520,TRIAE_CS42_6BL_TGACv1_501830_AA1620980,TRIAE_CS42_7DS_TGACv1_623487_AA2053730,TRIAE_CS…
rRNA processing	GO:0006364	10	0.961096	0.614635	9	192	3226	42300	TRIAE_CS42_3AS_TGACv1_213976_AA0708230,TRIAE_CS42_5AL_TGACv1_375383_AA1220850,TRIAE_CS42_4BL_TGACv1_322187_AA1069400,TRIAE_CS42_2AS_TGACv1_112204_AA0333270,TRIAE_CS42_7AS_TGACv1_569206_AA1810290,TRIAE_CS42_5BL_TGACv1_408036_AA1361280,TRIAE_CS42_6BL_TGACv1_500204_AA1601080,TRIAE_CS42_7AS_TGACv1_569110_AA1807380,TRIAE_CS42_2BL_TGACv1_129565_AA0388800,
negative regulation of protein serine/threonine kinase activity	GO:0071901	11	0.17277	2.07035	3	19	3226	42300	TRIAE_CS42_7DL_TGACv1_603070_AA1975060,TRIAE_CS42_5AL_TGACv1_374395_AA1198810,TRIAE_CS42_U_TGACv1_640941_AA2079940,
regulation of protein serine/threonine kinase activity	GO:0071900	10	0.215164	1.4844	6	53	3226	42300	,TRIAE_CS42_4DS_TGACv1_361671_AA1171310,TRIAE_CS42_7DL_TGACv1_603070_AA1975060,TRIAE_CS42_5AL_TGACv1_374395_AA1198810,TRIAE_CS42_6BL_TGACv1_499816_AA1592360,TRIAE_CS42_U_TGACv1_640941_AA2079940,
regulation of pollen tube growth	GO:0080092	8	0.0354121	3.93366	3	10	3226	42300	,TRIAE_CS42_2AL_TGACv1_094368_AA0296520,TRIAE_CS42_2DS_TGACv1_177504_AA0579040,
transcription by RNA polymerase II	GO:0006366	8	0.606723	0.965112	29	394	3226	42300	,TRIAE_CS42_5BS_TGACv1_423181_AA1369440,TRIAE_CS42_2BS_TGACv1_146519_AA0467350,TRIAE_CS42_7AL_TGACv1_558616_AA1794710,TRIAE_CS42_4DL_TGACv1_342613_AA1118080,TRIAE_CS42_3DS_TGACv1_271513_AA0900760,TRIAE_CS42_5BL_TGACv1_404876_AA1313730,TRIAE_CS42_7BL_TGACv1_578155_AA1890310,TRIAE_CS42_3DS_TGACv1_272792_AA0925310,TRIAE_CS42_7BL_TGACv1_576975_AA1861730,TRIAE_CS42_7BL_TGACv1_577185_AA1868200,TRIAE_CS…
positive regulation of protein serine/threonine kinase activity	GO:0071902	11	0.510337	1.45691	1	9	3226	42300	TRIAE_CS42_4DS_TGACv1_361671_AA1171310,
transcription initiation from RNA polymerase II promoter	GO:0006367	8	0.376118	1.21036	6	65	3226	42300	TRIAE_CS42_3DS_TGACv1_271513_AA0900760,TRIAE_CS42_1BL_TGACv1_030979_AA0104980,TRIAE_CS42_1DL_TGACv1_061359_AA0193040,TRIAE_CS42_4DS_TGACv1_361317_AA1165610,TRIAE_CS42_1AL_TGACv1_001921_AA0036720,TRIAE_CS42_1DL_TGACv1_062339_AA0212830,
transcription elongation from RNA polymerase II promoter	GO:0006368	8	0.102891	1.9867	5	33	3226	42300	TRIAE_CS42_2BS_TGACv1_146519_AA0467350,TRIAE_CS42_7BL_TGACv1_578155_AA1890310,TRIAE_CS42_4DS_TGACv1_361317_AA1165610,TRIAE_CS42_1AL_TGACv1_001921_AA0036720,TRIAE_CS42_4AS_TGACv1_309150_AA1030460,
negative regulation of peptidase activity	GO:0010466	9	0.790619	0.856124	19	291	3226	42300	,TRIAE_CS42_6BL_TGACv1_499505_AA1584500,TRIAE_CS42_1DL_TGACv1_061340_AA0192670,TRIAE_CS42_1DL_TGACv1_061343_AA0192720,TRIAE_CS42_2AS_TGACv1_112554_AA0340880,TRIAE_CS42_2AL_TGACv1_093272_AA0276380,TRIAE_CS42_4BS_TGACv1_329013_AA1096820,TRIAE_CS42_3B_TGACv1_224624_AA0798980,TRIAE_CS42_5DL_TGACv1_433620_AA1417810,TRIAE_CS42_1BL_TGACv1_030851_AA0102320,TRIAE_CS42_1AL_TGACv1_001261_AA0027950,TRIAE_CS4…
7-methylguanosine mRNA capping	GO:0006370	10	0.202654	2.38404	2	11	3226	42300	TRIAE_CS42_2BL_TGACv1_129330_AA0378960,TRIAE_CS42_2AL_TGACv1_093793_AA0286830,
gene expression	GO:0010467	5	0.0889896	1.04661	672	8419	3226	42300	,TRIAE_CS42_4BL_TGACv1_320356_AA1036510,TRIAE_CS42_4DL_TGACv1_343117_AA1130150,TRIAE_CS42_1BL_TGACv1_032072_AA0124950,TRIAE_CS42_7DL_TGACv1_602767_AA1967940,TRIAE_CS42_5AS_TGACv1_393073_AA1267970,TRIAE_CS42_5AL_TGACv1_374237_AA1194670,TRIAE_CS42_5BS_TGACv1_423181_AA1369440,TRIAE_CS42_2AL_TGACv1_096657_AA0320520,TRIAE_CS42_5AL_TGACv1_374237_AA1194650,TRIAE_CS42_6BL_TGACv1_501830_AA1620980,TRIAE_CS…
regulation of gene expression	GO:0010468	6	0.0404283	1.07698	463	5637	3226	42300	,TRIAE_CS42_4BL_TGACv1_320356_AA1036510,TRIAE_CS42_4DL_TGACv1_343117_AA1130150,TRIAE_CS42_1BL_TGACv1_032072_AA0124950,TRIAE_CS42_7DL_TGACv1_602767_AA1967940,TRIAE_CS42_5AS_TGACv1_393073_AA1267970,TRIAE_CS42_5BS_TGACv1_423181_AA1369440,TRIAE_CS42_2AL_TGACv1_096657_AA0320520,TRIAE_CS42_6BL_TGACv1_501830_AA1620980,TRIAE_CS42_7DS_TGACv1_623487_AA2053730,TRIAE_CS42_1AL_TGACv1_002852_AA0045530,TRIAE_CS…
regulation of signaling receptor activity	GO:0010469	7	0.670703	0.936587	1	14	3226	42300	TRIAE_CS42_2AS_TGACv1_112398_AA0337310,
negative regulation of protein complex disassembly	GO:0043242	7	0.643507	1.00863	1	13	3226	42300	TRIAE_CS42_4DL_TGACv1_344702_AA1149120,
regulation of RNA biosynthetic process	GO:2001141	7	0.137861	1.05114	409	5102	3226	42300	,TRIAE_CS42_4BL_TGACv1_320356_AA1036510,TRIAE_CS42_4DL_TGACv1_343117_AA1130150,TRIAE_CS42_1BL_TGACv1_032072_AA0124950,TRIAE_CS42_7DL_TGACv1_602767_AA1967940,TRIAE_CS42_5AS_TGACv1_393073_AA1267970,TRIAE_CS42_5BS_TGACv1_423181_AA1369440,TRIAE_CS42_2AL_TGACv1_096657_AA0320520,TRIAE_CS42_6BL_TGACv1_501830_AA1620980,TRIAE_CS42_7DS_TGACv1_623487_AA2053730,TRIAE_CS42_1AL_TGACv1_002852_AA0045530,TRIAE_CS…
mRNA cleavage	GO:0006379	9	0.117812	2.45854	3	16	3226	42300	TRIAE_CS42_4BS_TGACv1_330468_AA1107820,TRIAE_CS42_5BL_TGACv1_404233_AA1291460,TRIAE_CS42_5AS_TGACv1_393812_AA1276200,
positive regulation of protein complex disassembly	GO:0043243	7	0.582193	1.19202	1	11	3226	42300	TRIAE_CS42_3AL_TGACv1_194012_AA0624520,
regulation of protein complex disassembly	GO:0043244	6	0.339837	1.45691	3	27	3226	42300	TRIAE_CS42_4DL_TGACv1_344702_AA1149120,TRIAE_CS42_3AL_TGACv1_194012_AA0624520,TRIAE_CS42_6AS_TGACv1_487611_AA1571850,
gibberellin mediated signaling pathway	GO:0010476	5	0.620883	0.971275	2	27	3226	42300	TRIAE_CS42_3B_TGACv1_222884_AA0772530,TRIAE_CS42_U_TGACv1_643438_AA2132010,
adenosine to inosine editing	GO:0006382	10	0.27191	3.27805	1	4	3226	42300	TRIAE_CS42_7DL_TGACv1_602575_AA1961240,
regulation of ubiquitin-protein transferase activity	GO:0051438	10	0.058021	2.34147	5	28	3226	42300	TRIAE_CS42_6BL_TGACv1_500002_AA1596970,TRIAE_CS42_3B_TGACv1_223344_AA0780610,TRIAE_CS42_6BS_TGACv1_513382_AA1639530,TRIAE_CS42_U_TGACv1_641819_AA2104970,TRIAE_CS42_6AL_TGACv1_472784_AA1525980,
DNA demethylation	GO:0080111	9	0.547689	1.31122	1	10	3226	42300	TRIAE_CS42_5BL_TGACv1_407510_AA1357580,
transcription by RNA polymerase III	GO:0006383	8	0.46574	1.19202	3	33	3226	42300	,TRIAE_CS42_1DL_TGACv1_061593_AA0199390,TRIAE_CS42_1DL_TGACv1_061384_AA0193810,
urea transmembrane transport	GO:0071918	8	0.327443	2.62244	1	5	3226	42300	TRIAE_CS42_2DS_TGACv1_177171_AA0567540,
sporopollenin biosynthetic process	GO:0080110	6	0.740467	0.771307	1	17	3226	42300	TRIAE_CS42_5AL_TGACv1_376467_AA1237310,
regulation of seed growth	GO:0080113	6	0.695825	0.874148	1	15	3226	42300	TRIAE_CS42_6DS_TGACv1_542882_AA1732120,
seed growth	GO:0080112	4	0.760268	0.728456	1	18	3226	42300	TRIAE_CS42_6DS_TGACv1_542882_AA1732120,
positive regulation of ubiquitin-protein transferase activity	GO:0051443	11	0.071185	2.49756	4	21	3226	42300	TRIAE_CS42_6BL_TGACv1_500002_AA1596970,TRIAE_CS42_3B_TGACv1_223344_AA0780610,TRIAE_CS42_U_TGACv1_641819_AA2104970,TRIAE_CS42_6AL_TGACv1_472784_AA1525980,
pollen tube reception	GO:0010483	4	0.211794	4.37074	1	3	3226	42300	TRIAE_CS42_6DL_TGACv1_527009_AA1697150,
tRNA splicing, via endonucleolytic cleavage and ligation	GO:0006388	11	0.117812	2.45854	3	16	3226	42300	,TRIAE_CS42_1BL_TGACv1_034262_AA0144000,TRIAE_CS42_4AS_TGACv1_308506_AA1028310,
negative regulation of ubiquitin-protein transferase activity	GO:0051444	11	0.426128	1.87317	1	7	3226	42300	TRIAE_CS42_6BS_TGACv1_513382_AA1639530,
regulation of meiotic cell cycle	GO:0051445	6	0.614065	1.09268	1	12	3226	42300	,
regulation of protein complex assembly	GO:0043254	5	0.677327	0.874148	3	45	3226	42300	,TRIAE_CS42_4DL_TGACv1_344702_AA1149120,TRIAE_CS42_6AS_TGACv1_487611_AA1571850,
regulation of carbohydrate biosynthetic process	GO:0043255	7	0.795455	0.655611	1	20	3226	42300	TRIAE_CS42_U_TGACv1_643438_AA2132010,
endoplasmic reticulum unfolded protein response	GO:0030968	4	0.378742	2.18537	1	6	3226	42300	TRIAE_CS42_7DS_TGACv1_622149_AA2033890,
regulation of histone acetylation	GO:0035065	9	0.469902	1.63903	1	8	3226	42300	,
negative regulation of histone acetylation	GO:0035067	10	0.327443	2.62244	1	5	3226	42300	,
RNA processing	GO:0006396	8	0.650606	0.963952	78	1061	3226	42300	,TRIAE_CS42_2BL_TGACv1_129955_AA0400370,TRIAE_CS42_4DL_TGACv1_342886_AA1124730,TRIAE_CS42_1AL_TGACv1_002506_AA0042540,TRIAE_CS42_5AS_TGACv1_392716_AA1263460,TRIAE_CS42_3AL_TGACv1_193898_AA0622160,TRIAE_CS42_3AS_TGACv1_213976_AA0708230,TRIAE_CS42_2BL_TGACv1_129480_AA0385520,TRIAE_CS42_5AL_TGACv1_375383_AA1220850,TRIAE_CS42_2DL_TGACv1_162738_AA0563460,TRIAE_CS42_2DS_TGACv1_178196_AA0592580,TRIAE_CS…
mRNA processing	GO:0006397	9	0.447915	1.04065	25	315	3226	42300	,TRIAE_CS42_2BL_TGACv1_129955_AA0400370,TRIAE_CS42_1AL_TGACv1_002506_AA0042540,TRIAE_CS42_5AS_TGACv1_392716_AA1263460,TRIAE_CS42_2BL_TGACv1_129480_AA0385520,TRIAE_CS42_2DL_TGACv1_162738_AA0563460,TRIAE_CS42_2DS_TGACv1_178196_AA0592580,TRIAE_CS42_U_TGACv1_646383_AA2146410,TRIAE_CS42_2AS_TGACv1_113536_AA0357360,TRIAE_CS42_3B_TGACv1_221012_AA0727030,TRIAE_CS42_2BL_TGACv1_129838_AA0397670,TRIAE_CS42_…
regulation of intracellular pH	GO:0051453	11	0.327443	2.62244	1	5	3226	42300	TRIAE_CS42_3AS_TGACv1_211594_AA0692070,
Lewis a epitope biosynthetic process	GO:0010493	8	0.211794	4.37074	1	3	3226	42300	TRIAE_CS42_5AL_TGACv1_374901_AA1211420,
[truncated: 1,045 more rows]

## Sheet: G_0_24_vs_G_5m_37_down.CC
GO_Name	GO_ID	GO_Level	P_value	EnrichmentScore	HitsGenesCountsInSelectedSet	HitsGenesCountsInBackground	AllGenesCountsInSelectedSet	AllGenesCountsInBackground	GenesOfSelectedSetInGOterm
[truncated: 450 more rows]

[truncated: 58 more sheets: G_0_24_vs_G_5m_37_down.MF, G_0_24_vs_G_5m_37_up.BP, G_0_24_vs_G_5m_37_up.CC, G_0_24_vs_G_5m_37_up.MF, G_0_24_vs_G_10m_37_down.BP, G_0_24_vs_G_10m_37_down.CC, G_0_24_vs_G_10m_37_down.MF, G_0_24_vs_G_10m_37_up.BP, G_0_24_vs_G_10m_37_up.CC, G_0_24_vs_G_10m_37_up, G_0_24_vs_G_1h_37_down.BP, G_0_24_vs_G_1h_37_down.CC, G_0_24_vs_G_1h_37_down.MF, G_0_24_vs_G_1h_37_up.BP, G_0_24_vs_G_1h_37_up.CC, G_0_24_vs_G_1h_37_up.MF, G_0_24_vs_G_30m_37_down.BP, G_0_24_vs_G_30m_37_down.CC, G_0_24_vs_G_30m_37_down.MF, G_0_24_vs_G_30m_37_up.BP …]
