# Supplementary material for: Identification of Potential Genes Responsible for Thermotolerance in Wheat under High Temperature Stress
Source: Genes (Basel). 2019 Feb 25;10(2):174. doi: 10.3390/genes10020174 (PMC6410297; doi:10.3390/genes10020174)
Supplement: Supplementary file 1 [file genes-10-00174-s001.zip › genes-421952-supplementary-major revision/Supplementary File/Supplementary File 2.xlsx]

## Sheet: G_0_24_vs_G_1h_37.down
Supplementary File 2: Pathway enrichment analysis data of up- and down- regulated genes in wheat grain and flag leaf under different time treatment.
MapID	MapTitle	Pvalue	AdjustedPv	x	y	n	N	EnrichDirect	GeneIDs
500	Starch and sucrose metabolism	8.72343e-106	1.69235e-103	90	238	1193	1410	Under	TRIAE_CS42_7AS_TGACv1_570274_AA1833190 TRIAE_CS42_4AL_TGACv1_290078_AA0981380 TRIAE_CS42_6DS_TGACv1_542882_AA1732120 TRIAE_CS42_6AS_TGACv1_486383_AA1560850 TRIAE_CS42_6AS_TGACv1_487896_AA1573490 TRIAE_CS42_2DL_TGACv1_158230_AA0513180 TRIAE_CS42_3AL_TGACv1_194185_AA0628080 TRIAE_CS42_4DL_TGACv1_342608_AA1117890 TRIAE_CS42_3B_TGACv1_224557_AA0797890 TRIAE_CS42_U_TGACv1_644240_AA2138290 TRIAE_CS42_6…
710	Carbon fixation in photosynthetic organisms	1.93204e-59	1.87408e-57	65	160	1193	1410	Under	TRIAE_CS42_3B_TGACv1_225351_AA0807390 TRIAE_CS42_3DS_TGACv1_271655_AA0904910 TRIAE_CS42_3AS_TGACv1_210772_AA0678670 TRIAE_CS42_7BL_TGACv1_576982_AA1861850 TRIAE_CS42_7BL_TGACv1_577218_AA1869310 TRIAE_CS42_7BL_TGACv1_578216_AA1891270 TRIAE_CS42_4DL_TGACv1_344100_AA1143650 TRIAE_CS42_2AS_TGACv1_113196_AA0352900 TRIAE_CS42_7DL_TGACv1_603309_AA1980610 TRIAE_CS42_2DS_TGACv1_177171_AA0567580 TRIAE_CS42…
52	Galactose metabolism	1.15855e-51	7.49197e-50	37	109	1193	1410	Under	TRIAE_CS42_7AS_TGACv1_570274_AA1833190 TRIAE_CS42_4AL_TGACv1_290078_AA0981380 TRIAE_CS42_6DS_TGACv1_542882_AA1732120 TRIAE_CS42_6AS_TGACv1_486383_AA1560850 TRIAE_CS42_6AS_TGACv1_487896_AA1573490 TRIAE_CS42_2DL_TGACv1_158230_AA0513180 TRIAE_CS42_4DL_TGACv1_342608_AA1117890 TRIAE_CS42_1BL_TGACv1_033598_AA0140580 TRIAE_CS42_6BS_TGACv1_513852_AA1650700 TRIAE_CS42_7DS_TGACv1_621614_AA2021150 TRIAE_CS4…
630	Glyoxylate and dicarboxylate metabolism	1.08246e-44	5.24995e-43	48	120	1193	1410	Under	TRIAE_CS42_2AS_TGACv1_113828_AA0361190 TRIAE_CS42_2DS_TGACv1_177830_AA0585350 TRIAE_CS42_2BS_TGACv1_145994_AA0452210 TRIAE_CS42_5DL_TGACv1_435426_AA1450500 TRIAE_CS42_2AL_TGACv1_098021_AA0325500 TRIAE_CS42_5AL_TGACv1_374395_AA1198810 TRIAE_CS42_2BL_TGACv1_131053_AA0421820 TRIAE_CS42_2AS_TGACv1_113196_AA0352900 TRIAE_CS42_3AL_TGACv1_195212_AA0646550 TRIAE_CS42_2DS_TGACv1_177171_AA0567580 TRIAE_CS4…
230	Purine metabolism	3.15729e-31	1.22503e-29	66	133	1193	1410	Under	TRIAE_CS42_2DL_TGACv1_159489_AA0538990 TRIAE_CS42_7DS_TGACv1_622424_AA2039460 TRIAE_CS42_1AL_TGACv1_002075_AA0038500 TRIAE_CS42_2BL_TGACv1_131669_AA0430560 TRIAE_CS42_6BS_TGACv1_515416_AA1669970 TRIAE_CS42_7AL_TGACv1_557388_AA1780620 TRIAE_CS42_7DL_TGACv1_602941_AA1972400 TRIAE_CS42_4DL_TGACv1_344434_AA1147110 TRIAE_CS42_2AL_TGACv1_093139_AA0273060 TRIAE_CS42_6DL_TGACv1_526488_AA1685090 TRIAE_CS4…
460	Cyanoamino acid metabolism	9.84851e-28	3.18435e-26	18	56	1193	1410	Under	TRIAE_CS42_3AL_TGACv1_194185_AA0628080 TRIAE_CS42_2AL_TGACv1_095348_AA0309770 TRIAE_CS42_3B_TGACv1_222971_AA0774400 TRIAE_CS42_3B_TGACv1_223344_AA0780610 TRIAE_CS42_4BS_TGACv1_329104_AA1097850 TRIAE_CS42_5DL_TGACv1_433449_AA1413410 TRIAE_CS42_3DL_TGACv1_250039_AA0861010 TRIAE_CS42_6BL_TGACv1_499555_AA1585920 TRIAE_CS42_U_TGACv1_643370_AA2131270 TRIAE_CS42_3AS_TGACv1_211176_AA0686450 TRIAE_CS42_4A…
260	Glycine, serine and threonine metabolism	4.25722e-24	1.17986e-22	27	67	1193	1410	Under	TRIAE_CS42_4DL_TGACv1_343731_AA1138800 TRIAE_CS42_U_TGACv1_642031_AA2109890 TRIAE_CS42_3AS_TGACv1_210505_AA0673960 TRIAE_CS42_7AS_TGACv1_570299_AA1833530 TRIAE_CS42_3DS_TGACv1_272083_AA0914300 TRIAE_CS42_U_TGACv1_643142_AA2127940 TRIAE_CS42_5DL_TGACv1_435071_AA1445660 TRIAE_CS42_4BS_TGACv1_329104_AA1097850 TRIAE_CS42_1AL_TGACv1_003067_AA0047410 TRIAE_CS42_6AS_TGACv1_487198_AA1568910 TRIAE_CS42_6A…
940	Phenylpropanoid biosynthesis	5.07345e-21	1.23031e-19	50	98	1193	1410	Under	TRIAE_CS42_3AL_TGACv1_194185_AA0628080 TRIAE_CS42_2AL_TGACv1_093793_AA0286830 TRIAE_CS42_1BS_TGACv1_052525_AA0181760 TRIAE_CS42_5DS_TGACv1_458278_AA1493020 TRIAE_CS42_6AS_TGACv1_485212_AA1540230 TRIAE_CS42_2BL_TGACv1_132352_AA0436980 TRIAE_CS42_7AL_TGACv1_558997_AA1797430 TRIAE_CS42_2AL_TGACv1_095348_AA0309770 TRIAE_CS42_3B_TGACv1_222971_AA0774400 TRIAE_CS42_1DS_TGACv1_080718_AA0252660 TRIAE_CS42…
620	Pyruvate metabolism	2.24633e-19	4.84208e-18	25	59	1193	1410	Under	TRIAE_CS42_3B_TGACv1_225351_AA0807390 TRIAE_CS42_3DS_TGACv1_271655_AA0904910 TRIAE_CS42_3AS_TGACv1_210772_AA0678670 TRIAE_CS42_4DL_TGACv1_342900_AA1125000 TRIAE_CS42_7BL_TGACv1_577218_AA1869310 TRIAE_CS42_U_TGACv1_642031_AA2109890 TRIAE_CS42_2BL_TGACv1_131053_AA0421820 TRIAE_CS42_3B_TGACv1_224637_AA0799240 TRIAE_CS42_7AL_TGACv1_560290_AA1802000 TRIAE_CS42_7DL_TGACv1_602640_AA1963570 TRIAE_CS42_3D…
520	Amino sugar and nucleotide sugar metabolism	1.47454e-18	2.8606e-17	41	82	1193	1410	Under	TRIAE_CS42_7BS_TGACv1_598708_AA1959390 TRIAE_CS42_7DL_TGACv1_602867_AA1970410 TRIAE_CS42_7BL_TGACv1_578663_AA1898440 TRIAE_CS42_7DL_TGACv1_606962_AA2010770 TRIAE_CS42_2DL_TGACv1_159203_AA0534320 TRIAE_CS42_7BL_TGACv1_578664_AA1898450 TRIAE_CS42_6DS_TGACv1_542615_AA1725380 TRIAE_CS42_4BS_TGACv1_329981_AA1105270 TRIAE_CS42_7AL_TGACv1_556002_AA1752190 TRIAE_CS42_2BL_TGACv1_133752_AA0443120 TRIAE_CS4…
4210	Apoptosis	3.39101e-17	5.98051e-16	86	143	1193	1410	Under	TRIAE_CS42_5AL_TGACv1_374196_AA1193310 TRIAE_CS42_2AL_TGACv1_092926_AA0267290 TRIAE_CS42_4DL_TGACv1_342567_AA1116790 TRIAE_CS42_2BS_TGACv1_147136_AA0478520 TRIAE_CS42_7BL_TGACv1_578042_AA1888430 TRIAE_CS42_3B_TGACv1_225194_AA0806060 TRIAE_CS42_6AL_TGACv1_470860_AA1496860 TRIAE_CS42_5DS_TGACv1_456847_AA1479050 TRIAE_CS42_1BS_TGACv1_052086_AA0181330 TRIAE_CS42_5BS_TGACv1_424781_AA1391720 TRIAE_CS42…
5140	Leishmaniasis	4.77638e-17	7.72182e-16	81	136	1193	1410	Under	TRIAE_CS42_5AL_TGACv1_374196_AA1193310 TRIAE_CS42_2AL_TGACv1_092926_AA0267290 TRIAE_CS42_4DL_TGACv1_342567_AA1116790 TRIAE_CS42_2BS_TGACv1_147136_AA0478520 TRIAE_CS42_7BL_TGACv1_578042_AA1888430 TRIAE_CS42_3B_TGACv1_225194_AA0806060 TRIAE_CS42_6AL_TGACv1_470860_AA1496860 TRIAE_CS42_5DS_TGACv1_456847_AA1479050 TRIAE_CS42_1BS_TGACv1_052086_AA0181330 TRIAE_CS42_5BS_TGACv1_424781_AA1391720 TRIAE_CS42…
4620	Toll-like receptor signaling pathway	2.47476e-16	3.4293e-15	84	139	1193	1410	Under	TRIAE_CS42_5AL_TGACv1_374196_AA1193310 TRIAE_CS42_2AL_TGACv1_092926_AA0267290 TRIAE_CS42_4DL_TGACv1_342567_AA1116790 TRIAE_CS42_2BS_TGACv1_147136_AA0478520 TRIAE_CS42_7BL_TGACv1_578042_AA1888430 TRIAE_CS42_3B_TGACv1_225194_AA0806060 TRIAE_CS42_6AL_TGACv1_470860_AA1496860 TRIAE_CS42_5DS_TGACv1_456847_AA1479050 TRIAE_CS42_1BS_TGACv1_052086_AA0181330 TRIAE_CS42_5BS_TGACv1_424781_AA1391720 TRIAE_CS42…
4722	Neurotrophin signaling pathway	2.47476e-16	3.4293e-15	84	139	1193	1410	Under	TRIAE_CS42_1BL_TGACv1_030293_AA0085660 TRIAE_CS42_5AL_TGACv1_374196_AA1193310 TRIAE_CS42_2AL_TGACv1_092926_AA0267290 TRIAE_CS42_4DL_TGACv1_342567_AA1116790 TRIAE_CS42_2BS_TGACv1_147136_AA0478520 TRIAE_CS42_7BL_TGACv1_578042_AA1888430 TRIAE_CS42_3B_TGACv1_225194_AA0806060 TRIAE_CS42_6AL_TGACv1_470860_AA1496860 TRIAE_CS42_5DS_TGACv1_456847_AA1479050 TRIAE_CS42_1BS_TGACv1_052086_AA0181330 TRIAE_CS42…
910	Nitrogen metabolism	1.04757e-15	1.35485e-14	29	61	1193	1410	Under	TRIAE_CS42_6DL_TGACv1_526318_AA1679410 TRIAE_CS42_2BL_TGACv1_129656_AA0391860 TRIAE_CS42_3B_TGACv1_220590_AA0709940 TRIAE_CS42_6BL_TGACv1_499968_AA1596170 TRIAE_CS42_3DL_TGACv1_249778_AA0856160 TRIAE_CS42_6AL_TGACv1_471208_AA1504680 TRIAE_CS42_U_TGACv1_640900_AA2078630 TRIAE_CS42_3AL_TGACv1_195212_AA0646550 TRIAE_CS42_6AS_TGACv1_486190_AA1557980 TRIAE_CS42_2AL_TGACv1_093928_AA0289560 TRIAE_CS42_3…
4666	Fc gamma R-mediated phagocytosis	8.56906e-15	1.039e-13	14	37	1193	1410	Under	TRIAE_CS42_1BS_TGACv1_049414_AA0152820 TRIAE_CS42_1AS_TGACv1_019260_AA0064020 TRIAE_CS42_1DS_TGACv1_080781_AA0253680 TRIAE_CS42_2AL_TGACv1_093196_AA0274850 TRIAE_CS42_7DL_TGACv1_604437_AA1998130 TRIAE_CS42_4BL_TGACv1_321044_AA1054250 TRIAE_CS42_1DL_TGACv1_062036_AA0207860 TRIAE_CS42_5BL_TGACv1_405428_AA1327160 TRIAE_CS42_1DL_TGACv1_062226_AA0210880 TRIAE_CS42_1DL_TGACv1_062226_AA0210890 TRIAE_CS4…
4144	Endocytosis	1.6532e-14	1.88659e-13	18	43	1193	1410	Under	TRIAE_CS42_1BS_TGACv1_049414_AA0152820 TRIAE_CS42_1AS_TGACv1_019260_AA0064020 TRIAE_CS42_1DS_TGACv1_080781_AA0253680 TRIAE_CS42_6AL_TGACv1_471429_AA1508660 TRIAE_CS42_2AL_TGACv1_093196_AA0274850 TRIAE_CS42_6AS_TGACv1_487025_AA1567510 TRIAE_CS42_3AS_TGACv1_211026_AA0683370 TRIAE_CS42_5AL_TGACv1_377517_AA1247580 TRIAE_CS42_3DL_TGACv1_250593_AA0870780 TRIAE_CS42_4BL_TGACv1_321044_AA1054250 TRIAE_CS4…
592	alpha-Linolenic acid metabolism	2.181e-14	2.35064e-13	22	49	1193	1410	Under	TRIAE_CS42_6AS_TGACv1_488871_AA1576410 TRIAE_CS42_6BS_TGACv1_513139_AA1631600 TRIAE_CS42_5AL_TGACv1_374524_AA1202350 TRIAE_CS42_6BS_TGACv1_514287_AA1657950 TRIAE_CS42_4DL_TGACv1_342852_AA1123810 TRIAE_CS42_4AL_TGACv1_289219_AA0967530 TRIAE_CS42_6AS_TGACv1_488396_AA1575340 TRIAE_CS42_3B_TGACv1_230099_AA0829520 TRIAE_CS42_1DL_TGACv1_062999_AA0222780 TRIAE_CS42_6BL_TGACv1_499615_AA1587550 TRIAE_CS42…
561	Glycerolipid metabolism	3.32195e-13	3.39188e-12	38	71	1193	1410	Under	TRIAE_CS42_4DL_TGACv1_342900_AA1125000 TRIAE_CS42_2BL_TGACv1_129404_AA0382250 TRIAE_CS42_1BL_TGACv1_033598_AA0140580 TRIAE_CS42_1DL_TGACv1_061722_AA0202360 TRIAE_CS42_2AL_TGACv1_094225_AA0294790 TRIAE_CS42_U_TGACv1_643213_AA2129070 TRIAE_CS42_6BS_TGACv1_513993_AA1653670 TRIAE_CS42_1DL_TGACv1_063732_AA0230310 TRIAE_CS42_1AL_TGACv1_002594_AA0043390 TRIAE_CS42_5AL_TGACv1_374235_AA1194550 TRIAE_CS42_…
4113	Meiosis - yeast	9.81923e-13	9.52465e-12	16	38	1193	1410	Under	TRIAE_CS42_2DL_TGACv1_159489_AA0538990 TRIAE_CS42_2BL_TGACv1_131669_AA0430560 TRIAE_CS42_6BS_TGACv1_515416_AA1669970 TRIAE_CS42_2AL_TGACv1_093139_AA0273060 TRIAE_CS42_6DL_TGACv1_526488_AA1685090 TRIAE_CS42_1BL_TGACv1_031563_AA0116200 TRIAE_CS42_2DL_TGACv1_157992_AA0505170 TRIAE_CS42_5BL_TGACv1_404865_AA1313160 TRIAE_CS42_5DL_TGACv1_435222_AA1447420 TRIAE_CS42_6AS_TGACv1_485648_AA1549560 TRIAE_CS4…
4146	Peroxisome	1.20306e-12	1.1114e-11	24	50	1193	1410	Under	TRIAE_CS42_7AS_TGACv1_570557_AA1837610 TRIAE_CS42_6AS_TGACv1_486700_AA1564170 TRIAE_CS42_4BL_TGACv1_320766_AA1048240 TRIAE_CS42_7BL_TGACv1_579069_AA1903620 TRIAE_CS42_4DS_TGACv1_361692_AA1171660 TRIAE_CS42_5AL_TGACv1_376544_AA1238210 TRIAE_CS42_4DL_TGACv1_343177_AA1131150 TRIAE_CS42_5BL_TGACv1_405838_AA1336190 TRIAE_CS42_4BL_TGACv1_320451_AA1039710 TRIAE_CS42_5DL_TGACv1_433839_AA1423490 TRIAE_CS4…
270	Cysteine and methionine metabolism	1.40989e-12	1.24327e-11	40	73	1193	1410	Under	TRIAE_CS42_1AS_TGACv1_020114_AA0074820 TRIAE_CS42_6AL_TGACv1_471819_AA1514670 TRIAE_CS42_6BL_TGACv1_502324_AA1624290 TRIAE_CS42_1AS_TGACv1_019685_AA0069860 TRIAE_CS42_6BL_TGACv1_499439_AA1582570 TRIAE_CS42_1DS_TGACv1_082230_AA0264230 TRIAE_CS42_6DL_TGACv1_528185_AA1712260 TRIAE_CS42_1BS_TGACv1_050442_AA0172070 TRIAE_CS42_1DS_TGACv1_081885_AA0263200 TRIAE_CS42_5BL_TGACv1_405108_AA1320210 TRIAE_CS4…
130	Ubiquinone and other terpenoid-quinone biosynthesis	8.17165e-12	6.89261e-11	16	37	1193	1410	Under	TRIAE_CS42_6AL_TGACv1_471819_AA1514670 TRIAE_CS42_6DL_TGACv1_526902_AA1694710 TRIAE_CS42_4DL_TGACv1_343224_AA1131720 TRIAE_CS42_6BS_TGACv1_513322_AA1638220 TRIAE_CS42_7DL_TGACv1_603154_AA1977180 TRIAE_CS42_4DS_TGACv1_361403_AA1167180 TRIAE_CS42_6AS_TGACv1_486551_AA1562560 TRIAE_CS42_6DS_TGACv1_543240_AA1737380 TRIAE_CS42_4BS_TGACv1_328712_AA1092380 TRIAE_CS42_6DS_TGACv1_542552_AA1724120 TRIAE_CS4…
71	Fatty acid metabolism	6.18824e-11	5.00216e-10	22	45	1193	1410	Under	TRIAE_CS42_4DL_TGACv1_342900_AA1125000 TRIAE_CS42_5DL_TGACv1_433720_AA1420530 TRIAE_CS42_4BL_TGACv1_320766_AA1048240 TRIAE_CS42_7BL_TGACv1_579069_AA1903620 TRIAE_CS42_5AL_TGACv1_376003_AA1230550 TRIAE_CS42_6AS_TGACv1_485775_AA1551840 TRIAE_CS42_5BL_TGACv1_405838_AA1336190 TRIAE_CS42_6DS_TGACv1_542881_AA1732060 TRIAE_CS42_6BS_TGACv1_513223_AA1635020 TRIAE_CS42_5DL_TGACv1_433839_AA1423490 TRIAE_CS4…
250	Alanine, aspartate and glutamate metabolism	6.51586e-11	5.05631e-10	16	36	1193	1410	Under	TRIAE_CS42_1AL_TGACv1_002075_AA0038500 TRIAE_CS42_2BL_TGACv1_129656_AA0391860 TRIAE_CS42_U_TGACv1_640900_AA2078630 TRIAE_CS42_3AL_TGACv1_196547_AA0661250 TRIAE_CS42_4DS_TGACv1_361678_AA1171480 TRIAE_CS42_3AS_TGACv1_212128_AA0697990 TRIAE_CS42_2AL_TGACv1_093928_AA0289560 TRIAE_CS42_1BS_TGACv1_049893_AA0163750 TRIAE_CS42_5AL_TGACv1_378996_AA1255290 TRIAE_CS42_2DL_TGACv1_161369_AA0558280 TRIAE_CS42_…
4070	Phosphatidylinositol signaling system	1.24566e-09	9.29456e-09	19	39	1193	1410	Under	TRIAE_CS42_7BL_TGACv1_577127_AA1866660 TRIAE_CS42_7DS_TGACv1_621640_AA2021920 TRIAE_CS42_1DL_TGACv1_062291_AA0211870 TRIAE_CS42_3B_TGACv1_225709_AA0811330 TRIAE_CS42_2AL_TGACv1_093196_AA0274850 TRIAE_CS42_7BS_TGACv1_591781_AA1920830 TRIAE_CS42_2DS_TGACv1_177840_AA0585650 TRIAE_CS42_4BS_TGACv1_328232_AA1084980 TRIAE_CS42_1DL_TGACv1_062405_AA0214010 TRIAE_CS42_4DS_TGACv1_361621_AA1170770 TRIAE_CS42…
900	Terpenoid backbone biosynthesis	1.3322e-09	9.57209e-09	15	33	1193	1410	Under	TRIAE_CS42_2AL_TGACv1_094225_AA0294800 TRIAE_CS42_2BL_TGACv1_129404_AA0382260 TRIAE_CS42_3AS_TGACv1_211647_AA0692570 TRIAE_CS42_1AL_TGACv1_000208_AA0006160 TRIAE_CS42_1DL_TGACv1_063491_AA0227880 TRIAE_CS42_1BL_TGACv1_030886_AA0103100 TRIAE_CS42_4AL_TGACv1_292424_AA0998800 TRIAE_CS42_6BL_TGACv1_499495_AA1584260 TRIAE_CS42_1BL_TGACv1_034650_AA0145190 TRIAE_CS42_4DS_TGACv1_361272_AA1164740 TRIAE_CS4…
380	Tryptophan metabolism	2.72696e-09	1.88939e-08	34	60	1193	1410	Under	TRIAE_CS42_3B_TGACv1_222351_AA0762810 TRIAE_CS42_4DL_TGACv1_342900_AA1125000 TRIAE_CS42_5DL_TGACv1_433729_AA1420760 TRIAE_CS42_5AL_TGACv1_376544_AA1238210 TRIAE_CS42_4DL_TGACv1_343177_AA1131150 TRIAE_CS42_5BS_TGACv1_423573_AA1379790 TRIAE_CS42_4BL_TGACv1_320451_AA1039710 TRIAE_CS42_3B_TGACv1_223280_AA0779550 TRIAE_CS42_1BL_TGACv1_030460_AA0091440 TRIAE_CS42_4AL_TGACv1_289850_AA0977840 TRIAE_CS42_…
400	Phenylalanine, tyrosine and tryptophan biosynthesis	2.99958e-09	2.00662e-08	20	40	1193	1410	Under	TRIAE_CS42_6AL_TGACv1_471819_AA1514670 TRIAE_CS42_6DL_TGACv1_526902_AA1694710 TRIAE_CS42_3AS_TGACv1_210505_AA0673960 TRIAE_CS42_6BS_TGACv1_514993_AA1666500 TRIAE_CS42_1AL_TGACv1_000696_AA0017200 TRIAE_CS42_4DL_TGACv1_343224_AA1131720 TRIAE_CS42_3DS_TGACv1_272083_AA0914300 TRIAE_CS42_4DL_TGACv1_342747_AA1120860 TRIAE_CS42_6AS_TGACv1_486551_AA1562560 TRIAE_CS42_6DS_TGACv1_543240_AA1737380 TRIAE_CS4…
30	Pentose phosphate pathway	3.37686e-09	2.18371e-08	18	37	1193	1410	Under	TRIAE_CS42_7BL_TGACv1_578216_AA1891270 TRIAE_CS42_4DL_TGACv1_344100_AA1143650 TRIAE_CS42_7DL_TGACv1_603309_AA1980610 TRIAE_CS42_4BL_TGACv1_321861_AA1066350 TRIAE_CS42_4AS_TGACv1_306678_AA1011970 TRIAE_CS42_7AL_TGACv1_557283_AA1779230 TRIAE_CS42_1DL_TGACv1_061414_AA0194560 TRIAE_CS42_5BS_TGACv1_423387_AA1375670 TRIAE_CS42_1AL_TGACv1_002332_AA0040930 TRIAE_CS42_5AS_TGACv1_392499_AA1259600 TRIAE_CS4…
10	Glycolysis / Gluconeogenesis	4.41314e-09	2.76177e-08	40	68	1193	1410	Under	TRIAE_CS42_4DL_TGACv1_342900_AA1125000 TRIAE_CS42_5DL_TGACv1_433720_AA1420530 TRIAE_CS42_U_TGACv1_642031_AA2109890 TRIAE_CS42_5AL_TGACv1_376003_AA1230550 TRIAE_CS42_7BL_TGACv1_578216_AA1891270 TRIAE_CS42_4DL_TGACv1_344100_AA1143650 TRIAE_CS42_6AS_TGACv1_485775_AA1551840 TRIAE_CS42_2BS_TGACv1_148182_AA0491170 TRIAE_CS42_7DL_TGACv1_603309_AA1980610 TRIAE_CS42_2DS_TGACv1_177805_AA0584930 TRIAE_CS42_…
591	Linoleic acid metabolism	5.40462e-09	3.27655e-08	7	23	1193	1410	Under	TRIAE_CS42_6AS_TGACv1_488871_AA1576410 TRIAE_CS42_6BS_TGACv1_514287_AA1657950 TRIAE_CS42_4AL_TGACv1_289219_AA0967530 TRIAE_CS42_1DL_TGACv1_062999_AA0222780 TRIAE_CS42_1BL_TGACv1_030605_AA0095490 TRIAE_CS42_4DS_TGACv1_362384_AA1179360 TRIAE_CS42_1AL_TGACv1_002880_AA0045830
4530	Tight junction	9.55826e-09	5.6191e-08	6	21	1193	1410	Under	TRIAE_CS42_1BL_TGACv1_031394_AA0113100 TRIAE_CS42_6AS_TGACv1_485648_AA1549560 TRIAE_CS42_7BS_TGACv1_592027_AA1928580 TRIAE_CS42_6DL_TGACv1_527190_AA1700230 TRIAE_CS42_1AL_TGACv1_000983_AA0023090 TRIAE_CS42_U_TGACv1_642291_AA2115230
564	Glycerophospholipid metabolism	2.38291e-08	1.35966e-07	35	60	1193	1410	Under	TRIAE_CS42_7DL_TGACv1_602726_AA1966660 TRIAE_CS42_1DL_TGACv1_061722_AA0202360 TRIAE_CS42_1BS_TGACv1_049414_AA0152820 TRIAE_CS42_1AS_TGACv1_019260_AA0064020 TRIAE_CS42_1DS_TGACv1_080781_AA0253680 TRIAE_CS42_3DS_TGACv1_271527_AA0901330 TRIAE_CS42_7BL_TGACv1_579719_AA1909620 TRIAE_CS42_7AL_TGACv1_557519_AA1782440 TRIAE_CS42_5AL_TGACv1_374235_AA1194550 TRIAE_CS42_1AL_TGACv1_001921_AA0036720 TRIAE_CS4…
562	Inositol phosphate metabolism	2.47193e-08	1.37015e-07	25	46	1193	1410	Under	TRIAE_CS42_7BL_TGACv1_577127_AA1866660 TRIAE_CS42_7DS_TGACv1_621640_AA2021920 TRIAE_CS42_1DL_TGACv1_062291_AA0211870 TRIAE_CS42_3B_TGACv1_225709_AA0811330 TRIAE_CS42_4AL_TGACv1_289697_AA0975490 TRIAE_CS42_2AL_TGACv1_093196_AA0274850 TRIAE_CS42_7BS_TGACv1_591781_AA1920830 TRIAE_CS42_2DS_TGACv1_177840_AA0585650 TRIAE_CS42_4BS_TGACv1_328232_AA1084980 TRIAE_CS42_1DL_TGACv1_062405_AA0214010 TRIAE_CS42…
360	Phenylalanine metabolism	2.61508e-08	1.40924e-07	30	53	1193	1410	Under	TRIAE_CS42_6AL_TGACv1_471819_AA1514670 TRIAE_CS42_2AL_TGACv1_093793_AA0286830 TRIAE_CS42_1BS_TGACv1_052525_AA0181760 TRIAE_CS42_6AS_TGACv1_485212_AA1540230 TRIAE_CS42_2BL_TGACv1_132352_AA0436980 TRIAE_CS42_6DL_TGACv1_526902_AA1694710 TRIAE_CS42_7AL_TGACv1_558997_AA1797430 TRIAE_CS42_1AL_TGACv1_000696_AA0017200 TRIAE_CS42_4DL_TGACv1_343224_AA1131720 TRIAE_CS42_1DS_TGACv1_080718_AA0252660 TRIAE_CS4…
941	Flavonoid biosynthesis	5.55167e-08	2.91087e-07	42	69	1193	1410	Under	TRIAE_CS42_3B_TGACv1_220681_AA0715240 TRIAE_CS42_1BS_TGACv1_049997_AA0165580 TRIAE_CS42_2DL_TGACv1_157936_AA0502570 TRIAE_CS42_2AL_TGACv1_093272_AA0276380 TRIAE_CS42_2BS_TGACv1_148016_AA0489810 TRIAE_CS42_2AS_TGACv1_113722_AA0359920 TRIAE_CS42_7AS_TGACv1_569873_AA1826020 TRIAE_CS42_2AS_TGACv1_113349_AA0354840 TRIAE_CS42_6AL_TGACv1_471860_AA1515380 TRIAE_CS42_2DS_TGACv1_177251_AA0570550 TRIAE_CS42…
4010	MAPK signaling pathway	6.45061e-08	3.29321e-07	8	23	1193	1410	Under	TRIAE_CS42_1BL_TGACv1_030293_AA0085660 TRIAE_CS42_2BL_TGACv1_129653_AA0391780 TRIAE_CS42_2DL_TGACv1_159127_AA0533030 TRIAE_CS42_7BS_TGACv1_592027_AA1928580 TRIAE_CS42_6BS_TGACv1_513382_AA1639520 TRIAE_CS42_6DL_TGACv1_527190_AA1700230 TRIAE_CS42_U_TGACv1_642291_AA2115230 TRIAE_CS42_U_TGACv1_644387_AA2139180
240	Pyrimidine metabolism	1.29513e-07	6.28136e-07	25	45	1193	1410	Under	TRIAE_CS42_7DS_TGACv1_622424_AA2039460 TRIAE_CS42_7AL_TGACv1_557388_AA1780620 TRIAE_CS42_7DL_TGACv1_602941_AA1972400 TRIAE_CS42_4DL_TGACv1_344434_AA1147110 TRIAE_CS42_3AS_TGACv1_212128_AA0697990 TRIAE_CS42_4DS_TGACv1_361408_AA1167450 TRIAE_CS42_4BL_TGACv1_322270_AA1070190 TRIAE_CS42_6DS_TGACv1_543687_AA1743130 TRIAE_CS42_4BS_TGACv1_328589_AA1090600 TRIAE_CS42_6AS_TGACv1_485761_AA1551450 TRIAE_CS4…
350	Tyrosine metabolism	1.29513e-07	6.28136e-07	25	45	1193	1410	Under	TRIAE_CS42_6AL_TGACv1_471819_AA1514670 TRIAE_CS42_5DL_TGACv1_433720_AA1420530 TRIAE_CS42_6DL_TGACv1_526902_AA1694710 TRIAE_CS42_5AL_TGACv1_376003_AA1230550 TRIAE_CS42_6BS_TGACv1_515661_AA1671630 TRIAE_CS42_6AS_TGACv1_485775_AA1551840 TRIAE_CS42_4DL_TGACv1_343224_AA1131720 TRIAE_CS42_6DS_TGACv1_542881_AA1732060 TRIAE_CS42_6BS_TGACv1_513223_AA1635020 TRIAE_CS42_5AL_TGACv1_376972_AA1242830 TRIAE_CS4…
51	Fructose and mannose metabolism	1.74009e-07	8.23359e-07	23	42	1193	1410	Under	TRIAE_CS42_7DL_TGACv1_602867_AA1970410 TRIAE_CS42_7DL_TGACv1_606962_AA2010770 TRIAE_CS42_7BL_TGACv1_578664_AA1898450 TRIAE_CS42_7AL_TGACv1_556002_AA1752190 TRIAE_CS42_7BL_TGACv1_578216_AA1891270 TRIAE_CS42_4DL_TGACv1_344100_AA1143650 TRIAE_CS42_5BL_TGACv1_406140_AA1341290 TRIAE_CS42_7DL_TGACv1_603309_AA1980610 TRIAE_CS42_4BL_TGACv1_321861_AA1066350 TRIAE_CS42_4AS_TGACv1_306678_AA1011970 TRIAE_CS4…
4612	Antigen processing and presentation	2.25415e-07	1.0412e-06	6	19	1193	1410	Under	TRIAE_CS42_5AL_TGACv1_378334_AA1252720 TRIAE_CS42_3AL_TGACv1_195555_AA0651110 TRIAE_CS42_5DL_TGACv1_434496_AA1436980 TRIAE_CS42_3B_TGACv1_224095_AA0792250 TRIAE_CS42_4AL_TGACv1_291097_AA0992160 TRIAE_CS42_4BS_TGACv1_328710_AA1092330
590	Arachidonic acid metabolism	3.23261e-07	1.45843e-06	12	28	1193	1410	Under	TRIAE_CS42_7AS_TGACv1_570557_AA1837610 TRIAE_CS42_6AS_TGACv1_486700_AA1564170 TRIAE_CS42_2AL_TGACv1_097061_AA0322830 TRIAE_CS42_2AL_TGACv1_094670_AA0301260 TRIAE_CS42_6BL_TGACv1_500754_AA1609240 TRIAE_CS42_2DL_TGACv1_157979_AA0504560 TRIAE_CS42_2BL_TGACv1_130467_AA0412070 TRIAE_CS42_3DS_TGACv1_271658_AA0904930 TRIAE_CS42_2AL_TGACv1_095767_AA0314320 TRIAE_CS42_7AS_TGACv1_569782_AA1824030 TRIAE_CS4…
361	Chlorocyclohexane and chlorobenzene degradation	4.57752e-07	2.01827e-06	27	47	1193	1410	Under	TRIAE_CS42_3B_TGACv1_222723_AA0769450 TRIAE_CS42_3DL_TGACv1_251602_AA0882950 TRIAE_CS42_U_TGACv1_640691_AA2068620 TRIAE_CS42_5AL_TGACv1_375439_AA1221600 TRIAE_CS42_2DL_TGACv1_159978_AA0545110 TRIAE_CS42_4BS_TGACv1_328850_AA1094640 TRIAE_CS42_3B_TGACv1_223456_AA0782550 TRIAE_CS42_5DL_TGACv1_434426_AA1435740 TRIAE_CS42_5BL_TGACv1_405255_AA1323370 TRIAE_CS42_6DL_TGACv1_526739_AA1691150 TRIAE_CS42_3D…
4810	Regulation of actin cytoskeleton	5.56811e-07	2.40047e-06	7	20	1193	1410	Under	TRIAE_CS42_7DS_TGACv1_622031_AA2031330 TRIAE_CS42_2AL_TGACv1_093196_AA0274850 TRIAE_CS42_6DL_TGACv1_527333_AA1702370 TRIAE_CS42_6BS_TGACv1_513382_AA1639520 TRIAE_CS42_5BL_TGACv1_405428_AA1327160 TRIAE_CS42_1DS_TGACv1_080802_AA0253940 TRIAE_CS42_U_TGACv1_644387_AA2139180
600	Sphingolipid metabolism	1.26371e-06	5.10749e-06	8	21	1193	1410	Under	TRIAE_CS42_1BL_TGACv1_033598_AA0140580 TRIAE_CS42_1DL_TGACv1_063732_AA0230310 TRIAE_CS42_1AL_TGACv1_001127_AA0025460 TRIAE_CS42_7DL_TGACv1_604437_AA1998130 TRIAE_CS42_6DL_TGACv1_527925_AA1709980 TRIAE_CS42_1DL_TGACv1_062226_AA0210880 TRIAE_CS42_5BL_TGACv1_405934_AA1337890 TRIAE_CS42_2DS_TGACv1_177422_AA0576690
3320	PPAR signaling pathway	1.26371e-06	5.10749e-06	8	21	1193	1410	Under	TRIAE_CS42_4BL_TGACv1_320766_AA1048240 TRIAE_CS42_7BL_TGACv1_579069_AA1903620 TRIAE_CS42_5BL_TGACv1_405838_AA1336190 TRIAE_CS42_5DL_TGACv1_433839_AA1423490 TRIAE_CS42_4DL_TGACv1_342987_AA1127120 TRIAE_CS42_3DS_TGACv1_272861_AA0925850 TRIAE_CS42_5AL_TGACv1_375322_AA1219820 TRIAE_CS42_4AL_TGACv1_289599_AA0973730
4920	Adipocytokine signaling pathway	1.26371e-06	5.10749e-06	8	21	1193	1410	Under	TRIAE_CS42_4BL_TGACv1_320766_AA1048240 TRIAE_CS42_7BL_TGACv1_579069_AA1903620 TRIAE_CS42_5BL_TGACv1_405838_AA1336190 TRIAE_CS42_5DL_TGACv1_433839_AA1423490 TRIAE_CS42_4DL_TGACv1_342987_AA1127120 TRIAE_CS42_3DS_TGACv1_272861_AA0925850 TRIAE_CS42_5AL_TGACv1_375322_AA1219820 TRIAE_CS42_4AL_TGACv1_289599_AA0973730
401	Novobiocin biosynthesis	2.47406e-06	9.79524e-06	7	19	1193	1410	Under	TRIAE_CS42_6AL_TGACv1_471819_AA1514670 TRIAE_CS42_6DL_TGACv1_526902_AA1694710 TRIAE_CS42_4DL_TGACv1_343224_AA1131720 TRIAE_CS42_6AS_TGACv1_486551_AA1562560 TRIAE_CS42_6DS_TGACv1_543240_AA1737380 TRIAE_CS42_4BS_TGACv1_328712_AA1092380 TRIAE_CS42_3B_TGACv1_220850_AA0721310
950	Isoquinoline alkaloid biosynthesis	2.67089e-06	1.0363e-05	9	22	1193	1410	Under	TRIAE_CS42_6AL_TGACv1_471819_AA1514670 TRIAE_CS42_6DL_TGACv1_526902_AA1694710 TRIAE_CS42_6BS_TGACv1_515661_AA1671630 TRIAE_CS42_4DL_TGACv1_343224_AA1131720 TRIAE_CS42_6AS_TGACv1_486551_AA1562560 TRIAE_CS42_6DS_TGACv1_543240_AA1737380 TRIAE_CS42_4BS_TGACv1_328712_AA1092380 TRIAE_CS42_7AS_TGACv1_569292_AA1812570 TRIAE_CS42_3B_TGACv1_220850_AA0721310
4142	Lysosome	3.56229e-06	1.35507e-05	16	32	1193	1410	Under	TRIAE_CS42_3DS_TGACv1_271527_AA0901330 TRIAE_CS42_5AL_TGACv1_378334_AA1252720 TRIAE_CS42_3AL_TGACv1_195555_AA0651110 TRIAE_CS42_5DL_TGACv1_433474_AA1414070 TRIAE_CS42_1BL_TGACv1_030593_AA0095050 TRIAE_CS42_3AS_TGACv1_212164_AA0698340 TRIAE_CS42_3B_TGACv1_222766_AA0770250 TRIAE_CS42_1DS_TGACv1_081079_AA0257520 TRIAE_CS42_5DL_TGACv1_434496_AA1436980 TRIAE_CS42_3B_TGACv1_224095_AA0792250 TRIAE_CS42_…
720	Reductive carboxylate cycle (CO2 fixation)	8.76485e-06	3.26996e-05	13	27	1193	1410	Under	TRIAE_CS42_3B_TGACv1_225351_AA0807390 TRIAE_CS42_3DS_TGACv1_271655_AA0904910 TRIAE_CS42_3AS_TGACv1_210772_AA0678670 TRIAE_CS42_7BL_TGACv1_577218_AA1869310 TRIAE_CS42_3AL_TGACv1_195549_AA0651000 TRIAE_CS42_7AL_TGACv1_560290_AA1802000 TRIAE_CS42_7DL_TGACv1_602640_AA1963570 TRIAE_CS42_5BL_TGACv1_406311_AA1343870 TRIAE_CS42_5DL_TGACv1_434056_AA1428050 TRIAE_CS42_5DL_TGACv1_436061_AA1457580 TRIAE_CS42…
641	NA	1.23096e-05	4.50577e-05	16	31	1193	1410	Under	TRIAE_CS42_4DL_TGACv1_342900_AA1125000 TRIAE_CS42_5DL_TGACv1_433720_AA1420530 TRIAE_CS42_5AL_TGACv1_376003_AA1230550 TRIAE_CS42_6AS_TGACv1_485775_AA1551840 TRIAE_CS42_2DL_TGACv1_159978_AA0545110 TRIAE_CS42_3B_TGACv1_223456_AA0782550 TRIAE_CS42_6DS_TGACv1_542881_AA1732060 TRIAE_CS42_6BS_TGACv1_513223_AA1635020 TRIAE_CS42_5AL_TGACv1_376972_AA1242830 TRIAE_CS42_7AL_TGACv1_556337_AA1761200 TRIAE_CS42…
195	Photosynthesis	2.00278e-05	7.17371e-05	17	32	1193	1410	Under	TRIAE_CS42_U_TGACv1_712630_AA2166950 TRIAE_CS42_2AS_TGACv1_115550_AA0372550 TRIAE_CS42_7AL_TGACv1_556254_AA1759210 TRIAE_CS42_2BS_TGACv1_151238_AA0498550 TRIAE_CS42_4AL_TGACv1_288999_AA0963090 TRIAE_CS42_4DL_TGACv1_343277_AA1132640 TRIAE_CS42_2DS_TGACv1_178873_AA0601950 TRIAE_CS42_2DL_TGACv1_160902_AA0555030 TRIAE_CS42_2BS_TGACv1_147223_AA0480050 TRIAE_CS42_4BL_TGACv1_322607_AA1072260 TRIAE_CS42_…
982	Drug metabolism - cytochrome P450	2.03378e-05	7.17371e-05	50	75	1193	1410	Under	TRIAE_CS42_5DL_TGACv1_435257_AA1447910 TRIAE_CS42_U_TGACv1_642039_AA2110040 TRIAE_CS42_5DL_TGACv1_433720_AA1420530 TRIAE_CS42_7AL_TGACv1_558523_AA1793950 TRIAE_CS42_U_TGACv1_647004_AA2147290 TRIAE_CS42_3AL_TGACv1_195903_AA0655540 TRIAE_CS42_5AL_TGACv1_376003_AA1230550 TRIAE_CS42_U_TGACv1_644101_AA2137170 TRIAE_CS42_5DS_TGACv1_458149_AA1492390 TRIAE_CS42_6AS_TGACv1_485775_AA1551840 TRIAE_CS42_1DL_…
4120	Ubiquitin mediated proteolysis	2.43265e-05	8.42738e-05	29	47	1193	1410	Under	TRIAE_CS42_6AS_TGACv1_486150_AA1557490 TRIAE_CS42_7AS_TGACv1_569249_AA1811310 TRIAE_CS42_2DL_TGACv1_160120_AA0547040 TRIAE_CS42_3AL_TGACv1_193729_AA0618640 TRIAE_CS42_3B_TGACv1_221059_AA0728660 TRIAE_CS42_7BS_TGACv1_592665_AA1942770 TRIAE_CS42_4BL_TGACv1_321434_AA1060340 TRIAE_CS42_7DL_TGACv1_604498_AA1998680 TRIAE_CS42_6BL_TGACv1_501447_AA1617650 TRIAE_CS42_7DS_TGACv1_622653_AA2043310 TRIAE_CS42…
20	Citrate cycle (TCA cycle)	3.12262e-05	0.000106278	13	26	1193	1410	Under	TRIAE_CS42_U_TGACv1_642031_AA2109890 TRIAE_CS42_3AL_TGACv1_195549_AA0651000 TRIAE_CS42_6AS_TGACv1_485938_AA1554390 TRIAE_CS42_6DS_TGACv1_544129_AA1746620 TRIAE_CS42_5BL_TGACv1_406311_AA1343870 TRIAE_CS42_7AS_TGACv1_571503_AA1848180 TRIAE_CS42_5DL_TGACv1_434056_AA1428050 TRIAE_CS42_5AL_TGACv1_374560_AA1203240 TRIAE_CS42_5AL_TGACv1_377311_AA1245830 TRIAE_CS42_5DL_TGACv1_433602_AA1417200 TRIAE_CS42_…
626	Naphthalene degradation	4.42517e-05	0.000148014	7	17	1193	1410	Under	TRIAE_CS42_2DL_TGACv1_159978_AA0545110 TRIAE_CS42_3B_TGACv1_223456_AA0782550 TRIAE_CS42_U_TGACv1_642255_AA2114320 TRIAE_CS42_3AL_TGACv1_194605_AA0636620 TRIAE_CS42_7AL_TGACv1_556096_AA1755360 TRIAE_CS42_7BL_TGACv1_577277_AA1871100 TRIAE_CS42_2BL_TGACv1_131834_AA0432700
760	Nicotinate and nicotinamide metabolism	7.63837e-05	0.000243481	1	7	1193	1410	Under	TRIAE_CS42_1AL_TGACv1_001757_AA0034770
330	Arginine and proline metabolism	7.65585e-05	0.000243481	10	21	1193	1410	Under	TRIAE_CS42_4DL_TGACv1_342900_AA1125000 TRIAE_CS42_2BL_TGACv1_129656_AA0391860 TRIAE_CS42_U_TGACv1_640900_AA2078630 TRIAE_CS42_1DL_TGACv1_063179_AA0224700 TRIAE_CS42_1BS_TGACv1_049893_AA0163750 TRIAE_CS42_2DL_TGACv1_161369_AA0558280 TRIAE_CS42_7DS_TGACv1_621637_AA2021740 TRIAE_CS42_1AL_TGACv1_001143_AA0025830 TRIAE_CS42_3B_TGACv1_220850_AA0721310 TRIAE_CS42_4AL_TGACv1_289133_AA0965470
970	Aminoacyl-tRNA biosynthesis	7.65585e-05	0.000243481	10	21	1193	1410	Under	TRIAE_CS42_1BL_TGACv1_031386_AA0112930 TRIAE_CS42_3B_TGACv1_223464_AA0782650 TRIAE_CS42_U_TGACv1_646383_AA2146410 TRIAE_CS42_6DS_TGACv1_543234_AA1737300 TRIAE_CS42_1BL_TGACv1_032451_AA0130060 TRIAE_CS42_2AS_TGACv1_113514_AA0357090 TRIAE_CS42_6DL_TGACv1_527736_AA1708080 TRIAE_CS42_1DL_TGACv1_061144_AA0186870 TRIAE_CS42_5DS_TGACv1_456694_AA1476320 TRIAE_CS42_3B_TGACv1_226116_AA0814040
430	Taurine and hypotaurine metabolism	7.90783e-05	0.000247439	4	12	1193	1410	Under	TRIAE_CS42_4AL_TGACv1_291775_AA0996540 TRIAE_CS42_4DS_TGACv1_363000_AA1182990 TRIAE_CS42_4BS_TGACv1_331478_AA1110020 TRIAE_CS42_3DS_TGACv1_271658_AA0904930
190	Oxidative phosphorylation	8.52241e-05	0.000261916	38	58	1193	1410	Under	TRIAE_CS42_4AS_TGACv1_306251_AA1005140 TRIAE_CS42_2AL_TGACv1_093123_AA0272520 TRIAE_CS42_U_TGACv1_712630_AA2166950 TRIAE_CS42_6BL_TGACv1_499375_AA1580200 TRIAE_CS42_2AS_TGACv1_115550_AA0372550 TRIAE_CS42_6DL_TGACv1_528541_AA1714900 TRIAE_CS42_7AL_TGACv1_556254_AA1759210 TRIAE_CS42_1DL_TGACv1_061438_AA0195310 TRIAE_CS42_5BL_TGACv1_405098_AA1319840 TRIAE_CS42_2BL_TGACv1_129612_AA0390530 TRIAE_CS42_…
410	beta-Alanine metabolism	8.91055e-05	0.000261916	6	15	1193	1410	Under	TRIAE_CS42_4DL_TGACv1_342900_AA1125000 TRIAE_CS42_7DS_TGACv1_621637_AA2021740 TRIAE_CS42_4AL_TGACv1_291775_AA0996540 TRIAE_CS42_4DS_TGACv1_363000_AA1182990 TRIAE_CS42_4BS_TGACv1_331478_AA1110020 TRIAE_CS42_7AS_TGACv1_569292_AA1812570
631	NA	8.91055e-05	0.000261916	6	15	1193	1410	Under	TRIAE_CS42_4DL_TGACv1_342900_AA1125000 TRIAE_CS42_2DL_TGACv1_159978_AA0545110 TRIAE_CS42_3B_TGACv1_223456_AA0782550 TRIAE_CS42_U_TGACv1_642255_AA2114320 TRIAE_CS42_3AL_TGACv1_194605_AA0636620 TRIAE_CS42_2BL_TGACv1_131834_AA0432700
5200	Pathways in cancer	8.91055e-05	0.000261916	6	15	1193	1410	Under	TRIAE_CS42_4DL_TGACv1_343347_AA1133570 TRIAE_CS42_6BS_TGACv1_513382_AA1639520 TRIAE_CS42_5DL_TGACv1_433301_AA1408720 TRIAE_CS42_4BL_TGACv1_321535_AA1062000 TRIAE_CS42_U_TGACv1_644387_AA2139180 TRIAE_CS42_4AS_TGACv1_306471_AA1008810
650	Butanoate metabolism	0.000273416	0.000791682	10	20	1193	1410	Under	TRIAE_CS42_4DL_TGACv1_342900_AA1125000 TRIAE_CS42_3B_TGACv1_221899_AA0752630 TRIAE_CS42_4AL_TGACv1_288723_AA0956420 TRIAE_CS42_4AL_TGACv1_291775_AA0996540 TRIAE_CS42_6BL_TGACv1_501209_AA1614920 TRIAE_CS42_4DS_TGACv1_362086_AA1176660 TRIAE_CS42_4DS_TGACv1_363000_AA1182990 TRIAE_CS42_4BS_TGACv1_331478_AA1110020 TRIAE_CS42_5BL_TGACv1_405959_AA1338190 TRIAE_CS42_6AL_TGACv1_472556_AA1523550
2020	Two-component system	0.000299821	0.000855371	18	31	1193	1410	Under	TRIAE_CS42_1AL_TGACv1_000433_AA0012040 TRIAE_CS42_2BL_TGACv1_129656_AA0391860 TRIAE_CS42_U_TGACv1_640900_AA2078630 TRIAE_CS42_2AL_TGACv1_093198_AA0274960 TRIAE_CS42_2BL_TGACv1_131579_AA0429330 TRIAE_CS42_3DS_TGACv1_271580_AA0902940 TRIAE_CS42_2DL_TGACv1_161369_AA0558280 TRIAE_CS42_7AS_TGACv1_571503_AA1848180 TRIAE_CS42_3AL_TGACv1_195798_AA0654160 TRIAE_CS42_2DS_TGACv1_177679_AA0582360 TRIAE_CS42_…
450	Selenoamino acid metabolism	0.000351734	0.000988933	13	24	1193	1410	Under	TRIAE_CS42_5AL_TGACv1_376302_AA1235110 TRIAE_CS42_1AS_TGACv1_019763_AA0071170 TRIAE_CS42_1AS_TGACv1_019763_AA0071160 TRIAE_CS42_5BL_TGACv1_404315_AA1295260 TRIAE_CS42_5DL_TGACv1_433140_AA1403380 TRIAE_CS42_2BL_TGACv1_129809_AA0396880 TRIAE_CS42_1BL_TGACv1_032702_AA0133090 TRIAE_CS42_1BS_TGACv1_051495_AA0180110 TRIAE_CS42_3DS_TGACv1_271658_AA0904930 TRIAE_CS42_7AS_TGACv1_569748_AA1823280 TRIAE_CS4…
5219	Bladder cancer	0.000361707	0.00100245	6	14	1193	1410	Under	TRIAE_CS42_4DL_TGACv1_343347_AA1133570 TRIAE_CS42_6BS_TGACv1_513382_AA1639520 TRIAE_CS42_5DL_TGACv1_433301_AA1408720 TRIAE_CS42_4BL_TGACv1_321535_AA1062000 TRIAE_CS42_U_TGACv1_644387_AA2139180 TRIAE_CS42_4AS_TGACv1_306471_AA1008810
4940	Type I diabetes mellitus	0.000696441	0.00190295	3	9	1193	1410	Under	TRIAE_CS42_4AL_TGACv1_291775_AA0996540 TRIAE_CS42_4DS_TGACv1_363000_AA1182990 TRIAE_CS42_4BS_TGACv1_331478_AA1110020
565	Ether lipid metabolism	0.00110264	0.0029303	13	23	1193	1410	Under	TRIAE_CS42_1BS_TGACv1_049414_AA0152820 TRIAE_CS42_1AS_TGACv1_019260_AA0064020 TRIAE_CS42_1DS_TGACv1_080781_AA0253680 TRIAE_CS42_7DL_TGACv1_604437_AA1998130 TRIAE_CS42_1DS_TGACv1_080935_AA0255840 TRIAE_CS42_4BL_TGACv1_321044_AA1054250 TRIAE_CS42_1DL_TGACv1_062036_AA0207860 TRIAE_CS42_5DL_TGACv1_433233_AA1406470 TRIAE_CS42_1DL_TGACv1_062226_AA0210880 TRIAE_CS42_1DL_TGACv1_062226_AA0210890 TRIAE_CS4…
860	Porphyrin and chlorophyll metabolism	0.00110264	0.0029303	13	23	1193	1410	Under	TRIAE_CS42_6DL_TGACv1_526749_AA1691340 TRIAE_CS42_1DS_TGACv1_082196_AA0264140 TRIAE_CS42_1AS_TGACv1_019129_AA0061060 TRIAE_CS42_3B_TGACv1_224016_AA0791010 TRIAE_CS42_3DS_TGACv1_274373_AA0935610 TRIAE_CS42_1BS_TGACv1_050930_AA0176780 TRIAE_CS42_5AL_TGACv1_376215_AA1233830 TRIAE_CS42_7DS_TGACv1_622422_AA2039360 TRIAE_CS42_2DS_TGACv1_179327_AA0606210 TRIAE_CS42_1BL_TGACv1_032451_AA0130060 TRIAE_CS42…
40	Pentose and glucuronate interconversions	0.00146936	0.00380074	11	20	1193	1410	Under	TRIAE_CS42_U_TGACv1_641277_AA2090430 TRIAE_CS42_5AL_TGACv1_376037_AA1231110 TRIAE_CS42_6DS_TGACv1_543569_AA1741560 TRIAE_CS42_1DL_TGACv1_064760_AA0235640 TRIAE_CS42_1BL_TGACv1_033291_AA0138510 TRIAE_CS42_2BL_TGACv1_129313_AA0377890 TRIAE_CS42_1AS_TGACv1_019569_AA0068520 TRIAE_CS42_2DS_TGACv1_177468_AA0577980 TRIAE_CS42_1AL_TGACv1_000246_AA0007210 TRIAE_CS42_5BL_TGACv1_405854_AA1336540 TRIAE_CS42_…
3410	Base excision repair	0.00146936	0.00380074	11	20	1193	1410	Under	TRIAE_CS42_5AL_TGACv1_379808_AA1256860 TRIAE_CS42_4DL_TGACv1_344434_AA1147110 TRIAE_CS42_2DL_TGACv1_159491_AA0539030 TRIAE_CS42_5BL_TGACv1_404633_AA1306830 TRIAE_CS42_5DL_TGACv1_433567_AA1416310 TRIAE_CS42_4AL_TGACv1_289347_AA0969500 TRIAE_CS42_2AL_TGACv1_092944_AA0267730 TRIAE_CS42_7DS_TGACv1_621781_AA2025940 TRIAE_CS42_3AL_TGACv1_194348_AA0631420 TRIAE_CS42_6AL_TGACv1_471959_AA1516240 TRIAE_CS4…
4912	GnRH signaling pathway	0.00223209	0.00569772	12	21	1193	1410	Under	TRIAE_CS42_1BS_TGACv1_049414_AA0152820 TRIAE_CS42_1AS_TGACv1_019260_AA0064020 TRIAE_CS42_1DS_TGACv1_080781_AA0253680 TRIAE_CS42_2DL_TGACv1_159127_AA0533030 TRIAE_CS42_4BL_TGACv1_321044_AA1054250 TRIAE_CS42_1DL_TGACv1_062036_AA0207860 TRIAE_CS42_6BS_TGACv1_513382_AA1639520 TRIAE_CS42_U_TGACv1_644387_AA2139180 TRIAE_CS42_1DL_TGACv1_062226_AA0210890 TRIAE_CS42_4DL_TGACv1_344331_AA1146150 TRIAE_CS42_…
906	Carotenoid biosynthesis	0.00236901	0.00596867	15	25	1193	1410	Under	TRIAE_CS42_6AL_TGACv1_472263_AA1520120 TRIAE_CS42_6DL_TGACv1_526572_AA1687310 TRIAE_CS42_2BS_TGACv1_146888_AA0474870 TRIAE_CS42_5BL_TGACv1_404233_AA1291430 TRIAE_CS42_5DL_TGACv1_433078_AA1401060 TRIAE_CS42_2BL_TGACv1_131798_AA0432350 TRIAE_CS42_2AL_TGACv1_094368_AA0296520 TRIAE_CS42_5BL_TGACv1_404577_AA1304800 TRIAE_CS42_6BS_TGACv1_513174_AA1632970 TRIAE_CS42_5AL_TGACv1_374310_AA1196560 TRIAE_CS4…
100	Steroid biosynthesis	0.00291495	0.00706876	5	11	1193	1410	Under	TRIAE_CS42_5AS_TGACv1_393642_AA1274840 TRIAE_CS42_1DL_TGACv1_062594_AA0216970 TRIAE_CS42_4BS_TGACv1_328984_AA1096480 TRIAE_CS42_6BL_TGACv1_501036_AA1612810 TRIAE_CS42_5DS_TGACv1_457426_AA1486410
300	Lysine biosynthesis	0.00291495	0.00706876	5	11	1193	1410	Under	TRIAE_CS42_5AS_TGACv1_394458_AA1280470 TRIAE_CS42_5DL_TGACv1_434039_AA1427760 TRIAE_CS42_5DL_TGACv1_435071_AA1445660 TRIAE_CS42_4AS_TGACv1_306580_AA1010470 TRIAE_CS42_1DL_TGACv1_061095_AA0184940
4712	Circadian rhythm - plant	0.00291495	0.00706876	5	11	1193	1410	Under	TRIAE_CS42_5BL_TGACv1_404201_AA1289860 TRIAE_CS42_5AL_TGACv1_375837_AA1227780 TRIAE_CS42_5DL_TGACv1_433802_AA1422450 TRIAE_CS42_1AS_TGACv1_020098_AA0074660 TRIAE_CS42_6AS_TGACv1_485778_AA1551950
480	Glutathione metabolism	0.00313813	0.00751603	29	43	1193	1410	Under	TRIAE_CS42_7DS_TGACv1_622424_AA2039460 TRIAE_CS42_3AL_TGACv1_195903_AA0655540 TRIAE_CS42_7AL_TGACv1_557307_AA1779500 TRIAE_CS42_5DS_TGACv1_458149_AA1492390 TRIAE_CS42_1DL_TGACv1_061293_AA0191530 TRIAE_CS42_7AS_TGACv1_570542_AA1837360 TRIAE_CS42_5BL_TGACv1_405971_AA1338410 TRIAE_CS42_4BS_TGACv1_327885_AA1077750 TRIAE_CS42_3DL_TGACv1_249252_AA0843220 TRIAE_CS42_6BL_TGACv1_501543_AA1618600 TRIAE_CS4…
310	Lysine degradation	0.00397229	0.00939785	8	15	1193	1410	Under	TRIAE_CS42_4DL_TGACv1_342900_AA1125000 TRIAE_CS42_5DL_TGACv1_434039_AA1427760 TRIAE_CS42_1BL_TGACv1_031394_AA0113100 TRIAE_CS42_4AL_TGACv1_288723_AA0956420 TRIAE_CS42_5BL_TGACv1_405959_AA1338190 TRIAE_CS42_1AL_TGACv1_000983_AA0023090 TRIAE_CS42_3DL_TGACv1_249562_AA0851520 TRIAE_CS42_4AL_TGACv1_290598_AA0987300
930	Caprolactam degradation	0.00612932	0.0141558	4	9	1193	1410	Under	TRIAE_CS42_1DL_TGACv1_061414_AA0194560 TRIAE_CS42_4AL_TGACv1_288723_AA0956420 TRIAE_CS42_5BL_TGACv1_405959_AA1338190 TRIAE_CS42_4BL_TGACv1_320568_AA1043520
4020	Calcium signaling pathway	0.00612932	0.0141558	4	9	1193	1410	Under	TRIAE_CS42_2DS_TGACv1_177840_AA0585650 TRIAE_CS42_3AS_TGACv1_211026_AA0683370 TRIAE_CS42_2BS_TGACv1_146806_AA0473260 TRIAE_CS42_2DS_TGACv1_177422_AA0576690
1056	Biosynthesis of type II polyketide backbone	0.00635221	0.0143294	2	6	1193	1410	Under	TRIAE_CS42_5BL_TGACv1_407690_AA1358860 TRIAE_CS42_4AL_TGACv1_290155_AA0982450
2010	ABC transporters	0.00635221	0.0143294	2	6	1193	1410	Under	TRIAE_CS42_1BS_TGACv1_050931_AA0176800 TRIAE_CS42_6BL_TGACv1_499775_AA1591420
3020	RNA polymerase	0.00825322	0.0184037	7	13	1193	1410	Under	TRIAE_CS42_7AL_TGACv1_557388_AA1780620 TRIAE_CS42_7DL_TGACv1_602941_AA1972400 TRIAE_CS42_4DS_TGACv1_361408_AA1167450 TRIAE_CS42_4BL_TGACv1_322270_AA1070190 TRIAE_CS42_4BS_TGACv1_328589_AA1090600 TRIAE_CS42_3DS_TGACv1_272324_AA0919020 TRIAE_CS42_6AL_TGACv1_472187_AA1518830
966	Glucosinolate biosynthesis	0.00919441	0.0202695	13	21	1193	1410	Under	TRIAE_CS42_5BS_TGACv1_423573_AA1379790 TRIAE_CS42_1BL_TGACv1_030460_AA0091440 TRIAE_CS42_4AL_TGACv1_289850_AA0977840 TRIAE_CS42_3DL_TGACv1_249949_AA0858950 TRIAE_CS42_2DS_TGACv1_177710_AA0582890 TRIAE_CS42_5BL_TGACv1_404294_AA1294310 TRIAE_CS42_2BS_TGACv1_149924_AA0497820 TRIAE_CS42_3DS_TGACv1_271471_AA0899530 TRIAE_CS42_2BS_TGACv1_145905_AA0448900 TRIAE_CS42_2AS_TGACv1_113054_AA0350480 TRIAE_CS4…
3420	Nucleotide excision repair	0.0107401	0.023411	5	10	1193	1410	Under	TRIAE_CS42_2DS_TGACv1_178615_AA0598260 TRIAE_CS42_4DL_TGACv1_344434_AA1147110 TRIAE_CS42_5BL_TGACv1_404633_AA1306830 TRIAE_CS42_5DL_TGACv1_433567_AA1416310 TRIAE_CS42_4AL_TGACv1_289347_AA0969500
623	Toluene degradation	0.0117353	0.0252962	17	26	1193	1410	Under	TRIAE_CS42_1BL_TGACv1_041569_AA0148550 TRIAE_CS42_4AS_TGACv1_306849_AA1014160 TRIAE_CS42_3AS_TGACv1_210695_AA0677270 TRIAE_CS42_3B_TGACv1_224584_AA0798360 TRIAE_CS42_3B_TGACv1_223208_AA0777960 TRIAE_CS42_3AS_TGACv1_213553_AA0707300 TRIAE_CS42_3DS_TGACv1_272355_AA0919490 TRIAE_CS42_U_TGACv1_643097_AA2127290 TRIAE_CS42_3DL_TGACv1_253211_AA0893780 TRIAE_CS42_1AL_TGACv1_000825_AA0019830 TRIAE_CS42_3A…
5016	Huntington's disease	0.0126186	0.0269011	8	14	1193	1410	Under	TRIAE_CS42_7AL_TGACv1_557388_AA1780620 TRIAE_CS42_7DL_TGACv1_602941_AA1972400 TRIAE_CS42_4DS_TGACv1_361408_AA1167450 TRIAE_CS42_4BL_TGACv1_322270_AA1070190 TRIAE_CS42_3DS_TGACv1_272324_AA0919020 TRIAE_CS42_6AL_TGACv1_471983_AA1516550 TRIAE_CS42_6DL_TGACv1_526515_AA1686020 TRIAE_CS42_6AL_TGACv1_472187_AA1518830
4011	MAPK signaling pathway - yeast	0.0127667	0.026921	1	4	1193	1410	Under	TRIAE_CS42_5DL_TGACv1_432975_AA1396480
3030	DNA replication	0.0167849	0.0350137	15	23	1193	1410	Under	TRIAE_CS42_4DL_TGACv1_344434_AA1147110 TRIAE_CS42_5BL_TGACv1_404633_AA1306830 TRIAE_CS42_6AS_TGACv1_487103_AA1568150 TRIAE_CS42_6DS_TGACv1_543687_AA1743130 TRIAE_CS42_5DL_TGACv1_433567_AA1416310 TRIAE_CS42_4AL_TGACv1_289347_AA0969500 TRIAE_CS42_1AL_TGACv1_000426_AA0011820 TRIAE_CS42_6AS_TGACv1_485761_AA1551450 TRIAE_CS42_1DL_TGACv1_061505_AA0197170 TRIAE_CS42_4BS_TGACv1_329796_AA1104080 TRIAE_CS4…
960	Tropane, piperidine and pyridine alkaloid biosynthesis	0.0175259	0.0361704	28	40	1193	1410	Under	TRIAE_CS42_1BL_TGACv1_041569_AA0148550 TRIAE_CS42_3AL_TGACv1_195180_AA0645990 TRIAE_CS42_3DL_TGACv1_249505_AA0850260 TRIAE_CS42_4DL_TGACv1_343516_AA1135740 TRIAE_CS42_1BL_TGACv1_032331_AA0128560 TRIAE_CS42_4AS_TGACv1_306849_AA1014160 TRIAE_CS42_3AL_TGACv1_195180_AA0645980 TRIAE_CS42_3AS_TGACv1_210695_AA0677270 TRIAE_CS42_3B_TGACv1_223208_AA0777960 TRIAE_CS42_3B_TGACv1_221035_AA0727710 TRIAE_CS42_…
624	Polycyclic aromatic hydrocarbon degradation	0.0179534	0.0366626	12	19	1193	1410	Under	TRIAE_CS42_5DL_TGACv1_433720_AA1420530 TRIAE_CS42_5AL_TGACv1_376003_AA1230550 TRIAE_CS42_6AS_TGACv1_485775_AA1551840 TRIAE_CS42_6DS_TGACv1_542881_AA1732060 TRIAE_CS42_6BS_TGACv1_513223_AA1635020 TRIAE_CS42_5AL_TGACv1_376972_AA1242830 TRIAE_CS42_7AL_TGACv1_556337_AA1761200 TRIAE_CS42_7AL_TGACv1_556096_AA1755360 TRIAE_CS42_2DS_TGACv1_180242_AA0610540 TRIAE_CS42_7BL_TGACv1_577277_AA1871100 TRIAE_CS4…
980	Metabolism of xenobiotics by cytochrome P450	0.0226316	0.0457346	29	41	1193	1410	Under	TRIAE_CS42_5DL_TGACv1_433720_AA1420530 TRIAE_CS42_3AL_TGACv1_195903_AA0655540 TRIAE_CS42_5AL_TGACv1_376003_AA1230550 TRIAE_CS42_5DS_TGACv1_458149_AA1492390 TRIAE_CS42_6AS_TGACv1_485775_AA1551840 TRIAE_CS42_1DL_TGACv1_061293_AA0191530 TRIAE_CS42_7AS_TGACv1_570542_AA1837360 TRIAE_CS42_6DS_TGACv1_542881_AA1732060 TRIAE_CS42_6BS_TGACv1_513223_AA1635020 TRIAE_CS42_5BL_TGACv1_405971_AA1338410 TRIAE_CS4…
3430	Mismatch repair	0.0240979	0.0481958	13	20	1193	1410	Under	TRIAE_CS42_2DS_TGACv1_178615_AA0598260 TRIAE_CS42_4DL_TGACv1_344434_AA1147110 TRIAE_CS42_5BL_TGACv1_404633_AA1306830 TRIAE_CS42_6DS_TGACv1_543687_AA1743130 TRIAE_CS42_5DL_TGACv1_433567_AA1416310 TRIAE_CS42_4AL_TGACv1_289347_AA0969500 TRIAE_CS42_6AS_TGACv1_485761_AA1551450 TRIAE_CS42_1DL_TGACv1_061505_AA0197170 TRIAE_CS42_4BS_TGACv1_329796_AA1104080 TRIAE_CS42_4BL_TGACv1_320760_AA1048030 TRIAE_CS4…
62	Fatty acid elongation in mitochondria	0.0283051	0.0554666	2	5	1193	1410	Under	TRIAE_CS42_4AL_TGACv1_288723_AA0956420 TRIAE_CS42_5BL_TGACv1_405959_AA1338190
281	Geraniol degradation	0.0283051	0.0554666	2	5	1193	1410	Under	TRIAE_CS42_4AL_TGACv1_288723_AA0956420 TRIAE_CS42_5BL_TGACv1_405959_AA1338190
830	Retinol metabolism	0.0347798	0.0674728	11	17	1193	1410	Under	TRIAE_CS42_5DL_TGACv1_433720_AA1420530 TRIAE_CS42_5AL_TGACv1_376003_AA1230550 TRIAE_CS42_4DS_TGACv1_361692_AA1171660 TRIAE_CS42_6AS_TGACv1_485775_AA1551840 TRIAE_CS42_6DS_TGACv1_542881_AA1732060 TRIAE_CS42_6BS_TGACv1_513223_AA1635020 TRIAE_CS42_5AL_TGACv1_376972_AA1242830 TRIAE_CS42_7AL_TGACv1_556337_AA1761200 TRIAE_CS42_2DS_TGACv1_180242_AA0610540 TRIAE_CS42_U_TGACv1_643312_AA2130560 TRIAE_CS42_…
920	Sulfur metabolism	0.0370193	0.0711064	8	13	1193	1410	Under	TRIAE_CS42_5AL_TGACv1_376302_AA1235110 TRIAE_CS42_5BL_TGACv1_404315_AA1295260 TRIAE_CS42_5DL_TGACv1_433140_AA1403380 TRIAE_CS42_3AL_TGACv1_194189_AA0628150 TRIAE_CS42_6BL_TGACv1_501948_AA1621830 TRIAE_CS42_7AS_TGACv1_569748_AA1823280 TRIAE_CS42_3B_TGACv1_220850_AA0721310 TRIAE_CS42_4DL_TGACv1_343055_AA1128650
364	Fluorobenzoate degradation	0.050258	0.091122	3	6	1193	1410	Under	TRIAE_CS42_U_TGACv1_640691_AA2068620 TRIAE_CS42_1AL_TGACv1_002236_AA0039950 TRIAE_CS42_1DL_TGACv1_061149_AA0187130
534	Glycosaminoglycan biosynthesis - heparan sulfate	0.050258	0.091122	3	6	1193	1410	Under	TRIAE_CS42_1BL_TGACv1_031898_AA0122330 TRIAE_CS42_1AL_TGACv1_001103_AA0025080 TRIAE_CS42_3DS_TGACv1_273070_AA0928000
627	Aminobenzoate degradation	0.050258	0.091122	3	6	1193	1410	Under	TRIAE_CS42_U_TGACv1_640691_AA2068620 TRIAE_CS42_1AL_TGACv1_002236_AA0039950 TRIAE_CS42_1DL_TGACv1_061149_AA0187130
3018	RNA degradation	0.050258	0.091122	3	6	1193	1410	Under	TRIAE_CS42_1AL_TGACv1_001755_AA0034720 TRIAE_CS42_6DL_TGACv1_527708_AA1707780 TRIAE_CS42_5BL_TGACv1_409011_AA1365200
4012	ErbB signaling pathway	0.050258	0.091122	3	6	1193	1410	Under	TRIAE_CS42_3AS_TGACv1_211026_AA0683370 TRIAE_CS42_6BS_TGACv1_513382_AA1639520 TRIAE_CS42_U_TGACv1_644387_AA2139180
4350	TGF-beta signaling pathway	0.050258	0.091122	3	6	1193	1410	Under	TRIAE_CS42_7DS_TGACv1_622031_AA2031330 TRIAE_CS42_6AS_TGACv1_485648_AA1549560 TRIAE_CS42_1DS_TGACv1_080802_AA0253940
680	Methane metabolism	0.0534869	0.0936807	29	40	1193	1410	Under	TRIAE_CS42_2AL_TGACv1_093793_AA0286830 TRIAE_CS42_1BS_TGACv1_052525_AA0181760 TRIAE_CS42_6AS_TGACv1_485212_AA1540230 TRIAE_CS42_2BL_TGACv1_132352_AA0436980 TRIAE_CS42_2AL_TGACv1_098021_AA0325500 TRIAE_CS42_7AL_TGACv1_558997_AA1797430 TRIAE_CS42_5AL_TGACv1_376544_AA1238210 TRIAE_CS42_4DL_TGACv1_343177_AA1131150 TRIAE_CS42_1DS_TGACv1_080718_AA0252660 TRIAE_CS42_4BL_TGACv1_320451_AA1039710 TRIAE_CS4…
290	Valine, leucine and isoleucine biosynthesis	0.0536008	0.0936807	6	10	1193	1410	Under	TRIAE_CS42_1BL_TGACv1_031386_AA0112930 TRIAE_CS42_U_TGACv1_646383_AA2146410 TRIAE_CS42_6DS_TGACv1_543234_AA1737300 TRIAE_CS42_2AS_TGACv1_113514_AA0357090 TRIAE_CS42_1DL_TGACv1_061144_AA0186870 TRIAE_CS42_5DS_TGACv1_456694_AA1476320
2030	Bacterial chemotaxis	0.0536008	0.0936807	6	10	1193	1410	Under	TRIAE_CS42_1AL_TGACv1_000433_AA0012040 TRIAE_CS42_3DS_TGACv1_271580_AA0902940 TRIAE_CS42_2DS_TGACv1_179233_AA0605490 TRIAE_CS42_3DL_TGACv1_252403_AA0889850 TRIAE_CS42_3B_TGACv1_220974_AA0725510 TRIAE_CS42_3AL_TGACv1_193894_AA0622050
4730	Long-term depression	0.0536008	0.0936807	6	10	1193	1410	Under	TRIAE_CS42_3DL_TGACv1_249487_AA0849910 TRIAE_CS42_7AS_TGACv1_571503_AA1848180 TRIAE_CS42_5BL_TGACv1_404540_AA1303440 TRIAE_CS42_6AS_TGACv1_485648_AA1549560 TRIAE_CS42_6BS_TGACv1_513382_AA1639520 TRIAE_CS42_U_TGACv1_644387_AA2139180
4114	Oocyte meiosis	0.0635738	0.109144	1	3	1193	1410	Under	TRIAE_CS42_6AS_TGACv1_485648_AA1549560
4930	Type II diabetes mellitus	0.0635738	0.109144	1	3	1193	1410	Under	TRIAE_CS42_4AL_TGACv1_288604_AA0953590
603	Glycosphingolipid biosynthesis - globo series	0.0666715	0.113458	10	15	1193	1410	Under	TRIAE_CS42_1BL_TGACv1_033598_AA0140580 TRIAE_CS42_1DL_TGACv1_062105_AA0208810 TRIAE_CS42_1DL_TGACv1_063732_AA0230310 TRIAE_CS42_1AL_TGACv1_001127_AA0025460 TRIAE_CS42_2BS_TGACv1_145956_AA0450690 TRIAE_CS42_6AL_TGACv1_472947_AA1527380 TRIAE_CS42_6DL_TGACv1_527925_AA1709980 TRIAE_CS42_6DL_TGACv1_527012_AA1697180 TRIAE_CS42_1AL_TGACv1_002159_AA0039240 TRIAE_CS42_2AL_TGACv1_096802_AA0321430
540	Lipopolysaccharide biosynthesis	0.0781682	0.13073	4	7	1193	1410	Under	TRIAE_CS42_4BS_TGACv1_330227_AA1106570 TRIAE_CS42_4DS_TGACv1_361979_AA1175240 TRIAE_CS42_4AL_TGACv1_290666_AA0988080 TRIAE_CS42_1AL_TGACv1_001060_AA0024150
750	Vitamin B6 metabolism	0.0781682	0.13073	4	7	1193	1410	Under	TRIAE_CS42_2AL_TGACv1_093325_AA0277700 TRIAE_CS42_2BL_TGACv1_129693_AA0392820 TRIAE_CS42_5DL_TGACv1_433785_AA1422020 TRIAE_CS42_2AL_TGACv1_093025_AA0269770
625	Chloroalkane and chloroalkene degradation	0.114381	0.181884	2	4	1193	1410	Under	TRIAE_CS42_7AS_TGACv1_570557_AA1837610 TRIAE_CS42_6AS_TGACv1_486700_AA1564170
4110	Cell cycle	0.114381	0.181884	2	4	1193	1410	Under	TRIAE_CS42_6AS_TGACv1_487184_AA1568780 TRIAE_CS42_3DL_TGACv1_250158_AA0863330
4626	Plant-pathogen interaction	0.114381	0.181884	2	4	1193	1410	Under	TRIAE_CS42_6BL_TGACv1_503184_AA1627420 TRIAE_CS42_6AL_TGACv1_472646_AA1524360
4720	Long-term potentiation	0.114381	0.181884	2	4	1193	1410	Under	TRIAE_CS42_6BS_TGACv1_513382_AA1639520 TRIAE_CS42_U_TGACv1_644387_AA2139180
5211	Renal cell carcinoma	0.114381	0.181884	2	4	1193	1410	Under	TRIAE_CS42_6BS_TGACv1_513382_AA1639520 TRIAE_CS42_U_TGACv1_644387_AA2139180
5215	Prostate cancer	0.114381	0.181884	2	4	1193	1410	Under	TRIAE_CS42_6BS_TGACv1_513382_AA1639520 TRIAE_CS42_U_TGACv1_644387_AA2139180
53	Ascorbate and aldarate metabolism	0.148695	0.224746	6	9	1193	1410	Under	TRIAE_CS42_4DL_TGACv1_342900_AA1125000 TRIAE_CS42_1DL_TGACv1_061414_AA0194560 TRIAE_CS42_7AS_TGACv1_569272_AA1812160 TRIAE_CS42_2DS_TGACv1_177468_AA0577980 TRIAE_CS42_4BL_TGACv1_320568_AA1043520 TRIAE_CS42_6AS_TGACv1_485985_AA1555250
601	Glycosphingolipid biosynthesis - lacto and neolacto series	0.148695	0.224746	6	9	1193	1410	Under	TRIAE_CS42_1DL_TGACv1_062105_AA0208810 TRIAE_CS42_2BS_TGACv1_145956_AA0450690 TRIAE_CS42_6AL_TGACv1_472947_AA1527380 TRIAE_CS42_6DL_TGACv1_527012_AA1697180 TRIAE_CS42_1AL_TGACv1_002159_AA0039240 TRIAE_CS42_2AL_TGACv1_096802_AA0321430
670	One carbon pool by folate	0.148695	0.224746	6	9	1193	1410	Under	TRIAE_CS42_4BS_TGACv1_329104_AA1097850 TRIAE_CS42_2AL_TGACv1_093548_AA0282400 TRIAE_CS42_2DL_TGACv1_160636_AA0552450 TRIAE_CS42_2BL_TGACv1_132610_AA0438610 TRIAE_CS42_7DS_TGACv1_621829_AA2027110 TRIAE_CS42_4AL_TGACv1_290462_AA0985660
1040	Biosynthesis of unsaturated fatty acids	0.148695	0.224746	6	9	1193	1410	Under	TRIAE_CS42_3AS_TGACv1_210809_AA0679530 TRIAE_CS42_5DL_TGACv1_433798_AA1422320 TRIAE_CS42_2AS_TGACv1_112708_AA0343790 TRIAE_CS42_7AS_TGACv1_569475_AA1816940 TRIAE_CS42_2BS_TGACv1_146035_AA0453700 TRIAE_CS42_2DS_TGACv1_177309_AA0573060
4540	Gap junction	0.148695	0.224746	6	9	1193	1410	Under	TRIAE_CS42_3DL_TGACv1_249487_AA0849910 TRIAE_CS42_2DL_TGACv1_159127_AA0533030 TRIAE_CS42_7AS_TGACv1_571503_AA1848180 TRIAE_CS42_5BL_TGACv1_404540_AA1303440 TRIAE_CS42_6BS_TGACv1_513382_AA1639520 TRIAE_CS42_U_TGACv1_644387_AA2139180
5014	Amyotrophic lateral sclerosis (ALS)	0.148695	0.224746	6	9	1193	1410	Under	TRIAE_CS42_1BL_TGACv1_030293_AA0085660 TRIAE_CS42_5AL_TGACv1_376544_AA1238210 TRIAE_CS42_4DL_TGACv1_343177_AA1131150 TRIAE_CS42_4BL_TGACv1_320451_AA1039710 TRIAE_CS42_U_TGACv1_640838_AA2076560 TRIAE_CS42_6DS_TGACv1_545065_AA1749890
740	Riboflavin metabolism	0.149445	0.224746	17	23	1193	1410	Under	TRIAE_CS42_3B_TGACv1_222723_AA0769450 TRIAE_CS42_3DL_TGACv1_251602_AA0882950 TRIAE_CS42_5AL_TGACv1_375439_AA1221600 TRIAE_CS42_6BS_TGACv1_515661_AA1671630 TRIAE_CS42_5DL_TGACv1_434426_AA1435740 TRIAE_CS42_5BL_TGACv1_405255_AA1323370 TRIAE_CS42_6DL_TGACv1_526739_AA1691150 TRIAE_CS42_3DL_TGACv1_250263_AA0865130 TRIAE_CS42_4DL_TGACv1_344594_AA1148220 TRIAE_CS42_U_TGACv1_643590_AA2133270 TRIAE_CS42_1…
532	Glycosaminoglycan biosynthesis - chondroitin sulfate	0.171765	0.248674	3	5	1193	1410	Under	TRIAE_CS42_1BL_TGACv1_031898_AA0122330 TRIAE_CS42_1AL_TGACv1_001103_AA0025080 TRIAE_CS42_3DS_TGACv1_273070_AA0928000
730	Thiamine metabolism	0.171765	0.248674	3	5	1193	1410	Under	TRIAE_CS42_7DS_TGACv1_624564_AA2061960 TRIAE_CS42_4BL_TGACv1_320581_AA1043740 TRIAE_CS42_4DL_TGACv1_342436_AA1113710
902	Monoterpenoid biosynthesis	0.171765	0.248674	3	5	1193	1410	Under	TRIAE_CS42_2AS_TGACv1_112257_AA0334300 TRIAE_CS42_2DS_TGACv1_177423_AA0576710 TRIAE_CS42_1AS_TGACv1_019503_AA0067420
4370	VEGF signaling pathway	0.171765	0.248674	3	5	1193	1410	Under	TRIAE_CS42_6BS_TGACv1_513382_AA1639520 TRIAE_CS42_U_TGACv1_644387_AA2139180 TRIAE_CS42_2DS_TGACv1_177422_AA0576690
4916	Melanogenesis	0.171765	0.248674	3	5	1193	1410	Under	TRIAE_CS42_6BS_TGACv1_515661_AA1671630 TRIAE_CS42_6BS_TGACv1_513382_AA1639520 TRIAE_CS42_U_TGACv1_644387_AA2139180
640	Propanoate metabolism	0.232027	0.329259	12	12	1193	1410	Over	TRIAE_CS42_4DL_TGACv1_342900_AA1125000 TRIAE_CS42_1BL_TGACv1_031159_AA0108940 TRIAE_CS42_4AL_TGACv1_289697_AA0975490 TRIAE_CS42_7AL_TGACv1_556459_AA1763570 TRIAE_CS42_1AL_TGACv1_000597_AA0015440 TRIAE_CS42_3DL_TGACv1_249388_AA0847410 TRIAE_CS42_5DL_TGACv1_436061_AA1457580 TRIAE_CS42_2AL_TGACv1_094336_AA0295990 TRIAE_CS42_1BS_TGACv1_051726_AA0180840 TRIAE_CS42_5BL_TGACv1_411819_AA1367620 TRIAE_CS4…
908	Zeatin biosynthesis	0.232518	0.329259	4	6	1193	1410	Under	TRIAE_CS42_3DL_TGACv1_249285_AA0844270 TRIAE_CS42_7DL_TGACv1_603091_AA1975740 TRIAE_CS42_3B_TGACv1_225183_AA0805930 TRIAE_CS42_7AL_TGACv1_556452_AA1763270
4310	Wnt signaling pathway	0.232518	0.329259	4	6	1193	1410	Under	TRIAE_CS42_7DS_TGACv1_622031_AA2031330 TRIAE_CS42_6AS_TGACv1_485648_AA1549560 TRIAE_CS42_1DS_TGACv1_080802_AA0253940 TRIAE_CS42_7DS_TGACv1_623205_AA2050700
3440	Homologous recombination	0.269004	0.378165	11	15	1193	1410	Under	TRIAE_CS42_4AL_TGACv1_288287_AA0943670 TRIAE_CS42_4DL_TGACv1_344434_AA1147110 TRIAE_CS42_4DL_TGACv1_342747_AA1120870 TRIAE_CS42_6DL_TGACv1_527592_AA1706090 TRIAE_CS42_6DS_TGACv1_543687_AA1743130 TRIAE_CS42_6AS_TGACv1_485761_AA1551450 TRIAE_CS42_3AS_TGACv1_212229_AA0698960 TRIAE_CS42_1DL_TGACv1_061505_AA0197170 TRIAE_CS42_4BS_TGACv1_329796_AA1104080 TRIAE_CS42_3DL_TGACv1_254296_AA0896180 TRIAE_CS4…
510	N-Glycan biosynthesis	0.284208	0.391039	1	2	1193	1410	Under	TRIAE_CS42_5AL_TGACv1_374094_AA1190170
563	Glycosylphosphatidylinositol(GPI)-anchor biosynthesis	0.284208	0.391039	1	2	1193	1410	Under	TRIAE_CS42_4DL_TGACv1_342886_AA1124690
4740	Olfactory transduction	0.284208	0.391039	1	2	1193	1410	Under	TRIAE_CS42_7AS_TGACv1_571503_AA1848180
61	Fatty acid biosynthesis	0.316254	0.432065	13	17	1193	1410	Under	TRIAE_CS42_6DS_TGACv1_544129_AA1746630 TRIAE_CS42_6BS_TGACv1_513993_AA1653660 TRIAE_CS42_1BL_TGACv1_031510_AA0115290 TRIAE_CS42_1AL_TGACv1_000265_AA0007680 TRIAE_CS42_3AS_TGACv1_210809_AA0679530 TRIAE_CS42_7BL_TGACv1_578710_AA1899030 TRIAE_CS42_7DL_TGACv1_604001_AA1992200 TRIAE_CS42_5DL_TGACv1_433798_AA1422320 TRIAE_CS42_7BL_TGACv1_577459_AA1875750 TRIAE_CS42_2DL_TGACv1_158527_AA0520960 TRIAE_CS4…
4270	Vascular smooth muscle contraction	0.35525	0.475391	6	8	1193	1410	Under	TRIAE_CS42_7DS_TGACv1_622031_AA2031330 TRIAE_CS42_3DL_TGACv1_249487_AA0849910 TRIAE_CS42_5BL_TGACv1_404540_AA1303440 TRIAE_CS42_6BS_TGACv1_513382_AA1639520 TRIAE_CS42_1DS_TGACv1_080802_AA0253940 TRIAE_CS42_U_TGACv1_644387_AA2139180
628	NA	0.394526	0.475391	2	3	1193	1410	Under	TRIAE_CS42_7AL_TGACv1_556096_AA1755360 TRIAE_CS42_7BL_TGACv1_577277_AA1871100
901	Indole alkaloid biosynthesis	0.394526	0.475391	2	3	1193	1410	Under	TRIAE_CS42_4DL_TGACv1_343465_AA1134870 TRIAE_CS42_3DL_TGACv1_250804_AA0873420
4062	Chemokine signaling pathway	0.394526	0.475391	2	3	1193	1410	Under	TRIAE_CS42_7DS_TGACv1_622031_AA2031330 TRIAE_CS42_1DS_TGACv1_080802_AA0253940
4111	Cell cycle - yeast	0.394526	0.475391	2	3	1193	1410	Under	TRIAE_CS42_6AS_TGACv1_485648_AA1549560 TRIAE_CS42_3DL_TGACv1_250158_AA0863330
4360	Axon guidance	0.394526	0.475391	2	3	1193	1410	Under	TRIAE_CS42_7DS_TGACv1_622031_AA2031330 TRIAE_CS42_1DS_TGACv1_080802_AA0253940
4510	Focal adhesion	0.394526	0.475391	2	3	1193	1410	Under	TRIAE_CS42_7DS_TGACv1_622031_AA2031330 TRIAE_CS42_1DS_TGACv1_080802_AA0253940
4650	Natural killer cell mediated cytotoxicity	0.394526	0.475391	2	3	1193	1410	Under	TRIAE_CS42_6BS_TGACv1_513382_AA1639520 TRIAE_CS42_U_TGACv1_644387_AA2139180
4660	T cell receptor signaling pathway	0.394526	0.475391	2	3	1193	1410	Under	TRIAE_CS42_6BS_TGACv1_513382_AA1639520 TRIAE_CS42_U_TGACv1_644387_AA2139180
4662	B cell receptor signaling pathway	0.394526	0.475391	2	3	1193	1410	Under	TRIAE_CS42_6BS_TGACv1_513382_AA1639520 TRIAE_CS42_U_TGACv1_644387_AA2139180
4664	Fc epsilon RI signaling pathway	0.394526	0.475391	2	3	1193	1410	Under	TRIAE_CS42_6BS_TGACv1_513382_AA1639520 TRIAE_CS42_U_TGACv1_644387_AA2139180
5020	Prion diseases	0.394526	0.475391	2	3	1193	1410	Under	TRIAE_CS42_6BS_TGACv1_513382_AA1639520 TRIAE_CS42_U_TGACv1_644387_AA2139180
5213	Endometrial cancer	0.394526	0.475391	2	3	1193	1410	Under	TRIAE_CS42_6BS_TGACv1_513382_AA1639520 TRIAE_CS42_U_TGACv1_644387_AA2139180
5214	Glioma	0.394526	0.475391	2	3	1193	1410	Under	TRIAE_CS42_6BS_TGACv1_513382_AA1639520 TRIAE_CS42_U_TGACv1_644387_AA2139180
5216	Thyroid cancer	0.394526	0.475391	2	3	1193	1410	Under	TRIAE_CS42_6BS_TGACv1_513382_AA1639520 TRIAE_CS42_U_TGACv1_644387_AA2139180
5218	Melanoma	0.394526	0.475391	2	3	1193	1410	Under	TRIAE_CS42_6BS_TGACv1_513382_AA1639520 TRIAE_CS42_U_TGACv1_644387_AA2139180
5220	Chronic myeloid leukemia	0.394526	0.475391	2	3	1193	1410	Under	TRIAE_CS42_6BS_TGACv1_513382_AA1639520 TRIAE_CS42_U_TGACv1_644387_AA2139180
5221	Acute myeloid leukemia	0.394526	0.475391	2	3	1193	1410	Under	TRIAE_CS42_6BS_TGACv1_513382_AA1639520 TRIAE_CS42_U_TGACv1_644387_AA2139180
5223	Non-small cell lung cancer	0.394526	0.475391	2	3	1193	1410	Under	TRIAE_CS42_6BS_TGACv1_513382_AA1639520 TRIAE_CS42_U_TGACv1_644387_AA2139180
340	Histidine metabolism	0.487907	0.577159	3	4	1193	1410	Under	TRIAE_CS42_4DL_TGACv1_342900_AA1125000 TRIAE_CS42_3DL_TGACv1_249127_AA0838760 TRIAE_CS42_3AL_TGACv1_194324_AA0631050
904	Diterpenoid biosynthesis	0.487907	0.577159	3	4	1193	1410	Under	TRIAE_CS42_2AL_TGACv1_095602_AA0312740 TRIAE_CS42_6DL_TGACv1_526414_AA1682800 TRIAE_CS42_2DL_TGACv1_159551_AA0539690
5012	Parkinson's disease	0.487907	0.577159	3	4	1193	1410	Under	TRIAE_CS42_1BS_TGACv1_049392_AA0151960 TRIAE_CS42_6AL_TGACv1_471983_AA1516550 TRIAE_CS42_6DL_TGACv1_526515_AA1686020
280	Valine, leucine and isoleucine degradation	0.517623	0.608599	15	19	1193	1410	Under	TRIAE_CS42_4DL_TGACv1_342900_AA1125000 TRIAE_CS42_U_TGACv1_642031_AA2109890 TRIAE_CS42_1BL_TGACv1_031159_AA0108940 TRIAE_CS42_4AL_TGACv1_289697_AA0975490 TRIAE_CS42_4AS_TGACv1_306545_AA1009890 TRIAE_CS42_1AL_TGACv1_000597_AA0015440 TRIAE_CS42_3DL_TGACv1_249388_AA0847410 TRIAE_CS42_3AS_TGACv1_210749_AA0678250 TRIAE_CS42_2AL_TGACv1_094336_AA0295990 TRIAE_CS42_4AL_TGACv1_288723_AA0956420 TRIAE_CS42_…
632	NA	0.566943	0.662572	4	5	1193	1410	Under	TRIAE_CS42_6BL_TGACv1_499555_AA1585920 TRIAE_CS42_6BL_TGACv1_501209_AA1614920 TRIAE_CS42_7BS_TGACv1_592062_AA1929630 TRIAE_CS42_6AL_TGACv1_472556_AA1523550
140	Steroid hormone biosynthesis	0.681284	0.786721	9	11	1193	1410	Under	TRIAE_CS42_1AL_TGACv1_000581_AA0015030 TRIAE_CS42_2DL_TGACv1_160594_AA0552170 TRIAE_CS42_2BL_TGACv1_129972_AA0400740 TRIAE_CS42_3B_TGACv1_225521_AA0809360 TRIAE_CS42_7AS_TGACv1_569475_AA1816940 TRIAE_CS42_1DL_TGACv1_064543_AA0234810 TRIAE_CS42_4AL_TGACv1_290690_AA0988230 TRIAE_CS42_4BS_TGACv1_328589_AA1090610 TRIAE_CS42_1BL_TGACv1_031467_AA0114660
983	Drug metabolism - other enzymes	0.681284	0.786721	9	11	1193	1410	Under	TRIAE_CS42_5DL_TGACv1_434630_AA1439130 TRIAE_CS42_2AS_TGACv1_114665_AA0368710 TRIAE_CS42_2AS_TGACv1_112113_AA0330730 TRIAE_CS42_6AL_TGACv1_473668_AA1532290 TRIAE_CS42_6DS_TGACv1_543848_AA1744660 TRIAE_CS42_2AL_TGACv1_096434_AA0319140 TRIAE_CS42_2AS_TGACv1_112113_AA0330770 TRIAE_CS42_7DL_TGACv1_603035_AA1974240 TRIAE_CS42_2BL_TGACv1_130835_AA0418540
311	Penicillin and cephalosporin biosynthesis	1	1	2	2	1193	1410	Over	TRIAE_CS42_2DS_TGACv1_177679_AA0582360 TRIAE_CS42_2BS_TGACv1_147884_AA0488620
312	beta-Lactam resistance	1	1	2	2	1193	1410	Over	TRIAE_CS42_2DS_TGACv1_177679_AA0582360 TRIAE_CS42_2BS_TGACv1_147884_AA0488620
440	Phosphonate and phosphinate metabolism	1	1	1	1	1193	1410	Over	TRIAE_CS42_6AL_TGACv1_472681_AA1524860
512	O-Glycan biosynthesis	1	1	1	1	1193	1410	Over	TRIAE_CS42_5AL_TGACv1_374174_AA1192365
514	O-Mannosyl glycan biosynthesis	1	1	1	1	1193	1410	Over	TRIAE_CS42_2AL_TGACv1_095259_AA0308780
550	Peptidoglycan biosynthesis	1	1	2	2	1193	1410	Over	TRIAE_CS42_5AS_TGACv1_394458_AA1280470 TRIAE_CS42_1DL_TGACv1_061095_AA0184940
643	Styrene degradation	1	1	5	6	1193	1410	Under	TRIAE_CS42_6BL_TGACv1_499555_AA1585920 TRIAE_CS42_7DS_TGACv1_625392_AA2065050 TRIAE_CS42_4AL_TGACv1_288271_AA0943020 TRIAE_CS42_7AS_TGACv1_569820_AA1824670 TRIAE_CS42_7BS_TGACv1_592062_AA1929630
785	Lipoic acid metabolism	1	1	3	3	1193	1410	Over	TRIAE_CS42_5DS_TGACv1_458169_AA1492490 TRIAE_CS42_5AS_TGACv1_392923_AA1266300 TRIAE_CS42_1BS_TGACv1_050901_AA0176550
790	Folate biosynthesis	1	1	4	4	1193	1410	Over	TRIAE_CS42_5DL_TGACv1_434716_AA1440500 TRIAE_CS42_1AL_TGACv1_000695_AA0017180 TRIAE_CS42_1DL_TGACv1_064250_AA0233510 TRIAE_CS42_1BL_TGACv1_033227_AA0137910
903	Limonene and pinene degradation	1	1	1	1	1193	1410	Over	TRIAE_CS42_4DL_TGACv1_342900_AA1125000
905	Brassinosteroid biosynthesis	1	1	3	3	1193	1410	Over	TRIAE_CS42_6BL_TGACv1_500320_AA1603170 TRIAE_CS42_4BL_TGACv1_320540_AA1042560 TRIAE_CS42_2BL_TGACv1_131583_AA0429400
942	Anthocyanin biosynthesis	1	1	3	3	1193	1410	Over	TRIAE_CS42_3DS_TGACv1_274000_AA0934260 TRIAE_CS42_6AS_TGACv1_487587_AA1571680 TRIAE_CS42_7BS_TGACv1_593340_AA1950580
944	Flavone and flavonol biosynthesis	1	1	9	10	1193	1410	Over	TRIAE_CS42_7DS_TGACv1_624041_AA2058460 TRIAE_CS42_3DL_TGACv1_252611_AA0891030 TRIAE_CS42_5AL_TGACv1_376929_AA1242500 TRIAE_CS42_U_TGACv1_641782_AA2104210 TRIAE_CS42_5BS_TGACv1_424878_AA1392060 TRIAE_CS42_1DS_TGACv1_080186_AA0242420 TRIAE_CS42_4DL_TGACv1_343533_AA1136150 TRIAE_CS42_2BL_TGACv1_129393_AA0381510 TRIAE_CS42_4DS_TGACv1_362211_AA1177790
965	Betalain biosynthesis	1	1	1	1	1193	1410	Over	TRIAE_CS42_6BS_TGACv1_515661_AA1671630
4080	Neuroactive ligand-receptor interaction	1	1	1	1	1193	1410	Over	TRIAE_CS42_2DL_TGACv1_158509_AA0520480
4115	p53 signaling pathway	1	1	2	2	1193	1410	Over	TRIAE_CS42_3DL_TGACv1_250158_AA0863330 TRIAE_CS42_7DS_TGACv1_623205_AA2050700
4260	Cardiac muscle contraction	1	1	2	2	1193	1410	Over	TRIAE_CS42_6AL_TGACv1_471983_AA1516550 TRIAE_CS42_6DL_TGACv1_526515_AA1686020
4610	Complement and coagulation cascades	1	1	1	1	1193	1410	Over	TRIAE_CS42_2DL_TGACv1_158509_AA0520480
4622	RIG-I-like receptor signaling pathway	1	1	1	1	1193	1410	Over	TRIAE_CS42_3AL_TGACv1_195146_AA0645390
4623	Cytosolic DNA-sensing pathway	1	1	1	1	1193	1410	Over	TRIAE_CS42_3AL_TGACv1_195146_AA0645390
4670	Leukocyte transendothelial migration	1	1	2	2	1193	1410	Over	TRIAE_CS42_7DS_TGACv1_622031_AA2031330 TRIAE_CS42_1DS_TGACv1_080802_AA0253940
4910	Insulin signaling pathway	1	1	12	14	1193	1410	Over	TRIAE_CS42_1BL_TGACv1_031510_AA0115290 TRIAE_CS42_4DL_TGACv1_344100_AA1143650 TRIAE_CS42_3DS_TGACv1_272459_AA0921100 TRIAE_CS42_1AL_TGACv1_000265_AA0007680 TRIAE_CS42_4BL_TGACv1_321861_AA1066350 TRIAE_CS42_4AS_TGACv1_306678_AA1011970 TRIAE_CS42_1AL_TGACv1_002332_AA0040930 TRIAE_CS42_1DL_TGACv1_061194_AA0188390 TRIAE_CS42_6BS_TGACv1_513382_AA1639520 TRIAE_CS42_7AL_TGACv1_556057_AA1754050 TRIAE_CS4…
4962	Vasopressin-regulated water reabsorption	1	1	1	1	1193	1410	Over	TRIAE_CS42_3AL_TGACv1_194094_AA0626320
5010	Alzheimer's disease	1	1	5	6	1193	1410	Under	TRIAE_CS42_7AL_TGACv1_558030_AA1789210 TRIAE_CS42_7DL_TGACv1_605271_AA2005680 TRIAE_CS42_7BL_TGACv1_578064_AA1888660 TRIAE_CS42_6AL_TGACv1_471983_AA1516550 TRIAE_CS42_6DL_TGACv1_526515_AA1686020
5120	Epithelial cell signaling in Helicobacter pylori infection	1	1	4	4	1193	1410	Over	TRIAE_CS42_3B_TGACv1_225011_AA0804070 TRIAE_CS42_7AL_TGACv1_558030_AA1789210 TRIAE_CS42_7DL_TGACv1_605271_AA2005680 TRIAE_CS42_7BL_TGACv1_578064_AA1888660
5130	Pathogenic Escherichia coli infection	1	1	2	2	1193	1410	Over	TRIAE_CS42_7DS_TGACv1_622031_AA2031330 TRIAE_CS42_1DS_TGACv1_080802_AA0253940

## Sheet: G_0_24_vs_G_1h_37.up
MapID	MapTitle	Pvalue	AdjustedPv	x	y	n	N	EnrichDirect	GeneIDs
3018	RNA degradation	0.000252855	0.0315531	4	8	137	145	Under	TRIAE_CS42_7AL_TGACv1_556597_AA1766620 TRIAE_CS42_2DL_TGACv1_161278_AA0557650 TRIAE_CS42_3B_TGACv1_225037_AA0804250 TRIAE_CS42_3B_TGACv1_222799_AA0771010
4011	MAPK signaling pathway - yeast	0.000438237	0.0315531	1	4	137	145	Under	TRIAE_CS42_6DL_TGACv1_527100_AA1698570
592	alpha-Linolenic acid metabolism	0.00106655	0.0511944	2	5	137	145	Under	TRIAE_CS42_4AS_TGACv1_307830_AA1023750 TRIAE_CS42_1BS_TGACv1_050351_AA0171060
620	Pyruvate metabolism	0.00353654	0.127315	4	7	137	145	Under	TRIAE_CS42_1AS_TGACv1_020142_AA0075120 TRIAE_CS42_5DS_TGACv1_458426_AA1493690 TRIAE_CS42_3DS_TGACv1_273209_AA0929450 TRIAE_CS42_6DL_TGACv1_527100_AA1698570
270	Cysteine and methionine metabolism	0.00550675	0.132162	5	8	137	145	Under	TRIAE_CS42_6BL_TGACv1_500523_AA1605890 TRIAE_CS42_4BS_TGACv1_329006_AA1096780 TRIAE_CS42_2BL_TGACv1_129413_AA0382670 TRIAE_CS42_3DL_TGACv1_250541_AA0869910 TRIAE_CS42_U_TGACv1_641571_AA2098420
4712	Circadian rhythm - plant	0.00550675	0.132162	5	8	137	145	Under	TRIAE_CS42_2DS_TGACv1_178094_AA0590720 TRIAE_CS42_5BL_TGACv1_406641_AA1348050 TRIAE_CS42_6DL_TGACv1_526379_AA1681270 TRIAE_CS42_5AL_TGACv1_375051_AA1214800 TRIAE_CS42_4AL_TGACv1_288249_AA0942330
260	Glycine, serine and threonine metabolism	0.00782091	0.160887	1	3	137	145	Under	TRIAE_CS42_6BL_TGACv1_500523_AA1605890
230	Purine metabolism	0.0149455	0.243257	8	11	137	145	Under	TRIAE_CS42_2DL_TGACv1_161587_AA0559410 TRIAE_CS42_1BS_TGACv1_049797_AA0161690 TRIAE_CS42_3AL_TGACv1_196609_AA0661920 TRIAE_CS42_5DS_TGACv1_457120_AA1482640 TRIAE_CS42_3AL_TGACv1_194354_AA0631560 TRIAE_CS42_2AL_TGACv1_095387_AA0310350 TRIAE_CS42_1BS_TGACv1_050239_AA0169490 TRIAE_CS42_6BS_TGACv1_513797_AA1649920
520	Amino sugar and nucleotide sugar metabolism	0.0152036	0.243257	2	4	137	145	Under	TRIAE_CS42_2DL_TGACv1_159104_AA0532490 TRIAE_CS42_2BL_TGACv1_129995_AA0401230
300	Lysine biosynthesis	0.107663	0.861303	1	2	137	145	Under	TRIAE_CS42_6BL_TGACv1_500523_AA1605890
400	Phenylalanine, tyrosine and tryptophan biosynthesis	0.107663	0.861303	1	2	137	145	Under	TRIAE_CS42_6AL_TGACv1_471867_AA1515500
601	Glycosphingolipid biosynthesis - lacto and neolacto series	0.107663	0.861303	1	2	137	145	Under	TRIAE_CS42_1AS_TGACv1_019860_AA0072260
603	Glycosphingolipid biosynthesis - globo series	0.107663	0.861303	1	2	137	145	Under	TRIAE_CS42_1AS_TGACv1_019860_AA0072260
905	Brassinosteroid biosynthesis	0.107663	0.861303	1	2	137	145	Under	TRIAE_CS42_2AS_TGACv1_112562_AA0341130
908	Zeatin biosynthesis	0.107663	0.861303	1	2	137	145	Under	TRIAE_CS42_1DL_TGACv1_061075_AA0184240
1040	Biosynthesis of unsaturated fatty acids	0.107663	0.861303	1	2	137	145	Under	TRIAE_CS42_3AS_TGACv1_211916_AA0695590
1055	Biosynthesis of vancomycin group antibiotics	0.107663	0.861303	1	2	137	145	Under	TRIAE_CS42_1DL_TGACv1_062774_AA0219640
3450	Non-homologous end-joining	0.107663	0.861303	1	2	137	145	Under	TRIAE_CS42_6DL_TGACv1_527829_AA1709060
521	Streptomycin biosynthesis	0.157584	0.907683	2	3	137	145	Under	TRIAE_CS42_2DL_TGACv1_158553_AA0521680 TRIAE_CS42_1DL_TGACv1_062774_AA0219640
523	Polyketide sugar unit biosynthesis	0.157584	0.907683	2	3	137	145	Under	TRIAE_CS42_2DL_TGACv1_158553_AA0521680 TRIAE_CS42_1DL_TGACv1_062774_AA0219640
910	Nitrogen metabolism	0.157584	0.907683	2	3	137	145	Under	TRIAE_CS42_5DL_TGACv1_435892_AA1456050 TRIAE_CS42_1AL_TGACv1_005292_AA0054710
3440	Homologous recombination	0.157584	0.907683	2	3	137	145	Under	TRIAE_CS42_6DL_TGACv1_527829_AA1709060 TRIAE_CS42_1BL_TGACv1_031823_AA0121130
5010	Alzheimer's disease	0.157584	0.907683	2	3	137	145	Under	TRIAE_CS42_6BL_TGACv1_499655_AA1588400 TRIAE_CS42_7DS_TGACv1_623278_AA2051550
5200	Pathways in cancer	0.157584	0.907683	2	3	137	145	Under	TRIAE_CS42_1BL_TGACv1_030633_AA0096450 TRIAE_CS42_1DL_TGACv1_061273_AA0190810
5211	Renal cell carcinoma	0.157584	0.907683	2	3	137	145	Under	TRIAE_CS42_1BL_TGACv1_030633_AA0096450 TRIAE_CS42_1DL_TGACv1_061273_AA0190810
20	Citrate cycle (TCA cycle)	0.205044	1	3	4	137	145	Under	TRIAE_CS42_7DS_TGACv1_624887_AA2063740 TRIAE_CS42_5DS_TGACv1_458426_AA1493690 TRIAE_CS42_5AL_TGACv1_375076_AA1215590
960	Tropane, piperidine and pyridine alkaloid biosynthesis	0.205044	1	3	4	137	145	Under	TRIAE_CS42_5DL_TGACv1_437415_AA1466210 TRIAE_CS42_5BL_TGACv1_405051_AA1318870 TRIAE_CS42_2DL_TGACv1_159564_AA0539870
3040	Spliceosome	0.205044	1	3	4	137	145	Under	TRIAE_CS42_2DS_TGACv1_180158_AA0610330 TRIAE_CS42_2DS_TGACv1_178721_AA0600120 TRIAE_CS42_3AL_TGACv1_193736_AA0618780
4510	Focal adhesion	0.205044	1	3	4	137	145	Under	TRIAE_CS42_7DS_TGACv1_623278_AA2051550 TRIAE_CS42_1BL_TGACv1_030633_AA0096450 TRIAE_CS42_1DL_TGACv1_061273_AA0190810
53	Ascorbate and aldarate metabolism	0.250148	1	4	5	137	145	Under	TRIAE_CS42_2AS_TGACv1_112531_AA0340050 TRIAE_CS42_7AS_TGACv1_571527_AA1848360 TRIAE_CS42_2BS_TGACv1_146663_AA0470350 TRIAE_CS42_3DS_TGACv1_273209_AA0929450
360	Phenylalanine metabolism	0.250148	1	4	5	137	145	Under	TRIAE_CS42_1AL_TGACv1_000475_AA0013020 TRIAE_CS42_3DL_TGACv1_251293_AA0879880 TRIAE_CS42_2BL_TGACv1_132623_AA0438690 TRIAE_CS42_2AL_TGACv1_094607_AA0300400
3020	RNA polymerase	0.250148	1	4	5	137	145	Under	TRIAE_CS42_2DL_TGACv1_161587_AA0559410 TRIAE_CS42_3AL_TGACv1_194354_AA0631560 TRIAE_CS42_1BS_TGACv1_050239_AA0169490 TRIAE_CS42_6BS_TGACv1_513797_AA1649920
4210	Apoptosis	0.250148	1	4	5	137	145	Under	TRIAE_CS42_3DL_TGACv1_249772_AA0855960 TRIAE_CS42_7DS_TGACv1_623278_AA2051550 TRIAE_CS42_5AS_TGACv1_394529_AA1280810 TRIAE_CS42_1DL_TGACv1_061075_AA0184260
190	Oxidative phosphorylation	0.292996	1	5	6	137	145	Under	TRIAE_CS42_7DL_TGACv1_604881_AA2002640 TRIAE_CS42_6BL_TGACv1_499655_AA1588400 TRIAE_CS42_6AS_TGACv1_487986_AA1573930 TRIAE_CS42_6DL_TGACv1_527628_AA1706550 TRIAE_CS42_6BS_TGACv1_513182_AA1633280
310	Lysine degradation	0.292996	1	5	6	137	145	Under	TRIAE_CS42_1AS_TGACv1_020142_AA0075120 TRIAE_CS42_7DS_TGACv1_624887_AA2063740 TRIAE_CS42_1BL_TGACv1_030754_AA0100000 TRIAE_CS42_3DS_TGACv1_273209_AA0929450 TRIAE_CS42_5AL_TGACv1_375076_AA1215590
941	Flavonoid biosynthesis	0.292996	1	5	6	137	145	Under	TRIAE_CS42_2AS_TGACv1_113002_AA0349480 TRIAE_CS42_6DL_TGACv1_526379_AA1681270 TRIAE_CS42_2AS_TGACv1_112164_AA0332090 TRIAE_CS42_4AL_TGACv1_288249_AA0942330 TRIAE_CS42_2AS_TGACv1_112164_AA0331900
5016	Huntington's disease	0.292996	1	5	6	137	145	Under	TRIAE_CS42_6BL_TGACv1_499655_AA1588400 TRIAE_CS42_2DL_TGACv1_161587_AA0559410 TRIAE_CS42_3AL_TGACv1_194354_AA0631560 TRIAE_CS42_1BS_TGACv1_050239_AA0169490 TRIAE_CS42_6BS_TGACv1_513797_AA1649920
240	Pyrimidine metabolism	0.333687	1	6	7	137	145	Under	TRIAE_CS42_2DL_TGACv1_161587_AA0559410 TRIAE_CS42_3B_TGACv1_225442_AA0808410 TRIAE_CS42_3AL_TGACv1_194354_AA0631560 TRIAE_CS42_1BS_TGACv1_050239_AA0169490 TRIAE_CS42_1DL_TGACv1_061203_AA0188630 TRIAE_CS42_6BS_TGACv1_513797_AA1649920
564	Glycerophospholipid metabolism	0.333687	1	6	7	137	145	Under	TRIAE_CS42_4AL_TGACv1_290488_AA0985950 TRIAE_CS42_3AL_TGACv1_196200_AA0658110 TRIAE_CS42_1AS_TGACv1_019035_AA0058490 TRIAE_CS42_6AL_TGACv1_472329_AA1520940 TRIAE_CS42_2AL_TGACv1_093165_AA0273810 TRIAE_CS42_6DL_TGACv1_526661_AA1689260
940	Phenylpropanoid biosynthesis	0.333687	1	6	7	137	145	Under	TRIAE_CS42_6BL_TGACv1_500618_AA1607370 TRIAE_CS42_2BL_TGACv1_132623_AA0438690 TRIAE_CS42_3DL_TGACv1_249967_AA0859400 TRIAE_CS42_5DL_TGACv1_433604_AA1417300 TRIAE_CS42_6BL_TGACv1_500618_AA1607360 TRIAE_CS42_2AL_TGACv1_094607_AA0300400
982	Drug metabolism - cytochrome P450	0.333687	1	6	7	137	145	Under	TRIAE_CS42_7DL_TGACv1_602700_AA1965630 TRIAE_CS42_6DL_TGACv1_527090_AA1698320 TRIAE_CS42_6BS_TGACv1_515551_AA1670850 TRIAE_CS42_1AL_TGACv1_001408_AA0030180 TRIAE_CS42_5AL_TGACv1_377073_AA1243800 TRIAE_CS42_3B_TGACv1_223361_AA0780930
2020	Two-component system	0.333687	1	6	7	137	145	Under	TRIAE_CS42_1AS_TGACv1_020142_AA0075120 TRIAE_CS42_6DL_TGACv1_527122_AA1698960 TRIAE_CS42_2BS_TGACv1_148130_AA0490750 TRIAE_CS42_6BL_TGACv1_501311_AA1615920 TRIAE_CS42_7DS_TGACv1_624121_AA2059070 TRIAE_CS42_4AL_TGACv1_291408_AA0994500
10	Glycolysis / Gluconeogenesis	1	1	3	3	137	145	Over	TRIAE_CS42_5DS_TGACv1_458426_AA1493690 TRIAE_CS42_2AL_TGACv1_094945_AA0305110 TRIAE_CS42_3DS_TGACv1_273209_AA0929450
40	Pentose and glucuronate interconversions	1	1	3	3	137	145	Over	TRIAE_CS42_7BL_TGACv1_576863_AA1857670 TRIAE_CS42_1AL_TGACv1_002646_AA0044230 TRIAE_CS42_7AL_TGACv1_556380_AA1761890
280	Valine, leucine and isoleucine degradation	1	1	3	3	137	145	Over	TRIAE_CS42_1AS_TGACv1_020142_AA0075120 TRIAE_CS42_4BL_TGACv1_321247_AA1057850 TRIAE_CS42_3DS_TGACv1_273209_AA0929450
330	Arginine and proline metabolism	1	1	3	3	137	145	Over	TRIAE_CS42_1AL_TGACv1_000475_AA0013020 TRIAE_CS42_3DS_TGACv1_273209_AA0929450 TRIAE_CS42_7DL_TGACv1_604049_AA1993140
380	Tryptophan metabolism	1	1	9	9	137	145	Over	TRIAE_CS42_4BS_TGACv1_328775_AA1093440 TRIAE_CS42_1AL_TGACv1_000475_AA0013020 TRIAE_CS42_1AS_TGACv1_020142_AA0075120 TRIAE_CS42_5BL_TGACv1_406904_AA1351330 TRIAE_CS42_7DS_TGACv1_624887_AA2063740 TRIAE_CS42_3DL_TGACv1_251293_AA0879880 TRIAE_CS42_1BL_TGACv1_031786_AA0120540 TRIAE_CS42_3DS_TGACv1_273209_AA0929450 TRIAE_CS42_5AL_TGACv1_375076_AA1215590
480	Glutathione metabolism	1	1	4	4	137	145	Over	TRIAE_CS42_2AS_TGACv1_112531_AA0340050 TRIAE_CS42_2BS_TGACv1_146663_AA0470350 TRIAE_CS42_1AL_TGACv1_001408_AA0030180 TRIAE_CS42_3B_TGACv1_223361_AA0780930
500	Starch and sucrose metabolism	1	1	7	7	137	145	Over	TRIAE_CS42_7BL_TGACv1_576863_AA1857670 TRIAE_CS42_1AL_TGACv1_002646_AA0044230 TRIAE_CS42_6BL_TGACv1_500316_AA1603070 TRIAE_CS42_5DS_TGACv1_456540_AA1473440 TRIAE_CS42_2DS_TGACv1_179135_AA0604620 TRIAE_CS42_7AL_TGACv1_556380_AA1761890 TRIAE_CS42_3AL_TGACv1_193661_AA0616950
640	Propanoate metabolism	1	1	3	3	137	145	Over	TRIAE_CS42_1AS_TGACv1_020142_AA0075120 TRIAE_CS42_4BL_TGACv1_321247_AA1057850 TRIAE_CS42_3DS_TGACv1_273209_AA0929450
650	Butanoate metabolism	1	1	4	4	137	145	Over	TRIAE_CS42_1AS_TGACv1_020142_AA0075120 TRIAE_CS42_5DS_TGACv1_458426_AA1493690 TRIAE_CS42_3DS_TGACv1_273209_AA0929450 TRIAE_CS42_6AL_TGACv1_472065_AA1517350
860	Porphyrin and chlorophyll metabolism	1	1	5	5	137	145	Over	TRIAE_CS42_4AS_TGACv1_306521_AA1009530 TRIAE_CS42_6DS_TGACv1_543229_AA1737210 TRIAE_CS42_4DL_TGACv1_343329_AA1133330 TRIAE_CS42_1AL_TGACv1_726084_AA2170170 TRIAE_CS42_6DS_TGACv1_544181_AA1747050
4010	MAPK signaling pathway	1	1	3	3	137	145	Over	TRIAE_CS42_U_TGACv1_640731_AA2071500 TRIAE_CS42_1BL_TGACv1_030633_AA0096450 TRIAE_CS42_1DL_TGACv1_061273_AA0190810
4114	Oocyte meiosis	1	1	3	3	137	145	Over	TRIAE_CS42_1AS_TGACv1_019860_AA0072260 TRIAE_CS42_1BL_TGACv1_030633_AA0096450 TRIAE_CS42_1DL_TGACv1_061273_AA0190810
4120	Ubiquitin mediated proteolysis	1	1	6	6	137	145	Over	TRIAE_CS42_3B_TGACv1_223480_AA0782840 TRIAE_CS42_1DL_TGACv1_062227_AA0210960 TRIAE_CS42_3AL_TGACv1_195006_AA0643380 TRIAE_CS42_1AS_TGACv1_020604_AA0078680 TRIAE_CS42_5BL_TGACv1_404162_AA1287610 TRIAE_CS42_U_TGACv1_640958_AA2080870
4620	Toll-like receptor signaling pathway	1	1	5	5	137	145	Over	TRIAE_CS42_3DL_TGACv1_249772_AA0855960 TRIAE_CS42_1BL_TGACv1_030633_AA0096450 TRIAE_CS42_5AS_TGACv1_394529_AA1280810 TRIAE_CS42_1DL_TGACv1_061075_AA0184260 TRIAE_CS42_1DL_TGACv1_061273_AA0190810
4666	Fc gamma R-mediated phagocytosis	1	1	3	3	137	145	Over	TRIAE_CS42_4AL_TGACv1_290488_AA0985950 TRIAE_CS42_1BL_TGACv1_030633_AA0096450 TRIAE_CS42_1DL_TGACv1_061273_AA0190810
4722	Neurotrophin signaling pathway	1	1	5	5	137	145	Over	TRIAE_CS42_3DL_TGACv1_249772_AA0855960 TRIAE_CS42_1BL_TGACv1_030633_AA0096450 TRIAE_CS42_5AS_TGACv1_394529_AA1280810 TRIAE_CS42_1DL_TGACv1_061075_AA0184260 TRIAE_CS42_1DL_TGACv1_061273_AA0190810
4912	GnRH signaling pathway	1	1	3	3	137	145	Over	TRIAE_CS42_4AL_TGACv1_290488_AA0985950 TRIAE_CS42_1BL_TGACv1_030633_AA0096450 TRIAE_CS42_1DL_TGACv1_061273_AA0190810
5140	Leishmaniasis	1	1	3	3	137	145	Over	TRIAE_CS42_3DL_TGACv1_249772_AA0855960 TRIAE_CS42_5AS_TGACv1_394529_AA1280810 TRIAE_CS42_1DL_TGACv1_061075_AA0184260
30	Pentose phosphate pathway	1	1	1	1	137	145	Over	TRIAE_CS42_1BL_TGACv1_030373_AA0088390
51	Fructose and mannose metabolism	1	1	1	1	137	145	Over	TRIAE_CS42_6DS_TGACv1_542711_AA1728550
61	Fatty acid biosynthesis	1	1	2	2	137	145	Over	TRIAE_CS42_1DL_TGACv1_064760_AA0235620 TRIAE_CS42_2AL_TGACv1_093767_AA0286320
71	Fatty acid metabolism	1	1	2	2	137	145	Over	TRIAE_CS42_1AS_TGACv1_020142_AA0075120 TRIAE_CS42_3DS_TGACv1_273209_AA0929450
72	Synthesis and degradation of ketone bodies	1	1	1	1	137	145	Over	TRIAE_CS42_1AS_TGACv1_020142_AA0075120
250	Alanine, aspartate and glutamate metabolism	1	1	2	2	137	145	Over	TRIAE_CS42_5DL_TGACv1_435892_AA1456050 TRIAE_CS42_1DL_TGACv1_061203_AA0188630
290	Valine, leucine and isoleucine biosynthesis	1	1	1	1	137	145	Over	TRIAE_CS42_5DS_TGACv1_458426_AA1493690
340	Histidine metabolism	1	1	2	2	137	145	Over	TRIAE_CS42_3DL_TGACv1_251293_AA0879880 TRIAE_CS42_3DS_TGACv1_273209_AA0929450
350	Tyrosine metabolism	1	1	1	1	137	145	Over	TRIAE_CS42_3DL_TGACv1_251293_AA0879880
361	Chlorocyclohexane and chlorobenzene degradation	1	1	1	1	137	145	Over	TRIAE_CS42_6BL_TGACv1_501311_AA1615920
410	beta-Alanine metabolism	1	1	1	1	137	145	Over	TRIAE_CS42_3DS_TGACv1_273209_AA0929450
460	Cyanoamino acid metabolism	1	1	1	1	137	145	Over	TRIAE_CS42_1AL_TGACv1_000475_AA0013020
510	N-Glycan biosynthesis	1	1	2	2	137	145	Over	TRIAE_CS42_U_TGACv1_672519_AA2156030 TRIAE_CS42_2BL_TGACv1_141710_AA0445770
512	O-Glycan biosynthesis	1	1	1	1	137	145	Over	TRIAE_CS42_7BS_TGACv1_594218_AA1956750
534	Glycosaminoglycan biosynthesis - heparan sulfate	1	1	1	1	137	145	Over	TRIAE_CS42_7AS_TGACv1_569827_AA1824880
561	Glycerolipid metabolism	1	1	1	1	137	145	Over	TRIAE_CS42_3DS_TGACv1_273209_AA0929450
562	Inositol phosphate metabolism	1	1	2	2	137	145	Over	TRIAE_CS42_4BL_TGACv1_321247_AA1057850 TRIAE_CS42_1BS_TGACv1_050929_AA0176760
565	Ether lipid metabolism	1	1	1	1	137	145	Over	TRIAE_CS42_4AL_TGACv1_290488_AA0985950
623	Toluene degradation	1	1	1	1	137	145	Over	TRIAE_CS42_2DL_TGACv1_159564_AA0539870
631	NA	1	1	1	1	137	145	Over	TRIAE_CS42_3DS_TGACv1_273209_AA0929450
632	NA	1	1	2	2	137	145	Over	TRIAE_CS42_1AL_TGACv1_000475_AA0013020 TRIAE_CS42_1AS_TGACv1_020142_AA0075120
641	NA	1	1	1	1	137	145	Over	TRIAE_CS42_3DS_TGACv1_273209_AA0929450
643	Styrene degradation	1	1	1	1	137	145	Over	TRIAE_CS42_1AL_TGACv1_000475_AA0013020
670	One carbon pool by folate	1	1	1	1	137	145	Over	TRIAE_CS42_3DL_TGACv1_250541_AA0869910
680	Methane metabolism	1	1	2	2	137	145	Over	TRIAE_CS42_2BL_TGACv1_132623_AA0438690 TRIAE_CS42_2AL_TGACv1_094607_AA0300400
790	Folate biosynthesis	1	1	1	1	137	145	Over	TRIAE_CS42_6BL_TGACv1_501311_AA1615920
900	Terpenoid backbone biosynthesis	1	1	2	2	137	145	Over	TRIAE_CS42_1AS_TGACv1_020142_AA0075120 TRIAE_CS42_7DS_TGACv1_622404_AA2038940
901	Indole alkaloid biosynthesis	1	1	2	2	137	145	Over	TRIAE_CS42_3DL_TGACv1_251293_AA0879880 TRIAE_CS42_1BL_TGACv1_030637_AA0096670
903	Limonene and pinene degradation	1	1	1	1	137	145	Over	TRIAE_CS42_3DS_TGACv1_273209_AA0929450
904	Diterpenoid biosynthesis	1	1	1	1	137	145	Over	TRIAE_CS42_2BL_TGACv1_129413_AA0382670
942	Anthocyanin biosynthesis	1	1	1	1	137	145	Over	TRIAE_CS42_7BL_TGACv1_576904_AA1859360
944	Flavone and flavonol biosynthesis	1	1	1	1	137	145	Over	TRIAE_CS42_1BL_TGACv1_030469_AA0091840
950	Isoquinoline alkaloid biosynthesis	1	1	1	1	137	145	Over	TRIAE_CS42_3DL_TGACv1_251293_AA0879880
965	Betalain biosynthesis	1	1	1	1	137	145	Over	TRIAE_CS42_3DL_TGACv1_251293_AA0879880
966	Glucosinolate biosynthesis	1	1	2	2	137	145	Over	TRIAE_CS42_5BL_TGACv1_406904_AA1351330 TRIAE_CS42_1BL_TGACv1_031786_AA0120540
980	Metabolism of xenobiotics by cytochrome P450	1	1	2	2	137	145	Over	TRIAE_CS42_1AL_TGACv1_001408_AA0030180 TRIAE_CS42_3B_TGACv1_223361_AA0780930
983	Drug metabolism - other enzymes	1	1	1	1	137	145	Over	TRIAE_CS42_3AL_TGACv1_196609_AA0661920
1053	Biosynthesis of siderophore group nonribosomal peptides	1	1	1	1	137	145	Over	TRIAE_CS42_2BL_TGACv1_132362_AA0437060
2030	Bacterial chemotaxis	1	1	1	1	137	145	Over	TRIAE_CS42_6DL_TGACv1_527122_AA1698960
3030	DNA replication	1	1	1	1	137	145	Over	TRIAE_CS42_6DS_TGACv1_542491_AA1722270
3050	Proteasome	1	1	1	1	137	145	Over	TRIAE_CS42_5DL_TGACv1_436151_AA1458600
4012	ErbB signaling pathway	1	1	2	2	137	145	Over	TRIAE_CS42_1BL_TGACv1_030633_AA0096450 TRIAE_CS42_1DL_TGACv1_061273_AA0190810
4013	MAPK signaling pathway - fly	1	1	2	2	137	145	Over	TRIAE_CS42_1BL_TGACv1_030633_AA0096450 TRIAE_CS42_1DL_TGACv1_061273_AA0190810
4020	Calcium signaling pathway	1	1	1	1	137	145	Over	TRIAE_CS42_1BS_TGACv1_050929_AA0176760
4062	Chemokine signaling pathway	1	1	2	2	137	145	Over	TRIAE_CS42_1BL_TGACv1_030633_AA0096450 TRIAE_CS42_1DL_TGACv1_061273_AA0190810
4070	Phosphatidylinositol signaling system	1	1	1	1	137	145	Over	TRIAE_CS42_1BS_TGACv1_050929_AA0176760
4110	Cell cycle	1	1	1	1	137	145	Over	TRIAE_CS42_1AS_TGACv1_019860_AA0072260
4111	Cell cycle - yeast	1	1	1	1	137	145	Over	TRIAE_CS42_1AS_TGACv1_019860_AA0072260
4113	Meiosis - yeast	1	1	1	1	137	145	Over	TRIAE_CS42_1AS_TGACv1_019860_AA0072260
4115	p53 signaling pathway	1	1	1	1	137	145	Over	TRIAE_CS42_U_TGACv1_640958_AA2080870
4144	Endocytosis	1	1	1	1	137	145	Over	TRIAE_CS42_4AL_TGACv1_290488_AA0985950
4260	Cardiac muscle contraction	1	1	1	1	137	145	Over	TRIAE_CS42_6BL_TGACv1_499655_AA1588400
4270	Vascular smooth muscle contraction	1	1	2	2	137	145	Over	TRIAE_CS42_1BL_TGACv1_030633_AA0096450 TRIAE_CS42_1DL_TGACv1_061273_AA0190810
4320	Dorso-ventral axis formation	1	1	2	2	137	145	Over	TRIAE_CS42_1BL_TGACv1_030633_AA0096450 TRIAE_CS42_1DL_TGACv1_061273_AA0190810
4370	VEGF signaling pathway	1	1	2	2	137	145	Over	TRIAE_CS42_1BL_TGACv1_030633_AA0096450 TRIAE_CS42_1DL_TGACv1_061273_AA0190810
4530	Tight junction	1	1	1	1	137	145	Over	TRIAE_CS42_U_TGACv1_640731_AA2071500
4540	Gap junction	1	1	2	2	137	145	Over	TRIAE_CS42_1BL_TGACv1_030633_AA0096450 TRIAE_CS42_1DL_TGACv1_061273_AA0190810
4626	Plant-pathogen interaction	1	1	2	2	137	145	Over	TRIAE_CS42_1BL_TGACv1_030633_AA0096450 TRIAE_CS42_1DL_TGACv1_061273_AA0190810
4650	Natural killer cell mediated cytotoxicity	1	1	2	2	137	145	Over	TRIAE_CS42_1BL_TGACv1_030633_AA0096450 TRIAE_CS42_1DL_TGACv1_061273_AA0190810
4660	T cell receptor signaling pathway	1	1	2	2	137	145	Over	TRIAE_CS42_1BL_TGACv1_030633_AA0096450 TRIAE_CS42_1DL_TGACv1_061273_AA0190810
4662	B cell receptor signaling pathway	1	1	2	2	137	145	Over	TRIAE_CS42_1BL_TGACv1_030633_AA0096450 TRIAE_CS42_1DL_TGACv1_061273_AA0190810
4664	Fc epsilon RI signaling pathway	1	1	2	2	137	145	Over	TRIAE_CS42_1BL_TGACv1_030633_AA0096450 TRIAE_CS42_1DL_TGACv1_061273_AA0190810
4720	Long-term potentiation	1	1	2	2	137	145	Over	TRIAE_CS42_1BL_TGACv1_030633_AA0096450 TRIAE_CS42_1DL_TGACv1_061273_AA0190810
4730	Long-term depression	1	1	2	2	137	145	Over	TRIAE_CS42_1BL_TGACv1_030633_AA0096450 TRIAE_CS42_1DL_TGACv1_061273_AA0190810
4810	Regulation of actin cytoskeleton	1	1	2	2	137	145	Over	TRIAE_CS42_1BL_TGACv1_030633_AA0096450 TRIAE_CS42_1DL_TGACv1_061273_AA0190810
4910	Insulin signaling pathway	1	1	2	2	137	145	Over	TRIAE_CS42_1BL_TGACv1_030633_AA0096450 TRIAE_CS42_1DL_TGACv1_061273_AA0190810
4914	Progesterone-mediated oocyte maturation	1	1	2	2	137	145	Over	TRIAE_CS42_1BL_TGACv1_030633_AA0096450 TRIAE_CS42_1DL_TGACv1_061273_AA0190810
4916	Melanogenesis	1	1	2	2	137	145	Over	TRIAE_CS42_1BL_TGACv1_030633_AA0096450 TRIAE_CS42_1DL_TGACv1_061273_AA0190810
4962	Vasopressin-regulated water reabsorption	1	1	1	1	137	145	Over	TRIAE_CS42_2DL_TGACv1_158544_AA0521550
5012	Parkinson's disease	1	1	1	1	137	145	Over	TRIAE_CS42_6BL_TGACv1_499655_AA1588400
5020	Prion diseases	1	1	2	2	137	145	Over	TRIAE_CS42_1BL_TGACv1_030633_AA0096450 TRIAE_CS42_1DL_TGACv1_061273_AA0190810
5110	Vibrio cholerae infection	1	1	2	2	137	145	Over	TRIAE_CS42_6AS_TGACv1_487986_AA1573930 TRIAE_CS42_6BS_TGACv1_513182_AA1633280
5120	Epithelial cell signaling in Helicobacter pylori infection	1	1	2	2	137	145	Over	TRIAE_CS42_6AS_TGACv1_487986_AA1573930 TRIAE_CS42_6BS_TGACv1_513182_AA1633280
5210	Colorectal cancer	1	1	2	2	137	145	Over	TRIAE_CS42_1BL_TGACv1_030633_AA0096450 TRIAE_CS42_1DL_TGACv1_061273_AA0190810
5212	Pancreatic cancer	1	1	2	2	137	145	Over	TRIAE_CS42_1BL_TGACv1_030633_AA0096450 TRIAE_CS42_1DL_TGACv1_061273_AA0190810
5213	Endometrial cancer	1	1	2	2	137	145	Over	TRIAE_CS42_1BL_TGACv1_030633_AA0096450 TRIAE_CS42_1DL_TGACv1_061273_AA0190810
5214	Glioma	1	1	2	2	137	145	Over	TRIAE_CS42_1BL_TGACv1_030633_AA0096450 TRIAE_CS42_1DL_TGACv1_061273_AA0190810
5215	Prostate cancer	1	1	2	2	137	145	Over	TRIAE_CS42_1BL_TGACv1_030633_AA0096450 TRIAE_CS42_1DL_TGACv1_061273_AA0190810
5216	Thyroid cancer	1	1	2	2	137	145	Over	TRIAE_CS42_1BL_TGACv1_030633_AA0096450 TRIAE_CS42_1DL_TGACv1_061273_AA0190810
5218	Melanoma	1	1	2	2	137	145	Over	TRIAE_CS42_1BL_TGACv1_030633_AA0096450 TRIAE_CS42_1DL_TGACv1_061273_AA0190810
5219	Bladder cancer	1	1	2	2	137	145	Over	TRIAE_CS42_1BL_TGACv1_030633_AA0096450 TRIAE_CS42_1DL_TGACv1_061273_AA0190810
5220	Chronic myeloid leukemia	1	1	2	2	137	145	Over	TRIAE_CS42_1BL_TGACv1_030633_AA0096450 TRIAE_CS42_1DL_TGACv1_061273_AA0190810
5221	Acute myeloid leukemia	1	1	2	2	137	145	Over	TRIAE_CS42_1BL_TGACv1_030633_AA0096450 TRIAE_CS42_1DL_TGACv1_061273_AA0190810
5223	Non-small cell lung cancer	1	1	2	2	137	145	Over	TRIAE_CS42_1BL_TGACv1_030633_AA0096450 TRIAE_CS42_1DL_TGACv1_061273_AA0190810

## Sheet: G_0_24_vs_G_4h_37.down
MapID	MapTitle	Pvalue	AdjustedPv	x	y	n	N	EnrichDirect	GeneIDs
500	Starch and sucrose metabolism	5.10605e-152	1.00589e-149	104	237	1356	1501	Under	TRIAE_CS42_6DS_TGACv1_542882_AA1732150 TRIAE_CS42_6AS_TGACv1_487896_AA1573480 TRIAE_CS42_3AL_TGACv1_193608_AA0614780 TRIAE_CS42_4AL_TGACv1_290078_AA0981380 TRIAE_CS42_4BL_TGACv1_321104_AA1055410 TRIAE_CS42_6DS_TGACv1_542882_AA1732120 TRIAE_CS42_6AS_TGACv1_486383_AA1560850 TRIAE_CS42_6AS_TGACv1_487896_AA1573490 TRIAE_CS42_3AL_TGACv1_193968_AA0623700 TRIAE_CS42_6BS_TGACv1_513852_AA1650700 TRIAE_CS4…
710	Carbon fixation in photosynthetic organisms	5.1719e-108	5.09432e-106	73	170	1356	1501	Under	TRIAE_CS42_3DS_TGACv1_271655_AA0904910 TRIAE_CS42_3B_TGACv1_225351_AA0807390 TRIAE_CS42_3AS_TGACv1_210772_AA0678670 TRIAE_CS42_7BL_TGACv1_576982_AA1861850 TRIAE_CS42_4DL_TGACv1_344100_AA1143650 TRIAE_CS42_3B_TGACv1_228003_AA0825490 TRIAE_CS42_1AL_TGACv1_002332_AA0040930 TRIAE_CS42_2AS_TGACv1_113196_AA0352900 TRIAE_CS42_3AL_TGACv1_193623_AA0615440 TRIAE_CS42_7BL_TGACv1_578216_AA1891270 TRIAE_CS42_…
630	Glyoxylate and dicarboxylate metabolism	6.6494e-85	4.36644e-83	50	124	1356	1501	Under	TRIAE_CS42_2AS_TGACv1_113828_AA0361190 TRIAE_CS42_2AL_TGACv1_098021_AA0325500 TRIAE_CS42_5DL_TGACv1_435426_AA1450500 TRIAE_CS42_5AL_TGACv1_374395_AA1198810 TRIAE_CS42_2AS_TGACv1_113196_AA0352900 TRIAE_CS42_2BL_TGACv1_130016_AA0401680 TRIAE_CS42_2DS_TGACv1_177171_AA0567540 TRIAE_CS42_2DL_TGACv1_158343_AA0516110 TRIAE_CS42_2DS_TGACv1_177171_AA0567560 TRIAE_CS42_2AS_TGACv1_113196_AA0352890 TRIAE_CS4…
52	Galactose metabolism	3.94907e-70	1.94492e-68	42	104	1356	1501	Under	TRIAE_CS42_6DS_TGACv1_542882_AA1732150 TRIAE_CS42_6AS_TGACv1_487896_AA1573480 TRIAE_CS42_4AL_TGACv1_290078_AA0981380 TRIAE_CS42_4BL_TGACv1_321104_AA1055410 TRIAE_CS42_6DS_TGACv1_542882_AA1732120 TRIAE_CS42_6AS_TGACv1_486383_AA1560850 TRIAE_CS42_6AS_TGACv1_487896_AA1573490 TRIAE_CS42_6BS_TGACv1_513852_AA1650700 TRIAE_CS42_7AS_TGACv1_570274_AA1833190 TRIAE_CS42_6BS_TGACv1_513852_AA1650710 TRIAE_CS4…
940	Phenylpropanoid biosynthesis	1.37076e-50	5.40079e-49	71	133	1356	1501	Under	TRIAE_CS42_3AL_TGACv1_194185_AA0628080 TRIAE_CS42_7AL_TGACv1_556339_AA1761290 TRIAE_CS42_2BL_TGACv1_132352_AA0436980 TRIAE_CS42_2AL_TGACv1_093793_AA0286830 TRIAE_CS42_1BS_TGACv1_052525_AA0181760 TRIAE_CS42_5DS_TGACv1_458278_AA1493020 TRIAE_CS42_3B_TGACv1_223344_AA0780610 TRIAE_CS42_6AS_TGACv1_485212_AA1540230 TRIAE_CS42_7AL_TGACv1_558997_AA1797430 TRIAE_CS42_5DL_TGACv1_435248_AA1447740 TRIAE_CS42…
460	Cyanoamino acid metabolism	3.42727e-48	1.12529e-46	21	60	1356	1501	Under	TRIAE_CS42_6BL_TGACv1_499555_AA1585920 TRIAE_CS42_3AL_TGACv1_194185_AA0628080 TRIAE_CS42_3B_TGACv1_223344_AA0780610 TRIAE_CS42_3B_TGACv1_223089_AA0776350 TRIAE_CS42_U_TGACv1_643370_AA2131270 TRIAE_CS42_2AL_TGACv1_095348_AA0309770 TRIAE_CS42_3DS_TGACv1_273132_AA0928700 TRIAE_CS42_4BS_TGACv1_329104_AA1097850 TRIAE_CS42_2DL_TGACv1_160536_AA0551510 TRIAE_CS42_3DS_TGACv1_271658_AA0904930 TRIAE_CS42_4B…
4722	Neurotrophin signaling pathway	6.46489e-43	1.81941e-41	78	137	1356	1501	Under	TRIAE_CS42_1BL_TGACv1_030293_AA0085660 TRIAE_CS42_5AL_TGACv1_374196_AA1193310 TRIAE_CS42_5BL_TGACv1_405313_AA1324700 TRIAE_CS42_2AL_TGACv1_092926_AA0267290 TRIAE_CS42_4DL_TGACv1_342567_AA1116790 TRIAE_CS42_3B_TGACv1_225194_AA0806060 TRIAE_CS42_2AS_TGACv1_113871_AA0361760 TRIAE_CS42_6AL_TGACv1_470860_AA1496860 TRIAE_CS42_5DS_TGACv1_456847_AA1479050 TRIAE_CS42_1BS_TGACv1_052086_AA0181330 TRIAE_CS42…
4210	Apoptosis	1.57832e-42	3.88661e-41	82	142	1356	1501	Under	TRIAE_CS42_5AL_TGACv1_374196_AA1193310 TRIAE_CS42_5BL_TGACv1_405313_AA1324700 TRIAE_CS42_2AL_TGACv1_092926_AA0267290 TRIAE_CS42_4DL_TGACv1_342567_AA1116790 TRIAE_CS42_3B_TGACv1_225194_AA0806060 TRIAE_CS42_2AS_TGACv1_113871_AA0361760 TRIAE_CS42_6AL_TGACv1_470860_AA1496860 TRIAE_CS42_5DS_TGACv1_456847_AA1479050 TRIAE_CS42_1BS_TGACv1_052086_AA0181330 TRIAE_CS42_5BS_TGACv1_424781_AA1391720 TRIAE_CS42…
4620	Toll-like receptor signaling pathway	4.54275e-41	9.94358e-40	76	133	1356	1501	Under	TRIAE_CS42_5AL_TGACv1_374196_AA1193310 TRIAE_CS42_5BL_TGACv1_405313_AA1324700 TRIAE_CS42_2AL_TGACv1_092926_AA0267290 TRIAE_CS42_4DL_TGACv1_342567_AA1116790 TRIAE_CS42_3B_TGACv1_225194_AA0806060 TRIAE_CS42_2AS_TGACv1_113871_AA0361760 TRIAE_CS42_6AL_TGACv1_470860_AA1496860 TRIAE_CS42_5DS_TGACv1_456847_AA1479050 TRIAE_CS42_1BS_TGACv1_052086_AA0181330 TRIAE_CS42_5BS_TGACv1_424781_AA1391720 TRIAE_CS42…
5140	Leishmaniasis	3.76225e-40	7.41164e-39	75	131	1356	1501	Under	TRIAE_CS42_5AL_TGACv1_374196_AA1193310 TRIAE_CS42_5BL_TGACv1_405313_AA1324700 TRIAE_CS42_2AL_TGACv1_092926_AA0267290 TRIAE_CS42_4DL_TGACv1_342567_AA1116790 TRIAE_CS42_3B_TGACv1_225194_AA0806060 TRIAE_CS42_2AS_TGACv1_113871_AA0361760 TRIAE_CS42_6AL_TGACv1_470860_AA1496860 TRIAE_CS42_5DS_TGACv1_456847_AA1479050 TRIAE_CS42_1BS_TGACv1_052086_AA0181330 TRIAE_CS42_5BS_TGACv1_424781_AA1391720 TRIAE_CS42…
620	Pyruvate metabolism	2.14022e-38	3.83294e-37	26	62	1356	1501	Under	TRIAE_CS42_3DS_TGACv1_271655_AA0904910 TRIAE_CS42_4DL_TGACv1_342900_AA1125000 TRIAE_CS42_3B_TGACv1_225351_AA0807390 TRIAE_CS42_3AS_TGACv1_210772_AA0678670 TRIAE_CS42_U_TGACv1_642031_AA2109890 TRIAE_CS42_2AL_TGACv1_096810_AA0321480 TRIAE_CS42_6AS_TGACv1_485938_AA1554390 TRIAE_CS42_6DS_TGACv1_544129_AA1746620 TRIAE_CS42_3DL_TGACv1_249425_AA0848420 TRIAE_CS42_1AS_TGACv1_019501_AA0067410 TRIAE_CS42_5…
520	Amino sugar and nucleotide sugar metabolism	4.3875e-28	7.20281e-27	45	82	1356	1501	Under	TRIAE_CS42_7DL_TGACv1_602867_AA1970410 TRIAE_CS42_7BL_TGACv1_578663_AA1898440 TRIAE_CS42_4BS_TGACv1_329981_AA1105270 TRIAE_CS42_7BS_TGACv1_598708_AA1959390 TRIAE_CS42_2DL_TGACv1_159203_AA0534320 TRIAE_CS42_2DL_TGACv1_159203_AA0534310 TRIAE_CS42_4AL_TGACv1_290316_AA0983990 TRIAE_CS42_2AL_TGACv1_094147_AA0293320 TRIAE_CS42_7AS_TGACv1_569862_AA1825690 TRIAE_CS42_6DS_TGACv1_542615_AA1725380 TRIAE_CS4…
230	Purine metabolism	6.52222e-27	9.88367e-26	63	105	1356	1501	Under	TRIAE_CS42_2DL_TGACv1_159489_AA0538990 TRIAE_CS42_4DL_TGACv1_344434_AA1147110 TRIAE_CS42_7DS_TGACv1_622424_AA2039460 TRIAE_CS42_6AS_TGACv1_485761_AA1551450 TRIAE_CS42_6DL_TGACv1_526488_AA1685090 TRIAE_CS42_1BL_TGACv1_039956_AA0148300 TRIAE_CS42_2BL_TGACv1_131669_AA0430560 TRIAE_CS42_1AL_TGACv1_002075_AA0038500 TRIAE_CS42_6BS_TGACv1_515416_AA1669970 TRIAE_CS42_7DL_TGACv1_602941_AA1972400 TRIAE_CS4…
860	Porphyrin and chlorophyll metabolism	4.43626e-24	6.24245e-23	26	53	1356	1501	Under	TRIAE_CS42_5BL_TGACv1_412328_AA1367790 TRIAE_CS42_5AL_TGACv1_376215_AA1233830 TRIAE_CS42_1AS_TGACv1_019129_AA0061060 TRIAE_CS42_5BL_TGACv1_413043_AA1367940 TRIAE_CS42_1DS_TGACv1_082196_AA0264140 TRIAE_CS42_1BS_TGACv1_050930_AA0176780 TRIAE_CS42_4AS_TGACv1_308773_AA1029400 TRIAE_CS42_3B_TGACv1_224016_AA0791010 TRIAE_CS42_6DL_TGACv1_526749_AA1691340 TRIAE_CS42_3DS_TGACv1_274373_AA0935610 TRIAE_CS42…
360	Phenylalanine metabolism	2.6754e-23	3.51369e-22	38	69	1356	1501	Under	TRIAE_CS42_6DL_TGACv1_526902_AA1694710 TRIAE_CS42_1AL_TGACv1_000696_AA0017200 TRIAE_CS42_2BL_TGACv1_132352_AA0436980 TRIAE_CS42_2AL_TGACv1_093793_AA0286830 TRIAE_CS42_1BS_TGACv1_052525_AA0181760 TRIAE_CS42_6AS_TGACv1_486551_AA1562560 TRIAE_CS42_6AL_TGACv1_471819_AA1514670 TRIAE_CS42_6AS_TGACv1_485212_AA1540230 TRIAE_CS42_7AL_TGACv1_558997_AA1797430 TRIAE_CS42_6BS_TGACv1_514473_AA1660220 TRIAE_CS4…
592	alpha-Linolenic acid metabolism	6.66764e-23	8.20953e-22	28	55	1356	1501	Under	TRIAE_CS42_6AS_TGACv1_488871_AA1576410 TRIAE_CS42_5DL_TGACv1_434429_AA1435810 TRIAE_CS42_5AL_TGACv1_374524_AA1202350 TRIAE_CS42_4DL_TGACv1_342852_AA1123810 TRIAE_CS42_1DL_TGACv1_062999_AA0222780 TRIAE_CS42_6AS_TGACv1_488396_AA1575340 TRIAE_CS42_6BS_TGACv1_514287_AA1657950 TRIAE_CS42_6BS_TGACv1_513139_AA1631600 TRIAE_CS42_1BL_TGACv1_030605_AA0095490 TRIAE_CS42_1AL_TGACv1_002880_AA0045830 TRIAE_CS4…
361	Chlorocyclohexane and chlorobenzene degradation	1.10387e-22	1.20812e-21	31	59	1356	1501	Under	TRIAE_CS42_1AL_TGACv1_002236_AA0039950 TRIAE_CS42_3B_TGACv1_222723_AA0769450 TRIAE_CS42_3DL_TGACv1_251602_AA0882950 TRIAE_CS42_U_TGACv1_641300_AA2091210 TRIAE_CS42_3DL_TGACv1_250263_AA0865130 TRIAE_CS42_3B_TGACv1_221603_AA0745610 TRIAE_CS42_4BS_TGACv1_328850_AA1094640 TRIAE_CS42_3AL_TGACv1_194605_AA0636620 TRIAE_CS42_3B_TGACv1_223456_AA0782550 TRIAE_CS42_5DL_TGACv1_434426_AA1435740 TRIAE_CS42_U_T…
910	Nitrogen metabolism	1.10387e-22	1.20812e-21	31	59	1356	1501	Under	TRIAE_CS42_6BL_TGACv1_499555_AA1585920 TRIAE_CS42_3B_TGACv1_220590_AA0709940 TRIAE_CS42_6BL_TGACv1_499968_AA1596170 TRIAE_CS42_3DL_TGACv1_249778_AA0856160 TRIAE_CS42_6DL_TGACv1_526318_AA1679410 TRIAE_CS42_2AL_TGACv1_093548_AA0282400 TRIAE_CS42_6AL_TGACv1_471208_AA1504680 TRIAE_CS42_2BL_TGACv1_132610_AA0438610 TRIAE_CS42_2DL_TGACv1_160636_AA0552450 TRIAE_CS42_3AL_TGACv1_195244_AA0646890 TRIAE_CS42…
260	Glycine, serine and threonine metabolism	6.13046e-21	6.27884e-20	29	55	1356	1501	Under	TRIAE_CS42_U_TGACv1_643142_AA2127940 TRIAE_CS42_2AL_TGACv1_093548_AA0282400 TRIAE_CS42_2BL_TGACv1_132610_AA0438610 TRIAE_CS42_3AS_TGACv1_210505_AA0673960 TRIAE_CS42_2DL_TGACv1_160636_AA0552450 TRIAE_CS42_4DL_TGACv1_343731_AA1138800 TRIAE_CS42_7AS_TGACv1_570299_AA1833530 TRIAE_CS42_3DS_TGACv1_272083_AA0914300 TRIAE_CS42_1AL_TGACv1_003067_AA0047410 TRIAE_CS42_U_TGACv1_642031_AA2109890 TRIAE_CS42_7D…
941	Flavonoid biosynthesis	6.37446e-21	6.27884e-20	53	87	1356	1501	Under	TRIAE_CS42_2AS_TGACv1_115604_AA0372700 TRIAE_CS42_4AS_TGACv1_306371_AA1007170 TRIAE_CS42_3AL_TGACv1_194953_AA0642620 TRIAE_CS42_2BL_TGACv1_129523_AA0387160 TRIAE_CS42_4DL_TGACv1_342396_AA1112390 TRIAE_CS42_2AS_TGACv1_113722_AA0359920 TRIAE_CS42_2AS_TGACv1_113349_AA0354840 TRIAE_CS42_1BS_TGACv1_049997_AA0165580 TRIAE_CS42_U_TGACv1_641505_AA2096780 TRIAE_CS42_3B_TGACv1_220681_AA0715240 TRIAE_CS42_2…
561	Glycerolipid metabolism	7.63695e-20	7.16419e-19	43	73	1356	1501	Under	TRIAE_CS42_2BL_TGACv1_129404_AA0382250 TRIAE_CS42_4DS_TGACv1_361616_AA1170670 TRIAE_CS42_4DL_TGACv1_342900_AA1125000 TRIAE_CS42_1DL_TGACv1_061722_AA0202360 TRIAE_CS42_2AL_TGACv1_094225_AA0294790 TRIAE_CS42_1DL_TGACv1_063732_AA0230310 TRIAE_CS42_1BL_TGACv1_033598_AA0140580 TRIAE_CS42_3DL_TGACv1_253637_AA0895180 TRIAE_CS42_2DL_TGACv1_160486_AA0551050 TRIAE_CS42_1DL_TGACv1_061485_AA0196630 TRIAE_CS4…
10	Glycolysis / Gluconeogenesis	3.61707e-19	3.23893e-18	48	79	1356	1501	Under	TRIAE_CS42_5AL_TGACv1_376972_AA1242830 TRIAE_CS42_2DS_TGACv1_177805_AA0584930 TRIAE_CS42_4DL_TGACv1_342900_AA1125000 TRIAE_CS42_2BS_TGACv1_148182_AA0491170 TRIAE_CS42_5DL_TGACv1_433720_AA1420530 TRIAE_CS42_5AL_TGACv1_376003_AA1230550 TRIAE_CS42_4DL_TGACv1_344100_AA1143650 TRIAE_CS42_1AL_TGACv1_002332_AA0040930 TRIAE_CS42_7BL_TGACv1_578216_AA1891270 TRIAE_CS42_7DL_TGACv1_603309_AA1980610 TRIAE_CS4…
564	Glycerophospholipid metabolism	6.60511e-17	5.65742e-16	38	64	1356	1501	Under	TRIAE_CS42_5BL_TGACv1_406838_AA1350360 TRIAE_CS42_1AS_TGACv1_019260_AA0064020 TRIAE_CS42_1BS_TGACv1_049414_AA0152820 TRIAE_CS42_1DL_TGACv1_061722_AA0202360 TRIAE_CS42_5AL_TGACv1_374237_AA1194650 TRIAE_CS42_7DL_TGACv1_602726_AA1966660 TRIAE_CS42_5DL_TGACv1_434410_AA1435380 TRIAE_CS42_1BS_TGACv1_050135_AA0167940 TRIAE_CS42_7BL_TGACv1_579719_AA1909620 TRIAE_CS42_7AL_TGACv1_557519_AA1782440 TRIAE_CS4…
270	Cysteine and methionine metabolism	1.57341e-16	1.2915e-15	39	65	1356	1501	Under	TRIAE_CS42_1AS_TGACv1_020114_AA0074820 TRIAE_CS42_1DS_TGACv1_081885_AA0263200 TRIAE_CS42_6DL_TGACv1_526902_AA1694710 TRIAE_CS42_6DL_TGACv1_527981_AA1710420 TRIAE_CS42_6DL_TGACv1_528185_AA1712260 TRIAE_CS42_6BL_TGACv1_499439_AA1582570 TRIAE_CS42_1DS_TGACv1_082230_AA0264230 TRIAE_CS42_6BL_TGACv1_502324_AA1624290 TRIAE_CS42_1AS_TGACv1_019685_AA0069860 TRIAE_CS42_6AS_TGACv1_486551_AA1562560 TRIAE_CS4…
130	Ubiquinone and other terpenoid-quinone biosynthesis	1.93075e-13	1.52143e-12	15	36	1356	1501	Under	TRIAE_CS42_6DL_TGACv1_526902_AA1694710 TRIAE_CS42_6AS_TGACv1_486551_AA1562560 TRIAE_CS42_6AL_TGACv1_471819_AA1514670 TRIAE_CS42_6BS_TGACv1_514473_AA1660220 TRIAE_CS42_6DS_TGACv1_543240_AA1737380 TRIAE_CS42_4DS_TGACv1_361403_AA1167180 TRIAE_CS42_7DL_TGACv1_603154_AA1977180 TRIAE_CS42_2AS_TGACv1_112494_AA0339290 TRIAE_CS42_5DS_TGACv1_456530_AA1473090 TRIAE_CS42_6AS_TGACv1_485975_AA1555050 TRIAE_CS4…
680	Methane metabolism	1.63501e-12	1.23884e-11	34	55	1356	1501	Under	TRIAE_CS42_2BL_TGACv1_132352_AA0436980 TRIAE_CS42_2AL_TGACv1_093793_AA0286830 TRIAE_CS42_2AL_TGACv1_098021_AA0325500 TRIAE_CS42_1BS_TGACv1_052525_AA0181760 TRIAE_CS42_1DL_TGACv1_064760_AA0235640 TRIAE_CS42_6AS_TGACv1_485212_AA1540230 TRIAE_CS42_7AL_TGACv1_558997_AA1797430 TRIAE_CS42_4DL_TGACv1_343177_AA1131150 TRIAE_CS42_5AL_TGACv1_376544_AA1238210 TRIAE_CS42_1DS_TGACv1_080718_AA0252660 TRIAE_CS4…
350	Tyrosine metabolism	3.29971e-12	2.40757e-11	25	48	1356	1501	Under	TRIAE_CS42_6DL_TGACv1_526902_AA1694710 TRIAE_CS42_5AL_TGACv1_376972_AA1242830 TRIAE_CS42_6AS_TGACv1_486551_AA1562560 TRIAE_CS42_6AL_TGACv1_471819_AA1514670 TRIAE_CS42_6BS_TGACv1_515661_AA1671630 TRIAE_CS42_5DL_TGACv1_433720_AA1420530 TRIAE_CS42_5AL_TGACv1_376003_AA1230550 TRIAE_CS42_6BS_TGACv1_514473_AA1660220 TRIAE_CS42_6BS_TGACv1_513223_AA1635020 TRIAE_CS42_6DS_TGACv1_543240_AA1737380 TRIAE_CS4…
720	Reductive carboxylate cycle (CO2 fixation)	1.84598e-10	1.29878e-09	14	31	1356	1501	Under	TRIAE_CS42_3DS_TGACv1_271655_AA0904910 TRIAE_CS42_3B_TGACv1_225351_AA0807390 TRIAE_CS42_3AS_TGACv1_210772_AA0678670 TRIAE_CS42_3AL_TGACv1_195549_AA0651000 TRIAE_CS42_2BL_TGACv1_130016_AA0401680 TRIAE_CS42_2DL_TGACv1_158343_AA0516110 TRIAE_CS42_7AS_TGACv1_569265_AA1811990 TRIAE_CS42_5AL_TGACv1_377311_AA1245830 TRIAE_CS42_5BL_TGACv1_406311_AA1343870 TRIAE_CS42_3AS_TGACv1_211361_AA0689150 TRIAE_CS42…
20	Citrate cycle (TCA cycle)	2.12068e-10	1.4406e-09	17	35	1356	1501	Under	TRIAE_CS42_3AL_TGACv1_195549_AA0651000 TRIAE_CS42_3DL_TGACv1_249562_AA0851520 TRIAE_CS42_2BL_TGACv1_130016_AA0401680 TRIAE_CS42_2DL_TGACv1_158343_AA0516110 TRIAE_CS42_U_TGACv1_642031_AA2109890 TRIAE_CS42_3B_TGACv1_222297_AA0761550 TRIAE_CS42_6BL_TGACv1_500433_AA1604560 TRIAE_CS42_6AS_TGACv1_485938_AA1554390 TRIAE_CS42_6DS_TGACv1_544129_AA1746620 TRIAE_CS42_5AL_TGACv1_374560_AA1203240 TRIAE_CS42_7…
250	Alanine, aspartate and glutamate metabolism	5.55652e-10	3.64878e-09	25	45	1356	1501	Under	TRIAE_CS42_1AL_TGACv1_002075_AA0038500 TRIAE_CS42_1BS_TGACv1_049893_AA0163750 TRIAE_CS42_4AS_TGACv1_308413_AA1027820 TRIAE_CS42_3AL_TGACv1_196547_AA0661250 TRIAE_CS42_4AL_TGACv1_291775_AA0996540 TRIAE_CS42_2BL_TGACv1_129656_AA0391860 TRIAE_CS42_2DL_TGACv1_161369_AA0558280 TRIAE_CS42_4DS_TGACv1_361678_AA1171480 TRIAE_CS42_2AL_TGACv1_093928_AA0289560 TRIAE_CS42_3DL_TGACv1_249808_AA0856740 TRIAE_CS4…
4146	Peroxisome	1.12217e-09	7.1312e-09	30	51	1356	1501	Under	TRIAE_CS42_7AS_TGACv1_570557_AA1837610 TRIAE_CS42_6AS_TGACv1_486700_AA1564170 TRIAE_CS42_7BL_TGACv1_579069_AA1903620 TRIAE_CS42_1BL_TGACv1_034650_AA0145190 TRIAE_CS42_1BL_TGACv1_035559_AA0146840 TRIAE_CS42_4DL_TGACv1_343177_AA1131150 TRIAE_CS42_5AL_TGACv1_376544_AA1238210 TRIAE_CS42_7DS_TGACv1_622425_AA2039470 TRIAE_CS42_4BL_TGACv1_320451_AA1039710 TRIAE_CS42_U_TGACv1_640838_AA2076560 TRIAE_CS42_…
904	Diterpenoid biosynthesis	1.35195e-09	8.32295e-09	3	14	1356	1501	Under	TRIAE_CS42_2AL_TGACv1_095602_AA0312740 TRIAE_CS42_6DL_TGACv1_526414_AA1682800 TRIAE_CS42_2DL_TGACv1_159551_AA0539690
380	Tryptophan metabolism	1.58953e-09	9.48903e-09	37	56	1356	1501	Under	TRIAE_CS42_6BL_TGACv1_499555_AA1585920 TRIAE_CS42_4DL_TGACv1_342900_AA1125000 TRIAE_CS42_5DL_TGACv1_433729_AA1420760 TRIAE_CS42_3B_TGACv1_222351_AA0762810 TRIAE_CS42_3DL_TGACv1_249562_AA0851520 TRIAE_CS42_2BS_TGACv1_149924_AA0497820 TRIAE_CS42_4DL_TGACv1_343177_AA1131150 TRIAE_CS42_5AL_TGACv1_376544_AA1238210 TRIAE_CS42_5DL_TGACv1_434656_AA1439540 TRIAE_CS42_3B_TGACv1_223280_AA0779550 TRIAE_CS42_…
4612	Antigen processing and presentation	1.63975e-09	9.50092e-09	7	20	1356	1501	Under	TRIAE_CS42_3B_TGACv1_224095_AA0792250 TRIAE_CS42_5DL_TGACv1_434496_AA1436980 TRIAE_CS42_5AL_TGACv1_378334_AA1252720 TRIAE_CS42_4BS_TGACv1_328710_AA1092330 TRIAE_CS42_4AL_TGACv1_291097_AA0992160 TRIAE_CS42_3AL_TGACv1_195555_AA0651110 TRIAE_CS42_4DS_TGACv1_362356_AA1179070
71	Fatty acid metabolism	3.46023e-09	1.94762e-08	22	40	1356	1501	Under	TRIAE_CS42_5AL_TGACv1_376972_AA1242830 TRIAE_CS42_4DL_TGACv1_342900_AA1125000 TRIAE_CS42_5DL_TGACv1_433720_AA1420530 TRIAE_CS42_7BL_TGACv1_579069_AA1903620 TRIAE_CS42_5AL_TGACv1_376003_AA1230550 TRIAE_CS42_6BS_TGACv1_513223_AA1635020 TRIAE_CS42_5BL_TGACv1_405838_AA1336190 TRIAE_CS42_5DL_TGACv1_433839_AA1423490 TRIAE_CS42_4AL_TGACv1_288723_AA0956420 TRIAE_CS42_6AS_TGACv1_485775_AA1551840 TRIAE_CS4…
590	Arachidonic acid metabolism	4.04104e-09	2.21135e-08	16	32	1356	1501	Under	TRIAE_CS42_7AS_TGACv1_570557_AA1837610 TRIAE_CS42_6AS_TGACv1_486700_AA1564170 TRIAE_CS42_1BL_TGACv1_035559_AA0146840 TRIAE_CS42_2AL_TGACv1_097061_AA0322830 TRIAE_CS42_7AS_TGACv1_569782_AA1824030 TRIAE_CS42_7DS_TGACv1_622425_AA2039470 TRIAE_CS42_2AL_TGACv1_094670_AA0301260 TRIAE_CS42_2BL_TGACv1_130467_AA0412070 TRIAE_CS42_6BL_TGACv1_500754_AA1609240 TRIAE_CS42_2DL_TGACv1_157979_AA0504560 TRIAE_CS4…
982	Drug metabolism - cytochrome P450	5.23808e-09	2.78892e-08	74	101	1356	1501	Under	TRIAE_CS42_4BS_TGACv1_327885_AA1077750 TRIAE_CS42_U_TGACv1_644101_AA2137170 TRIAE_CS42_U_TGACv1_642039_AA2110040 TRIAE_CS42_5AL_TGACv1_376972_AA1242830 TRIAE_CS42_7AL_TGACv1_559001_AA1797450 TRIAE_CS42_1DL_TGACv1_061293_AA0191530 TRIAE_CS42_U_TGACv1_647004_AA2147290 TRIAE_CS42_1AL_TGACv1_001900_AA0036430 TRIAE_CS42_7AL_TGACv1_558523_AA1793950 TRIAE_CS42_1AL_TGACv1_002955_AA0046720 TRIAE_CS42_5DL_…
2020	Two-component system	6.63004e-09	3.43715e-08	20	37	1356	1501	Under	TRIAE_CS42_3AL_TGACv1_193894_AA0622050 TRIAE_CS42_3B_TGACv1_220974_AA0725510 TRIAE_CS42_1AL_TGACv1_000433_AA0012040 TRIAE_CS42_3DL_TGACv1_252403_AA0889850 TRIAE_CS42_U_TGACv1_641300_AA2091210 TRIAE_CS42_2BL_TGACv1_129656_AA0391860 TRIAE_CS42_2DL_TGACv1_161369_AA0558280 TRIAE_CS42_2AL_TGACv1_093198_AA0274960 TRIAE_CS42_3DS_TGACv1_271580_AA0902940 TRIAE_CS42_U_TGACv1_640900_AA2078630 TRIAE_CS42_2BS…
591	Linoleic acid metabolism	8.858e-09	4.47443e-08	9	22	1356	1501	Under	TRIAE_CS42_6AS_TGACv1_488871_AA1576410 TRIAE_CS42_1DL_TGACv1_062999_AA0222780 TRIAE_CS42_6BS_TGACv1_514287_AA1657950 TRIAE_CS42_1BL_TGACv1_030605_AA0095490 TRIAE_CS42_1AL_TGACv1_002880_AA0045830 TRIAE_CS42_4DS_TGACv1_362384_AA1179360 TRIAE_CS42_4AL_TGACv1_289219_AA0967530 TRIAE_CS42_4BS_TGACv1_330068_AA1105770 TRIAE_CS42_5DL_TGACv1_436636_AA1462370
30	Pentose phosphate pathway	1.10277e-08	5.43114e-08	28	47	1356	1501	Under	TRIAE_CS42_4DL_TGACv1_344100_AA1143650 TRIAE_CS42_1AL_TGACv1_002332_AA0040930 TRIAE_CS42_7BL_TGACv1_578216_AA1891270 TRIAE_CS42_7DL_TGACv1_603309_AA1980610 TRIAE_CS42_4AS_TGACv1_306678_AA1011970 TRIAE_CS42_7AL_TGACv1_556057_AA1754050 TRIAE_CS42_6BS_TGACv1_513182_AA1633250 TRIAE_CS42_4BL_TGACv1_321861_AA1066350 TRIAE_CS42_4BL_TGACv1_320568_AA1043520 TRIAE_CS42_6DS_TGACv1_543202_AA1736930 TRIAE_CS4…
900	Terpenoid backbone biosynthesis	2.23308e-08	1.07297e-07	26	44	1356	1501	Under	TRIAE_CS42_2AL_TGACv1_094225_AA0294800 TRIAE_CS42_2BL_TGACv1_129404_AA0382260 TRIAE_CS42_1BL_TGACv1_034650_AA0145190 TRIAE_CS42_3AS_TGACv1_211647_AA0692570 TRIAE_CS42_1AL_TGACv1_000208_AA0006160 TRIAE_CS42_1BL_TGACv1_030886_AA0103100 TRIAE_CS42_1BL_TGACv1_030959_AA0104550 TRIAE_CS42_1DL_TGACv1_063491_AA0227880 TRIAE_CS42_4AL_TGACv1_292424_AA0998800 TRIAE_CS42_1AL_TGACv1_002534_AA0042890 TRIAE_CS4…
4144	Endocytosis	3.48641e-08	1.63529e-07	20	36	1356	1501	Under	TRIAE_CS42_4BS_TGACv1_327885_AA1077740 TRIAE_CS42_1AS_TGACv1_019260_AA0064020 TRIAE_CS42_1BS_TGACv1_049414_AA0152820 TRIAE_CS42_6BS_TGACv1_513738_AA1648380 TRIAE_CS42_6AL_TGACv1_471429_AA1508660 TRIAE_CS42_1DS_TGACv1_080781_AA0253680 TRIAE_CS42_1DL_TGACv1_062226_AA0210890 TRIAE_CS42_6AS_TGACv1_487025_AA1567510 TRIAE_CS42_5AL_TGACv1_377517_AA1247580 TRIAE_CS42_5BL_TGACv1_405428_AA1327160 TRIAE_CS4…
51	Fructose and mannose metabolism	1.63435e-07	7.48759e-07	31	49	1356	1501	Under	TRIAE_CS42_7DL_TGACv1_602867_AA1970410 TRIAE_CS42_5BL_TGACv1_406140_AA1341290 TRIAE_CS42_4DL_TGACv1_344100_AA1143650 TRIAE_CS42_7BL_TGACv1_578664_AA1898450 TRIAE_CS42_1AL_TGACv1_002332_AA0040930 TRIAE_CS42_7BL_TGACv1_578216_AA1891270 TRIAE_CS42_4BS_TGACv1_329752_AA1103680 TRIAE_CS42_7DL_TGACv1_603309_AA1980610 TRIAE_CS42_4AS_TGACv1_306678_AA1011970 TRIAE_CS42_7AL_TGACv1_556057_AA1754050 TRIAE_CS4…
4142	Lysosome	2.10765e-07	9.43653e-07	17	31	1356	1501	Under	TRIAE_CS42_5DL_TGACv1_433474_AA1414070 TRIAE_CS42_3B_TGACv1_224095_AA0792250 TRIAE_CS42_3AS_TGACv1_212164_AA0698340 TRIAE_CS42_5DL_TGACv1_434496_AA1436980 TRIAE_CS42_5AL_TGACv1_378334_AA1252720 TRIAE_CS42_4AL_TGACv1_291514_AA0995010 TRIAE_CS42_1BL_TGACv1_030593_AA0095050 TRIAE_CS42_3B_TGACv1_222766_AA0770250 TRIAE_CS42_3DL_TGACv1_252022_AA0887130 TRIAE_CS42_1DS_TGACv1_081079_AA0257520 TRIAE_CS42_…
5200	Pathways in cancer	2.95804e-07	1.29496e-06	4	13	1356	1501	Under	TRIAE_CS42_4DL_TGACv1_343347_AA1133570 TRIAE_CS42_4BL_TGACv1_321535_AA1062000 TRIAE_CS42_5DL_TGACv1_433164_AA1404240 TRIAE_CS42_4AS_TGACv1_306471_AA1008810
641	NA	3.43787e-07	1.47231e-06	18	32	1356	1501	Under	TRIAE_CS42_5AL_TGACv1_376972_AA1242830 TRIAE_CS42_4DL_TGACv1_342900_AA1125000 TRIAE_CS42_5DL_TGACv1_433720_AA1420530 TRIAE_CS42_5AL_TGACv1_376003_AA1230550 TRIAE_CS42_3AL_TGACv1_194605_AA0636620 TRIAE_CS42_3B_TGACv1_223456_AA0782550 TRIAE_CS42_6BS_TGACv1_513223_AA1635020 TRIAE_CS42_2DL_TGACv1_159978_AA0545110 TRIAE_CS42_6AS_TGACv1_485775_AA1551840 TRIAE_CS42_U_TGACv1_642255_AA2114320 TRIAE_CS42_6…
960	Tropane, piperidine and pyridine alkaloid biosynthesis	5.57251e-07	2.33571e-06	36	52	1356	1501	Under	TRIAE_CS42_3AL_TGACv1_195180_AA0645980 TRIAE_CS42_3AL_TGACv1_195180_AA0645990 TRIAE_CS42_3DL_TGACv1_249505_AA0850260 TRIAE_CS42_1BL_TGACv1_041569_AA0148550 TRIAE_CS42_3B_TGACv1_221035_AA0727710 TRIAE_CS42_2AS_TGACv1_114665_AA0368710 TRIAE_CS42_1BL_TGACv1_032331_AA0128560 TRIAE_CS42_3AS_TGACv1_210695_AA0677270 TRIAE_CS42_3DL_TGACv1_249045_AA0835850 TRIAE_CS42_4AS_TGACv1_306849_AA1014160 TRIAE_CS42…
190	Oxidative phosphorylation	7.81555e-07	3.20763e-06	41	58	1356	1501	Under	TRIAE_CS42_6BL_TGACv1_499375_AA1580200 TRIAE_CS42_5AL_TGACv1_377306_AA1245740 TRIAE_CS42_U_TGACv1_712630_AA2166950 TRIAE_CS42_6DL_TGACv1_528541_AA1714900 TRIAE_CS42_2BS_TGACv1_151238_AA0498550 TRIAE_CS42_7AL_TGACv1_556254_AA1759210 TRIAE_CS42_2AL_TGACv1_093123_AA0272520 TRIAE_CS42_5BL_TGACv1_405098_AA1319840 TRIAE_CS42_2DL_TGACv1_160902_AA0555030 TRIAE_CS42_2AS_TGACv1_115550_AA0372550 TRIAE_CS42_…
950	Isoquinoline alkaloid biosynthesis	1.1692e-06	4.70066e-06	8	18	1356	1501	Under	TRIAE_CS42_6DL_TGACv1_526902_AA1694710 TRIAE_CS42_6AS_TGACv1_486551_AA1562560 TRIAE_CS42_6AL_TGACv1_471819_AA1514670 TRIAE_CS42_6BS_TGACv1_515661_AA1671630 TRIAE_CS42_6BS_TGACv1_514473_AA1660220 TRIAE_CS42_6DS_TGACv1_543240_AA1737380 TRIAE_CS42_3B_TGACv1_220850_AA0721310 TRIAE_CS42_4DL_TGACv1_343224_AA1131720
740	Riboflavin metabolism	1.2513e-06	4.93011e-06	14	26	1356	1501	Under	TRIAE_CS42_3B_TGACv1_222723_AA0769450 TRIAE_CS42_3DL_TGACv1_251602_AA0882950 TRIAE_CS42_6BS_TGACv1_515661_AA1671630 TRIAE_CS42_3DL_TGACv1_250263_AA0865130 TRIAE_CS42_5DL_TGACv1_434426_AA1435740 TRIAE_CS42_6DL_TGACv1_526739_AA1691150 TRIAE_CS42_5AL_TGACv1_374613_AA1204450 TRIAE_CS42_5AL_TGACv1_375439_AA1221600 TRIAE_CS42_4DL_TGACv1_344594_AA1148220 TRIAE_CS42_5BL_TGACv1_405255_AA1323370 TRIAE_CS42…
4666	Fc gamma R-mediated phagocytosis	2.06654e-06	7.9825e-06	15	27	1356	1501	Under	TRIAE_CS42_4BS_TGACv1_327885_AA1077740 TRIAE_CS42_1AS_TGACv1_019260_AA0064020 TRIAE_CS42_1BS_TGACv1_049414_AA0152820 TRIAE_CS42_6BS_TGACv1_513738_AA1648380 TRIAE_CS42_1DS_TGACv1_080781_AA0253680 TRIAE_CS42_7DL_TGACv1_602965_AA1972830 TRIAE_CS42_1DL_TGACv1_062226_AA0210890 TRIAE_CS42_7DL_TGACv1_604437_AA1998130 TRIAE_CS42_5BL_TGACv1_405428_AA1327160 TRIAE_CS42_1DL_TGACv1_062226_AA0210880 TRIAE_CS4…
364	Fluorobenzoate degradation	2.23658e-06	8.31332e-06	4	12	1356	1501	Under	TRIAE_CS42_1AL_TGACv1_002236_AA0039950 TRIAE_CS42_U_TGACv1_640691_AA2068620 TRIAE_CS42_7DL_TGACv1_604961_AA2003360 TRIAE_CS42_1BL_TGACv1_030333_AA0087160
627	Aminobenzoate degradation	2.23658e-06	8.31332e-06	4	12	1356	1501	Under	TRIAE_CS42_1AL_TGACv1_002236_AA0039950 TRIAE_CS42_U_TGACv1_640691_AA2068620 TRIAE_CS42_7DL_TGACv1_604961_AA2003360 TRIAE_CS42_1BL_TGACv1_030333_AA0087160
623	Toluene degradation	2.8953e-06	1.05625e-05	23	37	1356	1501	Under	TRIAE_CS42_1BL_TGACv1_041569_AA0148550 TRIAE_CS42_3AS_TGACv1_210695_AA0677270 TRIAE_CS42_3DL_TGACv1_249045_AA0835850 TRIAE_CS42_4AS_TGACv1_306849_AA1014160 TRIAE_CS42_3B_TGACv1_224584_AA0798360 TRIAE_CS42_1DL_TGACv1_065188_AA0236670 TRIAE_CS42_3DL_TGACv1_253211_AA0893780 TRIAE_CS42_3AL_TGACv1_196984_AA0664140 TRIAE_CS42_3B_TGACv1_222670_AA0768760 TRIAE_CS42_1BL_TGACv1_034783_AA0145580 TRIAE_CS42_…
401	Novobiocin biosynthesis	3.6626e-06	1.31188e-05	7	16	1356	1501	Under	TRIAE_CS42_6DL_TGACv1_526902_AA1694710 TRIAE_CS42_6AS_TGACv1_486551_AA1562560 TRIAE_CS42_6AL_TGACv1_471819_AA1514670 TRIAE_CS42_6BS_TGACv1_514473_AA1660220 TRIAE_CS42_6DS_TGACv1_543240_AA1737380 TRIAE_CS42_3B_TGACv1_220850_AA0721310 TRIAE_CS42_4DL_TGACv1_343224_AA1131720
400	Phenylalanine, tyrosine and tryptophan biosynthesis	5.19342e-06	1.82697e-05	17	29	1356	1501	Under	TRIAE_CS42_6DL_TGACv1_526902_AA1694710 TRIAE_CS42_1AL_TGACv1_000696_AA0017200 TRIAE_CS42_6AS_TGACv1_486551_AA1562560 TRIAE_CS42_6AL_TGACv1_471819_AA1514670 TRIAE_CS42_3AS_TGACv1_210505_AA0673960 TRIAE_CS42_4AS_TGACv1_307138_AA1017500 TRIAE_CS42_6BS_TGACv1_514473_AA1660220 TRIAE_CS42_3DS_TGACv1_272083_AA0914300 TRIAE_CS42_7BL_TGACv1_577481_AA1876430 TRIAE_CS42_6DS_TGACv1_543240_AA1737380 TRIAE_CS4…
562	Inositol phosphate metabolism	1.18363e-05	4.09079e-05	27	41	1356	1501	Under	TRIAE_CS42_4BS_TGACv1_327885_AA1077740 TRIAE_CS42_6BS_TGACv1_513738_AA1648380 TRIAE_CS42_3B_TGACv1_225709_AA0811330 TRIAE_CS42_4DS_TGACv1_361621_AA1170770 TRIAE_CS42_7BL_TGACv1_577127_AA1866660 TRIAE_CS42_1DL_TGACv1_062405_AA0214010 TRIAE_CS42_3DL_TGACv1_251180_AA0878450 TRIAE_CS42_3DL_TGACv1_249388_AA0847410 TRIAE_CS42_4AL_TGACv1_291541_AA0995190 TRIAE_CS42_2DS_TGACv1_177840_AA0585650 TRIAE_CS42…
330	Arginine and proline metabolism	1.5834e-05	5.37809e-05	16	27	1356	1501	Under	TRIAE_CS42_4DL_TGACv1_342900_AA1125000 TRIAE_CS42_1BS_TGACv1_049893_AA0163750 TRIAE_CS42_3B_TGACv1_223089_AA0776350 TRIAE_CS42_2BL_TGACv1_129656_AA0391860 TRIAE_CS42_2DL_TGACv1_161369_AA0558280 TRIAE_CS42_1DL_TGACv1_063179_AA0224700 TRIAE_CS42_3DS_TGACv1_273132_AA0928700 TRIAE_CS42_U_TGACv1_640900_AA2078630 TRIAE_CS42_1BL_TGACv1_032923_AA0135480 TRIAE_CS42_5BL_TGACv1_404457_AA1300500 TRIAE_CS42_3…
5219	Bladder cancer	1.6197e-05	5.40816e-05	4	11	1356	1501	Under	TRIAE_CS42_4DL_TGACv1_343347_AA1133570 TRIAE_CS42_4BL_TGACv1_321535_AA1062000 TRIAE_CS42_5DL_TGACv1_433164_AA1404240 TRIAE_CS42_4AS_TGACv1_306471_AA1008810
906	Carotenoid biosynthesis	1.99127e-05	6.53802e-05	13	23	1356	1501	Under	TRIAE_CS42_6AL_TGACv1_472263_AA1520120 TRIAE_CS42_5BL_TGACv1_404233_AA1291430 TRIAE_CS42_6DL_TGACv1_526572_AA1687310 TRIAE_CS42_5DL_TGACv1_433078_AA1401060 TRIAE_CS42_2AL_TGACv1_094368_AA0296520 TRIAE_CS42_2BL_TGACv1_131798_AA0432350 TRIAE_CS42_1AL_TGACv1_001387_AA0029780 TRIAE_CS42_2BS_TGACv1_146888_AA0474870 TRIAE_CS42_2DL_TGACv1_158673_AA0524320 TRIAE_CS42_6BS_TGACv1_513174_AA1632970 TRIAE_CS4…
980	Metabolism of xenobiotics by cytochrome P450	2.20828e-05	7.13164e-05	50	67	1356	1501	Under	TRIAE_CS42_4BS_TGACv1_327885_AA1077750 TRIAE_CS42_5AL_TGACv1_376972_AA1242830 TRIAE_CS42_7AL_TGACv1_559001_AA1797450 TRIAE_CS42_1DL_TGACv1_061293_AA0191530 TRIAE_CS42_1AL_TGACv1_001900_AA0036430 TRIAE_CS42_1AL_TGACv1_002955_AA0046720 TRIAE_CS42_5DL_TGACv1_433720_AA1420530 TRIAE_CS42_3AL_TGACv1_195903_AA0655540 TRIAE_CS42_5AL_TGACv1_376003_AA1230550 TRIAE_CS42_6BL_TGACv1_501543_AA1618600 TRIAE_CS4…
195	Photosynthesis	2.51649e-05	7.86903e-05	21	33	1356	1501	Under	TRIAE_CS42_2BS_TGACv1_147223_AA0480050 TRIAE_CS42_U_TGACv1_712630_AA2166950 TRIAE_CS42_2BS_TGACv1_151238_AA0498550 TRIAE_CS42_7AL_TGACv1_556254_AA1759210 TRIAE_CS42_2DS_TGACv1_178873_AA0601950 TRIAE_CS42_2DL_TGACv1_160902_AA0555030 TRIAE_CS42_2AS_TGACv1_115550_AA0372550 TRIAE_CS42_4DL_TGACv1_343277_AA1132640 TRIAE_CS42_2AL_TGACv1_093902_AA0288990 TRIAE_CS42_4BL_TGACv1_322607_AA1072260 TRIAE_CS42_…
4070	Phosphatidylinositol signaling system	2.51649e-05	7.86903e-05	21	33	1356	1501	Under	TRIAE_CS42_4BS_TGACv1_327885_AA1077740 TRIAE_CS42_6BS_TGACv1_513738_AA1648380 TRIAE_CS42_3B_TGACv1_225709_AA0811330 TRIAE_CS42_4DS_TGACv1_361621_AA1170770 TRIAE_CS42_7BL_TGACv1_577127_AA1866660 TRIAE_CS42_1DL_TGACv1_062405_AA0214010 TRIAE_CS42_3DL_TGACv1_251180_AA0878450 TRIAE_CS42_2DS_TGACv1_177840_AA0585650 TRIAE_CS42_5BL_TGACv1_405428_AA1327160 TRIAE_CS42_2DL_TGACv1_164719_AA0564940 TRIAE_CS42…
480	Glutathione metabolism	3.01552e-05	9.28214e-05	51	68	1356	1501	Under	TRIAE_CS42_4BS_TGACv1_327885_AA1077750 TRIAE_CS42_7DS_TGACv1_622424_AA2039460 TRIAE_CS42_7AL_TGACv1_559001_AA1797450 TRIAE_CS42_1DL_TGACv1_061293_AA0191530 TRIAE_CS42_1AL_TGACv1_001900_AA0036430 TRIAE_CS42_1AL_TGACv1_002955_AA0046720 TRIAE_CS42_3AL_TGACv1_195903_AA0655540 TRIAE_CS42_6BL_TGACv1_501543_AA1618600 TRIAE_CS42_2AS_TGACv1_112150_AA0331530 TRIAE_CS42_1AL_TGACv1_003384_AA0049460 TRIAE_CS4…
4912	GnRH signaling pathway	3.82243e-05	0.000115849	11	20	1356	1501	Under	TRIAE_CS42_1AS_TGACv1_019260_AA0064020 TRIAE_CS42_1BS_TGACv1_049414_AA0152820 TRIAE_CS42_1DS_TGACv1_080781_AA0253680 TRIAE_CS42_1DL_TGACv1_062226_AA0210890 TRIAE_CS42_1BL_TGACv1_031117_AA0108110 TRIAE_CS42_2DL_TGACv1_159127_AA0533030 TRIAE_CS42_4DL_TGACv1_344331_AA1146150 TRIAE_CS42_4BL_TGACv1_321044_AA1054250 TRIAE_CS42_5DL_TGACv1_433164_AA1404240 TRIAE_CS42_1DL_TGACv1_062036_AA0207860 TRIAE_CS4…
3430	Mismatch repair	6.14274e-05	0.000183351	12	21	1356	1501	Under	TRIAE_CS42_2DS_TGACv1_178615_AA0598260 TRIAE_CS42_4DL_TGACv1_344434_AA1147110 TRIAE_CS42_6AS_TGACv1_485761_AA1551450 TRIAE_CS42_6DS_TGACv1_543687_AA1743130 TRIAE_CS42_5BL_TGACv1_404633_AA1306830 TRIAE_CS42_5DL_TGACv1_433567_AA1416310 TRIAE_CS42_4AL_TGACv1_289347_AA0969500 TRIAE_CS42_6BS_TGACv1_513121_AA1630560 TRIAE_CS42_4BS_TGACv1_329796_AA1104080 TRIAE_CS42_1DL_TGACv1_061505_AA0197170 TRIAE_CS4…
3320	PPAR signaling pathway	7.18882e-05	0.000205246	9	17	1356	1501	Under	TRIAE_CS42_7BL_TGACv1_579069_AA1903620 TRIAE_CS42_5BL_TGACv1_405838_AA1336190 TRIAE_CS42_5DL_TGACv1_433839_AA1423490 TRIAE_CS42_4AL_TGACv1_289599_AA0973730 TRIAE_CS42_5AL_TGACv1_375322_AA1219820 TRIAE_CS42_4BL_TGACv1_320766_AA1048240 TRIAE_CS42_1AL_TGACv1_004420_AA0053440 TRIAE_CS42_4DL_TGACv1_342987_AA1127120 TRIAE_CS42_1DS_TGACv1_080286_AA0245270
4810	Regulation of actin cytoskeleton	7.18882e-05	0.000205246	9	17	1356	1501	Under	TRIAE_CS42_4BS_TGACv1_327885_AA1077740 TRIAE_CS42_7DS_TGACv1_622031_AA2031330 TRIAE_CS42_6BS_TGACv1_513738_AA1648380 TRIAE_CS42_1DS_TGACv1_080802_AA0253940 TRIAE_CS42_5BL_TGACv1_405428_AA1327160 TRIAE_CS42_5BL_TGACv1_405566_AA1330490 TRIAE_CS42_2AL_TGACv1_093196_AA0274850 TRIAE_CS42_5DL_TGACv1_433164_AA1404240 TRIAE_CS42_1AL_TGACv1_002537_AA0042940
4920	Adipocytokine signaling pathway	7.18882e-05	0.000205246	9	17	1356	1501	Under	TRIAE_CS42_7BL_TGACv1_579069_AA1903620 TRIAE_CS42_5BL_TGACv1_405838_AA1336190 TRIAE_CS42_5DL_TGACv1_433839_AA1423490 TRIAE_CS42_4AL_TGACv1_289599_AA0973730 TRIAE_CS42_5AL_TGACv1_375322_AA1219820 TRIAE_CS42_4BL_TGACv1_320766_AA1048240 TRIAE_CS42_1AL_TGACv1_004420_AA0053440 TRIAE_CS42_4DL_TGACv1_342987_AA1127120 TRIAE_CS42_1DS_TGACv1_080286_AA0245270
830	Retinol metabolism	9.54651e-05	0.000268666	13	22	1356	1501	Under	TRIAE_CS42_5AL_TGACv1_376972_AA1242830 TRIAE_CS42_5DL_TGACv1_433720_AA1420530 TRIAE_CS42_5AL_TGACv1_376003_AA1230550 TRIAE_CS42_6BS_TGACv1_513223_AA1635020 TRIAE_CS42_6AS_TGACv1_485775_AA1551840 TRIAE_CS42_4BL_TGACv1_321373_AA1059700 TRIAE_CS42_4DS_TGACv1_361692_AA1171660 TRIAE_CS42_6DS_TGACv1_542881_AA1732060 TRIAE_CS42_3DL_TGACv1_250488_AA0869070 TRIAE_CS42_U_TGACv1_643312_AA2130560 TRIAE_CS42_…
4010	MAPK signaling pathway	0.0001189	0.000329907	10	18	1356	1501	Under	TRIAE_CS42_1BL_TGACv1_030293_AA0085660 TRIAE_CS42_7BS_TGACv1_592027_AA1928580 TRIAE_CS42_U_TGACv1_642291_AA2115230 TRIAE_CS42_2BL_TGACv1_129653_AA0391780 TRIAE_CS42_2AL_TGACv1_094593_AA0300040 TRIAE_CS42_7AS_TGACv1_569661_AA1821310 TRIAE_CS42_1BL_TGACv1_031117_AA0108110 TRIAE_CS42_1AL_TGACv1_000794_AA0019280 TRIAE_CS42_2DL_TGACv1_159127_AA0533030 TRIAE_CS42_5DL_TGACv1_433164_AA1404240
240	Pyrimidine metabolism	0.000124888	0.000341706	26	38	1356	1501	Under	TRIAE_CS42_4DL_TGACv1_344434_AA1147110 TRIAE_CS42_7DS_TGACv1_622424_AA2039460 TRIAE_CS42_6AS_TGACv1_485761_AA1551450 TRIAE_CS42_1BL_TGACv1_039956_AA0148300 TRIAE_CS42_7DL_TGACv1_602941_AA1972400 TRIAE_CS42_7AL_TGACv1_557388_AA1780620 TRIAE_CS42_6DS_TGACv1_543687_AA1743130 TRIAE_CS42_3DL_TGACv1_249248_AA0843100 TRIAE_CS42_4BS_TGACv1_328589_AA1090600 TRIAE_CS42_2AL_TGACv1_094833_AA0303850 TRIAE_CS4…
450	Selenoamino acid metabolism	0.000144034	0.000383443	14	23	1356	1501	Under	TRIAE_CS42_5AL_TGACv1_376302_AA1235110 TRIAE_CS42_1AS_TGACv1_019763_AA0071160 TRIAE_CS42_1AS_TGACv1_019763_AA0071170 TRIAE_CS42_5DL_TGACv1_433140_AA1403380 TRIAE_CS42_7AS_TGACv1_569748_AA1823280 TRIAE_CS42_3DS_TGACv1_271658_AA0904930 TRIAE_CS42_1BS_TGACv1_051495_AA0180110 TRIAE_CS42_3B_TGACv1_220850_AA0721310 TRIAE_CS42_7AL_TGACv1_557733_AA1785400 TRIAE_CS42_5BL_TGACv1_404315_AA1295260 TRIAE_CS42…
624	Polycyclic aromatic hydrocarbon degradation	0.000144034	0.000383443	14	23	1356	1501	Under	TRIAE_CS42_5AL_TGACv1_376972_AA1242830 TRIAE_CS42_5DL_TGACv1_433720_AA1420530 TRIAE_CS42_5AL_TGACv1_376003_AA1230550 TRIAE_CS42_6BS_TGACv1_513223_AA1635020 TRIAE_CS42_6AS_TGACv1_485775_AA1551840 TRIAE_CS42_6DS_TGACv1_542881_AA1732060 TRIAE_CS42_3DL_TGACv1_250488_AA0869070 TRIAE_CS42_U_TGACv1_643312_AA2130560 TRIAE_CS42_7DL_TGACv1_602550_AA1960360 TRIAE_CS42_U_TGACv1_643694_AA2134350 TRIAE_CS42_7B…
626	Naphthalene degradation	0.000369271	0.000969953	9	16	1356	1501	Under	TRIAE_CS42_3AL_TGACv1_194605_AA0636620 TRIAE_CS42_3B_TGACv1_223456_AA0782550 TRIAE_CS42_2DL_TGACv1_159978_AA0545110 TRIAE_CS42_U_TGACv1_642255_AA2114320 TRIAE_CS42_2BS_TGACv1_146925_AA0475480 TRIAE_CS42_7DL_TGACv1_602550_AA1960360 TRIAE_CS42_2BL_TGACv1_131834_AA0432700 TRIAE_CS42_7BL_TGACv1_577277_AA1871100 TRIAE_CS42_7AL_TGACv1_556096_AA1755360
5215	Prostate cancer	0.000387719	0.00100501	1	5	1356	1501	Under	TRIAE_CS42_5DL_TGACv1_433164_AA1404240
430	Taurine and hypotaurine metabolism	0.000415667	0.00104983	6	12	1356	1501	Under	TRIAE_CS42_4AS_TGACv1_308413_AA1027820 TRIAE_CS42_4AL_TGACv1_291775_AA0996540 TRIAE_CS42_3DS_TGACv1_271658_AA0904930 TRIAE_CS42_4DS_TGACv1_363000_AA1182990 TRIAE_CS42_4BS_TGACv1_331478_AA1110020 TRIAE_CS42_4DS_TGACv1_361534_AA1169730
3420	Nucleotide excision repair	0.000415667	0.00104983	6	12	1356	1501	Under	TRIAE_CS42_2DS_TGACv1_178615_AA0598260 TRIAE_CS42_4DL_TGACv1_344434_AA1147110 TRIAE_CS42_5BL_TGACv1_404633_AA1306830 TRIAE_CS42_5DL_TGACv1_433567_AA1416310 TRIAE_CS42_4AL_TGACv1_289347_AA0969500 TRIAE_CS42_7DL_TGACv1_602807_AA1969190
4113	Meiosis - yeast	0.00057744	0.00143994	10	17	1356	1501	Under	TRIAE_CS42_2DL_TGACv1_159489_AA0538990 TRIAE_CS42_6DL_TGACv1_526488_AA1685090 TRIAE_CS42_2BL_TGACv1_131669_AA0430560 TRIAE_CS42_6BS_TGACv1_515416_AA1669970 TRIAE_CS42_2AL_TGACv1_093139_AA0273060 TRIAE_CS42_1BL_TGACv1_031563_AA0116200 TRIAE_CS42_2DL_TGACv1_157992_AA0505170 TRIAE_CS42_5BL_TGACv1_405566_AA1330490 TRIAE_CS42_2AS_TGACv1_114644_AA0368560 TRIAE_CS42_2BL_TGACv1_130251_AA0407220
631	NA	0.000710918	0.00175063	7	13	1356	1501	Under	TRIAE_CS42_4DL_TGACv1_342900_AA1125000 TRIAE_CS42_3AL_TGACv1_194605_AA0636620 TRIAE_CS42_3B_TGACv1_223456_AA0782550 TRIAE_CS42_2DL_TGACv1_159978_AA0545110 TRIAE_CS42_U_TGACv1_642255_AA2114320 TRIAE_CS42_2BS_TGACv1_146925_AA0475480 TRIAE_CS42_2BL_TGACv1_131834_AA0432700
3020	RNA polymerase	0.000869238	0.00208829	11	18	1356	1501	Under	TRIAE_CS42_7DL_TGACv1_602941_AA1972400 TRIAE_CS42_7AL_TGACv1_557388_AA1780620 TRIAE_CS42_4BS_TGACv1_328589_AA1090600 TRIAE_CS42_2AL_TGACv1_094833_AA0303850 TRIAE_CS42_4DS_TGACv1_361408_AA1167450 TRIAE_CS42_1AL_TGACv1_002098_AA0038710 TRIAE_CS42_4BL_TGACv1_322270_AA1070190 TRIAE_CS42_7DS_TGACv1_621953_AA2030190 TRIAE_CS42_6DL_TGACv1_526392_AA1681970 TRIAE_CS42_3DS_TGACv1_272324_AA0919020 TRIAE_CS4…
5016	Huntington's disease	0.000869238	0.00208829	11	18	1356	1501	Under	TRIAE_CS42_7DL_TGACv1_602941_AA1972400 TRIAE_CS42_7AL_TGACv1_557388_AA1780620 TRIAE_CS42_6DL_TGACv1_526515_AA1686020 TRIAE_CS42_2AL_TGACv1_094833_AA0303850 TRIAE_CS42_4DS_TGACv1_361408_AA1167450 TRIAE_CS42_6AL_TGACv1_471983_AA1516550 TRIAE_CS42_4BL_TGACv1_322270_AA1070190 TRIAE_CS42_7DS_TGACv1_621953_AA2030190 TRIAE_CS42_6DL_TGACv1_526392_AA1681970 TRIAE_CS42_3DS_TGACv1_272324_AA0919020 TRIAE_CS4…
4120	Ubiquitin mediated proteolysis	0.000891088	0.00211499	24	34	1356	1501	Under	TRIAE_CS42_6AS_TGACv1_486150_AA1557490 TRIAE_CS42_3AL_TGACv1_193729_AA0618640 TRIAE_CS42_2DL_TGACv1_160120_AA0547040 TRIAE_CS42_2BL_TGACv1_130591_AA0414380 TRIAE_CS42_4BL_TGACv1_321463_AA1060880 TRIAE_CS42_4BL_TGACv1_321434_AA1060340 TRIAE_CS42_7AS_TGACv1_569249_AA1811310 TRIAE_CS42_6AS_TGACv1_487025_AA1567510 TRIAE_CS42_7DL_TGACv1_604498_AA1998680 TRIAE_CS42_2AL_TGACv1_094837_AA0303880 TRIAE_CS4…
4012	ErbB signaling pathway	0.00107576	0.00252291	2	6	1356	1501	Under	TRIAE_CS42_5DL_TGACv1_433164_AA1404240 TRIAE_CS42_3AS_TGACv1_211026_AA0683370
565	Ether lipid metabolism	0.0012662	0.00293462	12	19	1356	1501	Under	TRIAE_CS42_1AS_TGACv1_019260_AA0064020 TRIAE_CS42_1BS_TGACv1_049414_AA0152820 TRIAE_CS42_1DS_TGACv1_080781_AA0253680 TRIAE_CS42_1DL_TGACv1_062226_AA0210890 TRIAE_CS42_7DL_TGACv1_604437_AA1998130 TRIAE_CS42_5DL_TGACv1_433233_AA1406470 TRIAE_CS42_1DL_TGACv1_062226_AA0210880 TRIAE_CS42_1DS_TGACv1_080935_AA0255840 TRIAE_CS42_4DL_TGACv1_344331_AA1146150 TRIAE_CS42_4BL_TGACv1_321044_AA1054250 TRIAE_CS4…
4530	Tight junction	0.00132847	0.00304313	5	10	1356	1501	Under	TRIAE_CS42_7BS_TGACv1_592027_AA1928580 TRIAE_CS42_U_TGACv1_642291_AA2115230 TRIAE_CS42_7AS_TGACv1_569661_AA1821310 TRIAE_CS42_1AL_TGACv1_000983_AA0023090 TRIAE_CS42_1BL_TGACv1_031394_AA0113100
40	Pentose and glucuronate interconversions	0.00175924	0.00389406	9	15	1356	1501	Under	TRIAE_CS42_1DL_TGACv1_064760_AA0235640 TRIAE_CS42_1BL_TGACv1_033291_AA0138510 TRIAE_CS42_6DS_TGACv1_543569_AA1741560 TRIAE_CS42_U_TGACv1_641277_AA2090430 TRIAE_CS42_2DS_TGACv1_177468_AA0577980 TRIAE_CS42_U_TGACv1_642052_AA2110220 TRIAE_CS42_4AS_TGACv1_307866_AA1024160 TRIAE_CS42_2BL_TGACv1_129313_AA0377890 TRIAE_CS42_4DL_TGACv1_344087_AA1143520
643	Styrene degradation	0.00175924	0.00389406	9	15	1356	1501	Under	TRIAE_CS42_6BL_TGACv1_499555_AA1585920 TRIAE_CS42_3B_TGACv1_223089_AA0776350 TRIAE_CS42_3DS_TGACv1_273132_AA0928700 TRIAE_CS42_4AL_TGACv1_288271_AA0943020 TRIAE_CS42_7DS_TGACv1_625392_AA2065050 TRIAE_CS42_7BL_TGACv1_577892_AA1885450 TRIAE_CS42_6BL_TGACv1_501884_AA1621270 TRIAE_CS42_5AL_TGACv1_375515_AA1223050 TRIAE_CS42_6AL_TGACv1_472449_AA1522270
3030	DNA replication	0.00175924	0.00389406	9	15	1356	1501	Under	TRIAE_CS42_4DL_TGACv1_344434_AA1147110 TRIAE_CS42_6AS_TGACv1_485761_AA1551450 TRIAE_CS42_6DS_TGACv1_543687_AA1743130 TRIAE_CS42_5BL_TGACv1_404633_AA1306830 TRIAE_CS42_5DL_TGACv1_433567_AA1416310 TRIAE_CS42_4AL_TGACv1_289347_AA0969500 TRIAE_CS42_6BS_TGACv1_513121_AA1630560 TRIAE_CS42_4BS_TGACv1_329796_AA1104080 TRIAE_CS42_1DL_TGACv1_061505_AA0197170
410	beta-Alanine metabolism	0.00224745	0.00481248	6	11	1356	1501	Under	TRIAE_CS42_4DL_TGACv1_342900_AA1125000 TRIAE_CS42_4AS_TGACv1_308413_AA1027820 TRIAE_CS42_4AL_TGACv1_291775_AA0996540 TRIAE_CS42_4DS_TGACv1_363000_AA1182990 TRIAE_CS42_4BS_TGACv1_331478_AA1110020 TRIAE_CS42_4DS_TGACv1_361534_AA1169730
4712	Circadian rhythm - plant	0.00224745	0.00481248	6	11	1356	1501	Under	TRIAE_CS42_5BL_TGACv1_404201_AA1289860 TRIAE_CS42_5AL_TGACv1_375837_AA1227780 TRIAE_CS42_5DL_TGACv1_433802_AA1422450 TRIAE_CS42_6AS_TGACv1_485778_AA1551950 TRIAE_CS42_1DL_TGACv1_063000_AA0222810 TRIAE_CS42_6AS_TGACv1_485343_AA1543650
5014	Amyotrophic lateral sclerosis (ALS)	0.00224745	0.00481248	6	11	1356	1501	Under	TRIAE_CS42_1BL_TGACv1_030293_AA0085660 TRIAE_CS42_4DL_TGACv1_343177_AA1131150 TRIAE_CS42_5AL_TGACv1_376544_AA1238210 TRIAE_CS42_4BL_TGACv1_320451_AA1039710 TRIAE_CS42_U_TGACv1_640838_AA2076560 TRIAE_CS42_1AL_TGACv1_000794_AA0019280
2010	ABC transporters	0.00232206	0.00491877	3	7	1356	1501	Under	TRIAE_CS42_1BS_TGACv1_050931_AA0176800 TRIAE_CS42_1BL_TGACv1_035340_AA0146430 TRIAE_CS42_6BL_TGACv1_499775_AA1591420
920	Sulfur metabolism	0.00259323	0.00537754	10	16	1356	1501	Under	TRIAE_CS42_5AL_TGACv1_376302_AA1235110 TRIAE_CS42_4DL_TGACv1_343055_AA1128650 TRIAE_CS42_6DL_TGACv1_527936_AA1710100 TRIAE_CS42_5DL_TGACv1_433140_AA1403380 TRIAE_CS42_7AS_TGACv1_569748_AA1823280 TRIAE_CS42_3B_TGACv1_220850_AA0721310 TRIAE_CS42_5BL_TGACv1_404315_AA1295260 TRIAE_CS42_6BS_TGACv1_514449_AA1659850 TRIAE_CS42_3AL_TGACv1_205225_AA0670990 TRIAE_CS42_3AL_TGACv1_194189_AA0628150
944	Flavone and flavonol biosynthesis	0.00259323	0.00537754	10	16	1356	1501	Under	TRIAE_CS42_3DL_TGACv1_252611_AA0891030 TRIAE_CS42_1DS_TGACv1_080186_AA0242420 TRIAE_CS42_7DS_TGACv1_624041_AA2058460 TRIAE_CS42_5BL_TGACv1_406078_AA1340380 TRIAE_CS42_5BL_TGACv1_408030_AA1361200 TRIAE_CS42_2BL_TGACv1_129393_AA0381510 TRIAE_CS42_5BS_TGACv1_424878_AA1392060 TRIAE_CS42_5DL_TGACv1_434375_AA1434860 TRIAE_CS42_4AL_TGACv1_288928_AA0961670 TRIAE_CS42_5BL_TGACv1_407057_AA1352930
4114	Oocyte meiosis	0.00328719	0.00641164	1	4	1356	1501	Under	TRIAE_CS42_5BL_TGACv1_405566_AA1330490
4626	Plant-pathogen interaction	0.00328719	0.00641164	1	4	1356	1501	Under	TRIAE_CS42_6BL_TGACv1_503184_AA1627420
4720	Long-term potentiation	0.00328719	0.00641164	1	4	1356	1501	Under	TRIAE_CS42_5BL_TGACv1_405566_AA1330490
5213	Endometrial cancer	0.00328719	0.00641164	1	4	1356	1501	Under	TRIAE_CS42_5DL_TGACv1_433164_AA1404240
5214	Glioma	0.00328719	0.00641164	1	4	1356	1501	Under	TRIAE_CS42_5DL_TGACv1_433164_AA1404240
5218	Melanoma	0.00328719	0.00641164	1	4	1356	1501	Under	TRIAE_CS42_5DL_TGACv1_433164_AA1404240
600	Sphingolipid metabolism	0.00355587	0.0068677	7	12	1356	1501	Under	TRIAE_CS42_1DL_TGACv1_063732_AA0230310 TRIAE_CS42_1BL_TGACv1_033598_AA0140580 TRIAE_CS42_1AL_TGACv1_001127_AA0025460 TRIAE_CS42_7DL_TGACv1_604437_AA1998130 TRIAE_CS42_5BL_TGACv1_405934_AA1337890 TRIAE_CS42_1DL_TGACv1_062226_AA0210880 TRIAE_CS42_6DL_TGACv1_527925_AA1709980
4020	Calcium signaling pathway	0.00429725	0.008219	4	8	1356	1501	Under	TRIAE_CS42_2DS_TGACv1_177840_AA0585650 TRIAE_CS42_2BS_TGACv1_146806_AA0473260 TRIAE_CS42_5DL_TGACv1_433164_AA1404240 TRIAE_CS42_3AS_TGACv1_211026_AA0683370
650	Butanoate metabolism	0.0051045	0.00966911	12	18	1356	1501	Under	TRIAE_CS42_4DL_TGACv1_342900_AA1125000 TRIAE_CS42_3B_TGACv1_221899_AA0752630 TRIAE_CS42_4AS_TGACv1_308413_AA1027820 TRIAE_CS42_4AL_TGACv1_291775_AA0996540 TRIAE_CS42_4AL_TGACv1_288723_AA0956420 TRIAE_CS42_6AL_TGACv1_472556_AA1523550 TRIAE_CS42_4DS_TGACv1_362086_AA1176660 TRIAE_CS42_6BL_TGACv1_501209_AA1614920 TRIAE_CS42_4DS_TGACv1_363000_AA1182990 TRIAE_CS42_2BS_TGACv1_145920_AA0449340 TRIAE_CS42…
966	Glucosinolate biosynthesis	0.00574122	0.0107716	17	24	1356	1501	Under	TRIAE_CS42_2BS_TGACv1_149924_AA0497820 TRIAE_CS42_5DL_TGACv1_434656_AA1439540 TRIAE_CS42_1BL_TGACv1_030460_AA0091440 TRIAE_CS42_4AL_TGACv1_289850_AA0977840 TRIAE_CS42_2BS_TGACv1_145905_AA0448900 TRIAE_CS42_5BL_TGACv1_404294_AA1294310 TRIAE_CS42_2DS_TGACv1_177710_AA0582890 TRIAE_CS42_2AS_TGACv1_113054_AA0350480 TRIAE_CS42_3B_TGACv1_220741_AA0717780 TRIAE_CS42_5BL_TGACv1_407717_AA1359070 TRIAE_CS42…
785	Lipoic acid metabolism	0.00715908	0.0130587	5	9	1356	1501	Under	TRIAE_CS42_5DS_TGACv1_458169_AA1492490 TRIAE_CS42_5AS_TGACv1_392923_AA1266300 TRIAE_CS42_1BS_TGACv1_050901_AA0176550 TRIAE_CS42_5BS_TGACv1_424265_AA1388230 TRIAE_CS42_1DS_TGACv1_080779_AA0253640
4270	Vascular smooth muscle contraction	0.00715908	0.0130587	5	9	1356	1501	Under	TRIAE_CS42_7DS_TGACv1_622031_AA2031330 TRIAE_CS42_5BL_TGACv1_404540_AA1303440 TRIAE_CS42_1DS_TGACv1_080802_AA0253940 TRIAE_CS42_5BL_TGACv1_405566_AA1330490 TRIAE_CS42_3DL_TGACv1_249487_AA0849910
4940	Type I diabetes mellitus	0.00715908	0.0130587	5	9	1356	1501	Under	TRIAE_CS42_4AS_TGACv1_308413_AA1027820 TRIAE_CS42_4AL_TGACv1_291775_AA0996540 TRIAE_CS42_4DS_TGACv1_363000_AA1182990 TRIAE_CS42_4BS_TGACv1_331478_AA1110020 TRIAE_CS42_4DS_TGACv1_361534_AA1169730
945	Stilbenoid, diarylheptanoid and gingerol biosynthesis	0.00763639	0.013596	2	5	1356	1501	Under	TRIAE_CS42_5AL_TGACv1_374233_AA1194530 TRIAE_CS42_3AL_TGACv1_194598_AA0636520
3060	Protein export	0.00763639	0.013596	2	5	1356	1501	Under	TRIAE_CS42_5DL_TGACv1_433200_AA1405300 TRIAE_CS42_5AL_TGACv1_374864_AA1210420
3410	Base excision repair	0.00766067	0.013596	9	14	1356	1501	Under	TRIAE_CS42_4DL_TGACv1_344434_AA1147110 TRIAE_CS42_2DL_TGACv1_159491_AA0539030 TRIAE_CS42_5BL_TGACv1_404633_AA1306830 TRIAE_CS42_5DL_TGACv1_433567_AA1416310 TRIAE_CS42_4AL_TGACv1_289347_AA0969500 TRIAE_CS42_2AL_TGACv1_092944_AA0267730 TRIAE_CS42_6AL_TGACv1_471959_AA1516240 TRIAE_CS42_5AL_TGACv1_379808_AA1256860 TRIAE_CS42_7DS_TGACv1_621781_AA2025940
730	Thiamine metabolism	0.014197	0.0245334	3	6	1356	1501	Under	TRIAE_CS42_4BL_TGACv1_320581_AA1043740 TRIAE_CS42_7DS_TGACv1_624564_AA2061960 TRIAE_CS42_5AL_TGACv1_374396_AA1198830
1056	Biosynthesis of type II polyketide backbone	0.014197	0.0245334	3	6	1356	1501	Under	TRIAE_CS42_4AL_TGACv1_290155_AA0982450 TRIAE_CS42_5DL_TGACv1_434819_AA1442130 TRIAE_CS42_5BL_TGACv1_407690_AA1358860
4730	Long-term depression	0.014197	0.0245334	3	6	1356	1501	Under	TRIAE_CS42_5BL_TGACv1_404540_AA1303440 TRIAE_CS42_7AS_TGACv1_571503_AA1848180 TRIAE_CS42_3DL_TGACv1_249487_AA0849910
632	NA	0.016074	0.0275354	7	11	1356	1501	Under	TRIAE_CS42_6BL_TGACv1_499555_AA1585920 TRIAE_CS42_3B_TGACv1_223089_AA0776350 TRIAE_CS42_6AL_TGACv1_472556_AA1523550 TRIAE_CS42_3DS_TGACv1_273132_AA0928700 TRIAE_CS42_6BL_TGACv1_501209_AA1614920 TRIAE_CS42_6BL_TGACv1_501884_AA1621270 TRIAE_CS42_6AL_TGACv1_472449_AA1522270
280	Valine, leucine and isoleucine degradation	0.0186574	0.0314145	12	17	1356	1501	Under	TRIAE_CS42_4DL_TGACv1_342900_AA1125000 TRIAE_CS42_2AL_TGACv1_094336_AA0295990 TRIAE_CS42_U_TGACv1_642031_AA2109890 TRIAE_CS42_4AL_TGACv1_288723_AA0956420 TRIAE_CS42_1BL_TGACv1_031159_AA0108940 TRIAE_CS42_1AL_TGACv1_000597_AA0015440 TRIAE_CS42_3DL_TGACv1_249388_AA0847410 TRIAE_CS42_4AL_TGACv1_291541_AA0995190 TRIAE_CS42_2BL_TGACv1_130639_AA0415170 TRIAE_CS42_2AL_TGACv1_093649_AA0284430 TRIAE_CS42_…
970	Aminoacyl-tRNA biosynthesis	0.0186574	0.0314145	12	17	1356	1501	Under	TRIAE_CS42_2AL_TGACv1_093758_AA0286210 TRIAE_CS42_7AL_TGACv1_557733_AA1785400 TRIAE_CS42_1BL_TGACv1_032451_AA0130060 TRIAE_CS42_3B_TGACv1_222908_AA0773040 TRIAE_CS42_1BL_TGACv1_031386_AA0112930 TRIAE_CS42_2BS_TGACv1_147206_AA0479840 TRIAE_CS42_2DS_TGACv1_177659_AA0582070 TRIAE_CS42_U_TGACv1_643201_AA2128860 TRIAE_CS42_3B_TGACv1_223464_AA0782650 TRIAE_CS42_2DL_TGACv1_159978_AA0545160 TRIAE_CS42_3D…
750	Vitamin B6 metabolism	0.0231032	0.0382465	4	7	1356	1501	Under	TRIAE_CS42_2AL_TGACv1_093025_AA0269770 TRIAE_CS42_2AL_TGACv1_093325_AA0277700 TRIAE_CS42_5DL_TGACv1_433785_AA1422020 TRIAE_CS42_2BL_TGACv1_129693_AA0392820
4510	Focal adhesion	0.0231032	0.0382465	4	7	1356	1501	Under	TRIAE_CS42_7DS_TGACv1_622031_AA2031330 TRIAE_CS42_1DS_TGACv1_080802_AA0253940 TRIAE_CS42_5BL_TGACv1_405566_AA1330490 TRIAE_CS42_5DL_TGACv1_433164_AA1404240
760	Nicotinate and nicotinamide metabolism	0.0260521	0.0413892	1	3	1356	1501	Under	TRIAE_CS42_1BL_TGACv1_030302_AA0086140
4110	Cell cycle	0.0260521	0.0413892	1	3	1356	1501	Under	TRIAE_CS42_6AS_TGACv1_487184_AA1568780
4660	T cell receptor signaling pathway	0.0260521	0.0413892	1	3	1356	1501	Under	TRIAE_CS42_7DL_TGACv1_602965_AA1972830
4916	Melanogenesis	0.0260521	0.0413892	1	3	1356	1501	Under	TRIAE_CS42_6BS_TGACv1_515661_AA1671630
5223	Non-small cell lung cancer	0.0260521	0.0413892	1	3	1356	1501	Under	TRIAE_CS42_5DL_TGACv1_433164_AA1404240
4540	Gap junction	0.0343868	0.0541936	5	8	1356	1501	Under	TRIAE_CS42_5BL_TGACv1_404540_AA1303440 TRIAE_CS42_7AS_TGACv1_571503_AA1848180 TRIAE_CS42_2DL_TGACv1_159127_AA0533030 TRIAE_CS42_3DL_TGACv1_249487_AA0849910 TRIAE_CS42_5DL_TGACv1_433164_AA1404240
300	Lysine biosynthesis	0.0480007	0.0750487	6	9	1356	1501	Under	TRIAE_CS42_4AS_TGACv1_306580_AA1010470 TRIAE_CS42_5AS_TGACv1_394458_AA1280470 TRIAE_CS42_5DL_TGACv1_434039_AA1427760 TRIAE_CS42_6AS_TGACv1_486199_AA1558070 TRIAE_CS42_5DL_TGACv1_435071_AA1445660 TRIAE_CS42_4DL_TGACv1_345084_AA1151530
903	Limonene and pinene degradation	0.0488169	0.0751323	2	4	1356	1501	Under	TRIAE_CS42_4DL_TGACv1_342900_AA1125000 TRIAE_CS42_6AL_TGACv1_471026_AA1501180
3040	Spliceosome	0.0488169	0.0751323	2	4	1356	1501	Under	TRIAE_CS42_2AS_TGACv1_112257_AA0334270 TRIAE_CS42_5DL_TGACv1_433700_AA1419750
603	Glycosphingolipid biosynthesis - globo series	0.0606107	0.0918485	12	16	1356	1501	Under	TRIAE_CS42_1DL_TGACv1_063732_AA0230310 TRIAE_CS42_1DL_TGACv1_062105_AA0208810 TRIAE_CS42_1BL_TGACv1_033598_AA0140580 TRIAE_CS42_1AL_TGACv1_001127_AA0025460 TRIAE_CS42_2BS_TGACv1_145956_AA0450690 TRIAE_CS42_6AL_TGACv1_472947_AA1527380 TRIAE_CS42_1AL_TGACv1_002159_AA0039240 TRIAE_CS42_6BL_TGACv1_501779_AA1620700 TRIAE_CS42_2AL_TGACv1_096802_AA0321430 TRIAE_CS42_6DL_TGACv1_527024_AA1697380 TRIAE_CS4…
1040	Biosynthesis of unsaturated fatty acids	0.0606107	0.0918485	12	16	1356	1501	Under	TRIAE_CS42_1DS_TGACv1_080520_AA0249460 TRIAE_CS42_1BL_TGACv1_033707_AA0141520 TRIAE_CS42_3B_TGACv1_221836_AA0751040 TRIAE_CS42_3AS_TGACv1_210809_AA0679530 TRIAE_CS42_5DL_TGACv1_433798_AA1422320 TRIAE_CS42_1DL_TGACv1_061266_AA0190540 TRIAE_CS42_2BS_TGACv1_146035_AA0453700 TRIAE_CS42_7AS_TGACv1_569475_AA1816940 TRIAE_CS42_1DL_TGACv1_061594_AA0199450 TRIAE_CS42_4DL_TGACv1_343409_AA1134090 TRIAE_CS42…
670	One carbon pool by folate	0.0638384	0.0960012	7	10	1356	1501	Under	TRIAE_CS42_2AL_TGACv1_093548_AA0282400 TRIAE_CS42_2BL_TGACv1_132610_AA0438610 TRIAE_CS42_2DL_TGACv1_160636_AA0552450 TRIAE_CS42_7DS_TGACv1_621829_AA2027110 TRIAE_CS42_4BS_TGACv1_329104_AA1097850 TRIAE_CS42_4BS_TGACv1_329104_AA1097840 TRIAE_CS42_4AL_TGACv1_290462_AA0985660
540	Lipopolysaccharide biosynthesis	0.0762706	0.113828	3	5	1356	1501	Under	TRIAE_CS42_4BS_TGACv1_330227_AA1106570 TRIAE_CS42_4DS_TGACv1_361979_AA1175240 TRIAE_CS42_4AL_TGACv1_290666_AA0988080
2030	Bacterial chemotaxis	0.08175	0.121088	8	11	1356	1501	Under	TRIAE_CS42_3AL_TGACv1_193894_AA0622050 TRIAE_CS42_3B_TGACv1_220974_AA0725510 TRIAE_CS42_1AL_TGACv1_000433_AA0012040 TRIAE_CS42_3DL_TGACv1_252403_AA0889850 TRIAE_CS42_3DS_TGACv1_271580_AA0902940 TRIAE_CS42_7BL_TGACv1_578754_AA1899590 TRIAE_CS42_2DS_TGACv1_179233_AA0605490 TRIAE_CS42_6DL_TGACv1_526987_AA1696700
4910	Insulin signaling pathway	0.119661	0.17592	16	20	1356	1501	Under	TRIAE_CS42_3DS_TGACv1_272459_AA0921100 TRIAE_CS42_1AL_TGACv1_000265_AA0007680 TRIAE_CS42_4DL_TGACv1_344100_AA1143650 TRIAE_CS42_1AL_TGACv1_002332_AA0040930 TRIAE_CS42_1BL_TGACv1_031510_AA0115290 TRIAE_CS42_4AS_TGACv1_306678_AA1011970 TRIAE_CS42_7AL_TGACv1_556057_AA1754050 TRIAE_CS42_1DL_TGACv1_061194_AA0188390 TRIAE_CS42_4BL_TGACv1_321861_AA1066350 TRIAE_CS42_3AL_TGACv1_195795_AA0654050 TRIAE_CS4…
61	Fatty acid biosynthesis	0.13728	0.200328	17	21	1356	1501	Under	TRIAE_CS42_6DS_TGACv1_544129_AA1746630 TRIAE_CS42_6BS_TGACv1_513993_AA1653660 TRIAE_CS42_1AL_TGACv1_000265_AA0007680 TRIAE_CS42_7DL_TGACv1_604001_AA1992200 TRIAE_CS42_7BL_TGACv1_577459_AA1875750 TRIAE_CS42_1BL_TGACv1_031510_AA0115290 TRIAE_CS42_1DS_TGACv1_080520_AA0249460 TRIAE_CS42_1BL_TGACv1_033707_AA0141520 TRIAE_CS42_3B_TGACv1_221836_AA0751040 TRIAE_CS42_1DL_TGACv1_061194_AA0188390 TRIAE_CS42…
53	Ascorbate and aldarate metabolism	0.140989	0.202736	5	7	1356	1501	Under	TRIAE_CS42_4DL_TGACv1_342900_AA1125000 TRIAE_CS42_4BL_TGACv1_320568_AA1043520 TRIAE_CS42_2DS_TGACv1_177468_AA0577980 TRIAE_CS42_2DL_TGACv1_158490_AA0520050 TRIAE_CS42_7DS_TGACv1_624295_AA2060370
908	Zeatin biosynthesis	0.140989	0.202736	5	7	1356	1501	Under	TRIAE_CS42_3DL_TGACv1_249285_AA0844270 TRIAE_CS42_7DL_TGACv1_603091_AA1975740 TRIAE_CS42_1AL_TGACv1_002153_AA0039220 TRIAE_CS42_1DL_TGACv1_061811_AA0203710 TRIAE_CS42_3AL_TGACv1_194363_AA0631800
140	Steroid hormone biosynthesis	0.14604	0.208478	11	14	1356	1501	Under	TRIAE_CS42_2DL_TGACv1_160594_AA0552170 TRIAE_CS42_2BL_TGACv1_129972_AA0400740 TRIAE_CS42_3AL_TGACv1_196422_AA0660270 TRIAE_CS42_1BL_TGACv1_031467_AA0114660 TRIAE_CS42_1AL_TGACv1_000581_AA0015030 TRIAE_CS42_1DL_TGACv1_064543_AA0234810 TRIAE_CS42_4BS_TGACv1_328589_AA1090610 TRIAE_CS42_3B_TGACv1_225521_AA0809360 TRIAE_CS42_3DL_TGACv1_249972_AA0859530 TRIAE_CS42_7AS_TGACv1_569475_AA1816940 TRIAE_CS42…
3440	Homologous recombination	0.170295	0.239963	12	15	1356	1501	Under	TRIAE_CS42_4DL_TGACv1_344434_AA1147110 TRIAE_CS42_4DL_TGACv1_342747_AA1120870 TRIAE_CS42_6AS_TGACv1_485761_AA1551450 TRIAE_CS42_6DS_TGACv1_543687_AA1743130 TRIAE_CS42_4AL_TGACv1_288287_AA0943670 TRIAE_CS42_6DL_TGACv1_527592_AA1706090 TRIAE_CS42_5BL_TGACv1_406583_AA1347420 TRIAE_CS42_6BS_TGACv1_513121_AA1630560 TRIAE_CS42_4BS_TGACv1_329796_AA1104080 TRIAE_CS42_6BL_TGACv1_500990_AA1612390 TRIAE_CS4…
5010	Alzheimer's disease	0.176523	0.239963	6	8	1356	1501	Under	TRIAE_CS42_6DL_TGACv1_526515_AA1686020 TRIAE_CS42_7AL_TGACv1_558030_AA1789210 TRIAE_CS42_6AL_TGACv1_471983_AA1516550 TRIAE_CS42_7BL_TGACv1_578064_AA1888660 TRIAE_CS42_7DL_TGACv1_605271_AA2005680 TRIAE_CS42_6BL_TGACv1_499662_AA1588530
62	Fatty acid elongation in mitochondria	0.183931	0.239963	1	2	1356	1501	Under	TRIAE_CS42_4AL_TGACv1_288723_AA0956420
281	Geraniol degradation	0.183931	0.239963	1	2	1356	1501	Under	TRIAE_CS42_4AL_TGACv1_288723_AA0956420
550	Peptidoglycan biosynthesis	0.183931	0.239963	1	2	1356	1501	Under	TRIAE_CS42_5AS_TGACv1_394458_AA1280470
642	Ethylbenzene degradation	0.183931	0.239963	1	2	1356	1501	Under	TRIAE_CS42_3AS_TGACv1_211703_AA0693170
905	Brassinosteroid biosynthesis	0.183931	0.239963	1	2	1356	1501	Under	TRIAE_CS42_2BL_TGACv1_131583_AA0429400
1053	Biosynthesis of siderophore group nonribosomal peptides	0.183931	0.239963	1	2	1356	1501	Under	TRIAE_CS42_5AL_TGACv1_378731_AA1254400
4013	MAPK signaling pathway - fly	0.183931	0.239963	1	2	1356	1501	Under	TRIAE_CS42_5DL_TGACv1_433164_AA1404240
4320	Dorso-ventral axis formation	0.183931	0.239963	1	2	1356	1501	Under	TRIAE_CS42_5DL_TGACv1_433164_AA1404240
4520	Adherens junction	0.183931	0.239963	1	2	1356	1501	Under	TRIAE_CS42_5DL_TGACv1_433164_AA1404240
4622	RIG-I-like receptor signaling pathway	0.183931	0.239963	1	2	1356	1501	Under	TRIAE_CS42_3AL_TGACv1_195146_AA0645390
5212	Pancreatic cancer	0.183931	0.239963	1	2	1356	1501	Under	TRIAE_CS42_5DL_TGACv1_433164_AA1404240
640	Propanoate metabolism	0.195607	0.253517	13	16	1356	1501	Under	TRIAE_CS42_4DL_TGACv1_342900_AA1125000 TRIAE_CS42_2AL_TGACv1_094336_AA0295990 TRIAE_CS42_1BL_TGACv1_031159_AA0108940 TRIAE_CS42_1AL_TGACv1_000597_AA0015440 TRIAE_CS42_3DL_TGACv1_249388_AA0847410 TRIAE_CS42_4AL_TGACv1_291541_AA0995190 TRIAE_CS42_7AS_TGACv1_569265_AA1811990 TRIAE_CS42_2BL_TGACv1_130639_AA0415170 TRIAE_CS42_1BL_TGACv1_030765_AA0100150 TRIAE_CS42_2AL_TGACv1_093928_AA0289550 TRIAE_CS4…
601	Glycosphingolipid biosynthesis - lacto and neolacto series	0.250595	0.322662	8	10	1356	1501	Under	TRIAE_CS42_1DL_TGACv1_062105_AA0208810 TRIAE_CS42_2BS_TGACv1_145956_AA0450690 TRIAE_CS42_6AL_TGACv1_472947_AA1527380 TRIAE_CS42_1AL_TGACv1_002159_AA0039240 TRIAE_CS42_6BL_TGACv1_501779_AA1620700 TRIAE_CS42_2AL_TGACv1_096802_AA0321430 TRIAE_CS42_6DL_TGACv1_527024_AA1697380 TRIAE_CS42_6DL_TGACv1_527012_AA1697180
4062	Chemokine signaling pathway	0.26287	0.329843	2	3	1356	1501	Under	TRIAE_CS42_7DS_TGACv1_622031_AA2031330 TRIAE_CS42_1DS_TGACv1_080802_AA0253940
4350	TGF-beta signaling pathway	0.26287	0.329843	2	3	1356	1501	Under	TRIAE_CS42_7DS_TGACv1_622031_AA2031330 TRIAE_CS42_1DS_TGACv1_080802_AA0253940
4360	Axon guidance	0.26287	0.329843	2	3	1356	1501	Under	TRIAE_CS42_7DS_TGACv1_622031_AA2031330 TRIAE_CS42_1DS_TGACv1_080802_AA0253940
4930	Type II diabetes mellitus	0.26287	0.329843	2	3	1356	1501	Under	TRIAE_CS42_U_TGACv1_641093_AA2084870 TRIAE_CS42_4BS_TGACv1_328687_AA1092120
983	Drug metabolism - other enzymes	0.325429	0.401473	10	12	1356	1501	Under	TRIAE_CS42_5DL_TGACv1_434630_AA1439130 TRIAE_CS42_2AS_TGACv1_114665_AA0368710 TRIAE_CS42_2AS_TGACv1_112113_AA0330770 TRIAE_CS42_2AS_TGACv1_112113_AA0330730 TRIAE_CS42_4BL_TGACv1_321603_AA1062880 TRIAE_CS42_6AL_TGACv1_473668_AA1532290 TRIAE_CS42_7DL_TGACv1_603035_AA1974240 TRIAE_CS42_6DS_TGACv1_543848_AA1744660 TRIAE_CS42_2BS_TGACv1_146518_AA0467330 TRIAE_CS42_2BS_TGACv1_147098_AA0477930
511	Other glycan degradation	0.334221	0.401473	3	4	1356	1501	Under	TRIAE_CS42_6DL_TGACv1_527510_AA1705020 TRIAE_CS42_6AL_TGACv1_471081_AA1502410 TRIAE_CS42_6BL_TGACv1_502081_AA1622900
628	NA	0.334221	0.401473	3	4	1356	1501	Under	TRIAE_CS42_7DL_TGACv1_602550_AA1960360 TRIAE_CS42_7BL_TGACv1_577277_AA1871100 TRIAE_CS42_7AL_TGACv1_556096_AA1755360
901	Indole alkaloid biosynthesis	0.334221	0.401473	3	4	1356	1501	Under	TRIAE_CS42_4DL_TGACv1_343465_AA1134870 TRIAE_CS42_3AL_TGACv1_196975_AA0664040 TRIAE_CS42_3DL_TGACv1_250804_AA0873420
930	Caprolactam degradation	0.334221	0.401473	3	4	1356	1501	Under	TRIAE_CS42_4BL_TGACv1_320568_AA1043520 TRIAE_CS42_4AL_TGACv1_288723_AA0956420 TRIAE_CS42_1BL_TGACv1_030775_AA0100510
4260	Cardiac muscle contraction	0.334221	0.401473	3	4	1356	1501	Under	TRIAE_CS42_6DL_TGACv1_526515_AA1686020 TRIAE_CS42_6AL_TGACv1_471983_AA1516550 TRIAE_CS42_6BL_TGACv1_499662_AA1588530
5012	Parkinson's disease	0.334221	0.401473	3	4	1356	1501	Under	TRIAE_CS42_6DL_TGACv1_526515_AA1686020 TRIAE_CS42_6AL_TGACv1_471983_AA1516550 TRIAE_CS42_6BL_TGACv1_499662_AA1588530
100	Steroid biosynthesis	0.398709	0.476034	4	5	1356	1501	Under	TRIAE_CS42_5AS_TGACv1_393642_AA1274840 TRIAE_CS42_1DL_TGACv1_062594_AA0216970 TRIAE_CS42_6BS_TGACv1_515431_AA1670020 TRIAE_CS42_5DS_TGACv1_457426_AA1486410
790	Folate biosynthesis	0.456989	0.54233	5	6	1356	1501	Under	TRIAE_CS42_5DL_TGACv1_434716_AA1440500 TRIAE_CS42_U_TGACv1_641300_AA2091210 TRIAE_CS42_1AL_TGACv1_000695_AA0017180 TRIAE_CS42_1BL_TGACv1_033227_AA0137910 TRIAE_CS42_7BS_TGACv1_592013_AA1928160
290	Valine, leucine and isoleucine biosynthesis	0.509656	0.60121	6	7	1356	1501	Under	TRIAE_CS42_2AL_TGACv1_093758_AA0286210 TRIAE_CS42_1BL_TGACv1_031386_AA0112930 TRIAE_CS42_2BS_TGACv1_147206_AA0479840 TRIAE_CS42_2DS_TGACv1_177659_AA0582070 TRIAE_CS42_2DL_TGACv1_159978_AA0545160 TRIAE_CS42_1DL_TGACv1_061144_AA0186870
5120	Epithelial cell signaling in Helicobacter pylori infection	0.557246	0.653437	7	8	1356	1501	Under	TRIAE_CS42_3DL_TGACv1_249611_AA0852400 TRIAE_CS42_1AS_TGACv1_019579_AA0068730 TRIAE_CS42_3B_TGACv1_225011_AA0804070 TRIAE_CS42_7AL_TGACv1_558030_AA1789210 TRIAE_CS42_7BL_TGACv1_578064_AA1888660 TRIAE_CS42_5DL_TGACv1_433164_AA1404240 TRIAE_CS42_7DL_TGACv1_605271_AA2005680
310	Lysine degradation	0.637847	0.743525	12	14	1356	1501	Under	TRIAE_CS42_4DL_TGACv1_342900_AA1125000 TRIAE_CS42_5DL_TGACv1_434039_AA1427760 TRIAE_CS42_3DL_TGACv1_249562_AA0851520 TRIAE_CS42_3B_TGACv1_222297_AA0761550 TRIAE_CS42_6BL_TGACv1_500433_AA1604560 TRIAE_CS42_4AL_TGACv1_288723_AA0956420 TRIAE_CS42_4AL_TGACv1_290598_AA0987300 TRIAE_CS42_1AL_TGACv1_000983_AA0023090 TRIAE_CS42_1BL_TGACv1_031394_AA0113100 TRIAE_CS42_4AL_TGACv1_288552_AA0951970 TRIAE_CS42…
340	Histidine metabolism	1	1	3	3	1356	1501	Over	TRIAE_CS42_4DL_TGACv1_342900_AA1125000 TRIAE_CS42_3AL_TGACv1_194324_AA0631050 TRIAE_CS42_3DL_TGACv1_249127_AA0838760
532	Glycosaminoglycan biosynthesis - chondroitin sulfate	1	1	3	3	1356	1501	Over	TRIAE_CS42_1BL_TGACv1_031898_AA0122330 TRIAE_CS42_1AL_TGACv1_001103_AA0025080 TRIAE_CS42_2DL_TGACv1_159296_AA0536040
120	Primary bile acid biosynthesis	1	1	1	1	1356	1501	Over	TRIAE_CS42_1BL_TGACv1_030621_AA0096050
253	Tetracycline biosynthesis	1	1	1	1	1356	1501	Over	TRIAE_CS42_5DL_TGACv1_437361_AA1465970
311	Penicillin and cephalosporin biosynthesis	1	1	2	2	1356	1501	Over	TRIAE_CS42_2BS_TGACv1_147884_AA0488620 TRIAE_CS42_2DS_TGACv1_177679_AA0582360
312	beta-Lactam resistance	1	1	2	2	1356	1501	Over	TRIAE_CS42_2BS_TGACv1_147884_AA0488620 TRIAE_CS42_2DS_TGACv1_177679_AA0582360
514	O-Mannosyl glycan biosynthesis	1	1	2	2	1356	1501	Over	TRIAE_CS42_2AL_TGACv1_095259_AA0308780 TRIAE_CS42_4BS_TGACv1_328334_AA1086380
521	Streptomycin biosynthesis	1	1	1	1	1356	1501	Over	TRIAE_CS42_U_TGACv1_641093_AA2084870
524	Butirosin and neomycin biosynthesis	1	1	1	1	1356	1501	Over	TRIAE_CS42_U_TGACv1_641093_AA2084870
534	Glycosaminoglycan biosynthesis - heparan sulfate	1	1	4	4	1356	1501	Over	TRIAE_CS42_1BL_TGACv1_031898_AA0122330 TRIAE_CS42_1AL_TGACv1_001103_AA0025080 TRIAE_CS42_2DL_TGACv1_159296_AA0536040 TRIAE_CS42_7BS_TGACv1_592135_AA1931410
625	Chloroalkane and chloroalkene degradation	1	1	4	4	1356	1501	Over	TRIAE_CS42_7AS_TGACv1_570557_AA1837610 TRIAE_CS42_6AS_TGACv1_486700_AA1564170 TRIAE_CS42_1BL_TGACv1_035559_AA0146840 TRIAE_CS42_7DS_TGACv1_622425_AA2039470
902	Monoterpenoid biosynthesis	1	1	4	4	1356	1501	Over	TRIAE_CS42_2AS_TGACv1_112257_AA0334300 TRIAE_CS42_1AS_TGACv1_019503_AA0067420 TRIAE_CS42_2DS_TGACv1_177423_AA0576710 TRIAE_CS42_7BL_TGACv1_579942_AA1911070
942	Anthocyanin biosynthesis	1	1	2	2	1356	1501	Over	TRIAE_CS42_3DS_TGACv1_274000_AA0934260 TRIAE_CS42_6AS_TGACv1_487587_AA1571680
965	Betalain biosynthesis	1	1	1	1	1356	1501	Over	TRIAE_CS42_6BS_TGACv1_515661_AA1671630
3018	RNA degradation	1	1	5	5	1356	1501	Over	TRIAE_CS42_5DL_TGACv1_434788_AA1441650 TRIAE_CS42_5BL_TGACv1_409011_AA1365200 TRIAE_CS42_1AL_TGACv1_001755_AA0034720 TRIAE_CS42_6DL_TGACv1_527708_AA1707780 TRIAE_CS42_2BS_TGACv1_146283_AA0461360
3050	Proteasome	1	1	1	1	1356	1501	Over	TRIAE_CS42_2BL_TGACv1_133882_AA0443340
4060	Cytokine-cytokine receptor interaction	1	1	1	1	1356	1501	Over	TRIAE_CS42_5DL_TGACv1_433164_AA1404240
4080	Neuroactive ligand-receptor interaction	1	1	1	1	1356	1501	Over	TRIAE_CS42_2DL_TGACv1_158509_AA0520480
4111	Cell cycle - yeast	1	1	2	2	1356	1501	Over	TRIAE_CS42_6DL_TGACv1_527673_AA1707160 TRIAE_CS42_3AS_TGACv1_210583_AA0675430
4310	Wnt signaling pathway	1	1	2	2	1356	1501	Over	TRIAE_CS42_7DS_TGACv1_622031_AA2031330 TRIAE_CS42_1DS_TGACv1_080802_AA0253940
4514	Cell adhesion molecules (CAMs)	1	1	1	1	1356	1501	Over	TRIAE_CS42_7DL_TGACv1_602965_AA1972830
4610	Complement and coagulation cascades	1	1	1	1	1356	1501	Over	TRIAE_CS42_2DL_TGACv1_158509_AA0520480
4623	Cytosolic DNA-sensing pathway	1	1	2	2	1356	1501	Over	TRIAE_CS42_3AL_TGACv1_195146_AA0645390 TRIAE_CS42_1DS_TGACv1_081164_AA0258230
4670	Leukocyte transendothelial migration	1	1	2	2	1356	1501	Over	TRIAE_CS42_7DS_TGACv1_622031_AA2031330 TRIAE_CS42_1DS_TGACv1_080802_AA0253940
4740	Olfactory transduction	1	1	1	1	1356	1501	Over	TRIAE_CS42_7AS_TGACv1_571503_AA1848180
4962	Vasopressin-regulated water reabsorption	1	1	1	1	1356	1501	Over	TRIAE_CS42_3AL_TGACv1_194094_AA0626320
5130	Pathogenic Escherichia coli infection	1	1	2	2	1356	1501	Over	TRIAE_CS42_7DS_TGACv1_622031_AA2031330 TRIAE_CS42_1DS_TGACv1_080802_AA0253940
5340	Primary immunodeficiency	1	1	1	1	1356	1501	Over	TRIAE_CS42_7DL_TGACv1_602965_AA1972830

## Sheet: G_0_24_vs_G_4h_37.up
MapID	MapTitle	Pvalue	AdjustedPv	x	y	n	N	EnrichDirect	GeneIDs
230	Purine metabolism	8.98575e-16	1.61744e-13	22	43	303	331	Under	TRIAE_CS42_4BL_TGACv1_321744_AA1064880 TRIAE_CS42_6BS_TGACv1_513797_AA1649920 TRIAE_CS42_7BS_TGACv1_591871_AA1924120 TRIAE_CS42_6DS_TGACv1_542838_AA1731380 TRIAE_CS42_3B_TGACv1_223240_AA0778750 TRIAE_CS42_1BS_TGACv1_050239_AA0169490 TRIAE_CS42_6AS_TGACv1_485265_AA1542080 TRIAE_CS42_1BS_TGACv1_049797_AA0161690 TRIAE_CS42_1BL_TGACv1_032401_AA0129470 TRIAE_CS42_3AS_TGACv1_212094_AA0697660 TRIAE_CS42…
240	Pyrimidine metabolism	2.80373e-10	2.52335e-08	13	27	303	331	Under	TRIAE_CS42_6BS_TGACv1_513797_AA1649920 TRIAE_CS42_6DS_TGACv1_542838_AA1731380 TRIAE_CS42_1BS_TGACv1_050239_AA0169490 TRIAE_CS42_6AS_TGACv1_485265_AA1542080 TRIAE_CS42_1BL_TGACv1_032401_AA0129470 TRIAE_CS42_5BL_TGACv1_404914_AA1314800 TRIAE_CS42_5BL_TGACv1_404122_AA1285090 TRIAE_CS42_2DL_TGACv1_158745_AA0525310 TRIAE_CS42_1AL_TGACv1_001008_AA0023490 TRIAE_CS42_1AS_TGACv1_021012_AA0080690 TRIAE_CS4…
3020	RNA polymerase	8.85544e-10	5.31326e-08	8	20	303	331	Under	TRIAE_CS42_6BS_TGACv1_513797_AA1649920 TRIAE_CS42_6DS_TGACv1_542838_AA1731380 TRIAE_CS42_1BS_TGACv1_050239_AA0169490 TRIAE_CS42_6AS_TGACv1_485265_AA1542080 TRIAE_CS42_5BL_TGACv1_404122_AA1285090 TRIAE_CS42_1AS_TGACv1_021012_AA0080690 TRIAE_CS42_2BS_TGACv1_146003_AA0452720 TRIAE_CS42_U_TGACv1_641739_AA2102920
4070	Phosphatidylinositol signaling system	4.65336e-08	2.09401e-06	7	17	303	331	Under	TRIAE_CS42_5BL_TGACv1_406373_AA1344690 TRIAE_CS42_5DL_TGACv1_435599_AA1452490 TRIAE_CS42_7BL_TGACv1_577753_AA1882570 TRIAE_CS42_5AL_TGACv1_374542_AA1202770 TRIAE_CS42_5BL_TGACv1_405091_AA1319650 TRIAE_CS42_5DS_TGACv1_456712_AA1476680 TRIAE_CS42_3B_TGACv1_227885_AA0825060
562	Inositol phosphate metabolism	7.84776e-08	2.82519e-06	11	22	303	331	Under	TRIAE_CS42_4BL_TGACv1_321247_AA1057850 TRIAE_CS42_5BL_TGACv1_406373_AA1344690 TRIAE_CS42_U_TGACv1_642216_AA2113600 TRIAE_CS42_5DL_TGACv1_435599_AA1452490 TRIAE_CS42_4DL_TGACv1_343424_AA1134240 TRIAE_CS42_7BL_TGACv1_577753_AA1882570 TRIAE_CS42_5AL_TGACv1_374542_AA1202770 TRIAE_CS42_7DS_TGACv1_621623_AA2021420 TRIAE_CS42_5BL_TGACv1_405091_AA1319650 TRIAE_CS42_5DS_TGACv1_456712_AA1476680 TRIAE_CS42_…
3018	RNA degradation	3.7356e-07	1.12068e-05	4	12	303	331	Under	TRIAE_CS42_7AL_TGACv1_556597_AA1766620 TRIAE_CS42_3DS_TGACv1_272317_AA0918840 TRIAE_CS42_U_TGACv1_644029_AA2136590 TRIAE_CS42_3B_TGACv1_222799_AA0771010
5016	Huntington's disease	4.56692e-07	1.17435e-05	7	16	303	331	Under	TRIAE_CS42_6BS_TGACv1_513797_AA1649920 TRIAE_CS42_6DS_TGACv1_542838_AA1731380 TRIAE_CS42_1BS_TGACv1_050239_AA0169490 TRIAE_CS42_6AS_TGACv1_485265_AA1542080 TRIAE_CS42_5BL_TGACv1_404122_AA1285090 TRIAE_CS42_2BS_TGACv1_146003_AA0452720 TRIAE_CS42_U_TGACv1_641739_AA2102920
190	Oxidative phosphorylation	2.02149e-06	4.54836e-05	6	14	303	331	Under	TRIAE_CS42_7DL_TGACv1_604881_AA2002640 TRIAE_CS42_6DL_TGACv1_527628_AA1706550 TRIAE_CS42_7AS_TGACv1_570470_AA1836200 TRIAE_CS42_6BL_TGACv1_500808_AA1610070 TRIAE_CS42_2DL_TGACv1_157955_AA0503280 TRIAE_CS42_3B_TGACv1_223504_AA0783020
500	Starch and sucrose metabolism	0.000119865	0.0023973	36	48	303	331	Under	TRIAE_CS42_U_TGACv1_642373_AA2116470 TRIAE_CS42_7AL_TGACv1_556380_AA1761890 TRIAE_CS42_5AL_TGACv1_376981_AA1242910 TRIAE_CS42_U_TGACv1_641342_AA2092490 TRIAE_CS42_2DL_TGACv1_157939_AA0502660 TRIAE_CS42_U_TGACv1_641503_AA2096710 TRIAE_CS42_3DS_TGACv1_272576_AA0922620 TRIAE_CS42_5BL_TGACv1_404837_AA1312380 TRIAE_CS42_6BL_TGACv1_500316_AA1603070 TRIAE_CS42_2BS_TGACv1_148609_AA0494070 TRIAE_CS42_4AL_…
300	Lysine biosynthesis	0.000142845	0.0025712	3	8	303	331	Under	TRIAE_CS42_6BL_TGACv1_500523_AA1605890 TRIAE_CS42_7AS_TGACv1_570758_AA1840560 TRIAE_CS42_5DL_TGACv1_433910_AA1425110
260	Glycine, serine and threonine metabolism	0.000243354	0.00398215	7	13	303	331	Under	TRIAE_CS42_6BL_TGACv1_500523_AA1605890 TRIAE_CS42_5DL_TGACv1_433910_AA1425110 TRIAE_CS42_5AS_TGACv1_395198_AA1282710 TRIAE_CS42_2AL_TGACv1_093484_AA0280940 TRIAE_CS42_7DS_TGACv1_621451_AA2016030 TRIAE_CS42_7DS_TGACv1_621360_AA2012950 TRIAE_CS42_7DL_TGACv1_604136_AA1994290
361	Chlorocyclohexane and chlorobenzene degradation	0.000569245	0.00853867	5	10	303	331	Under	TRIAE_CS42_4AL_TGACv1_288446_AA0948840 TRIAE_CS42_7DS_TGACv1_624394_AA2060970 TRIAE_CS42_1AL_TGACv1_002416_AA0041650 TRIAE_CS42_7AS_TGACv1_569270_AA1812070 TRIAE_CS42_5BL_TGACv1_404141_AA1286360
3440	Homologous recombination	0.00121692	0.0156461	3	7	303	331	Under	TRIAE_CS42_1BL_TGACv1_032401_AA0129470 TRIAE_CS42_4BL_TGACv1_321618_AA1063200 TRIAE_CS42_1AL_TGACv1_001008_AA0023490
4020	Calcium signaling pathway	0.00121692	0.0156461	3	7	303	331	Under	TRIAE_CS42_5BL_TGACv1_406373_AA1344690 TRIAE_CS42_5DL_TGACv1_435599_AA1452490 TRIAE_CS42_5AL_TGACv1_374542_AA1202770
4623	Cytosolic DNA-sensing pathway	0.00206278	0.0247534	1	4	303	331	Under	TRIAE_CS42_1AS_TGACv1_021012_AA0080690
564	Glycerophospholipid metabolism	0.00354483	0.0375335	9	14	303	331	Under	TRIAE_CS42_5BL_TGACv1_404509_AA1302530 TRIAE_CS42_5AL_TGACv1_374195_AA1193180 TRIAE_CS42_4DS_TGACv1_361827_AA1173310 TRIAE_CS42_4AL_TGACv1_290488_AA0985950 TRIAE_CS42_1BL_TGACv1_031965_AA0123570 TRIAE_CS42_3AL_TGACv1_196200_AA0658110 TRIAE_CS42_5AL_TGACv1_374951_AA1212730 TRIAE_CS42_6AL_TGACv1_471856_AA1515240 TRIAE_CS42_3B_TGACv1_227885_AA0825060
4210	Apoptosis	0.00354483	0.0375335	9	14	303	331	Under	TRIAE_CS42_3DL_TGACv1_249772_AA0855960 TRIAE_CS42_5AS_TGACv1_394529_AA1280810 TRIAE_CS42_3DL_TGACv1_249184_AA0840640 TRIAE_CS42_U_TGACv1_640842_AA2076800 TRIAE_CS42_3DL_TGACv1_253452_AA0894570 TRIAE_CS42_1BS_TGACv1_049912_AA0164120 TRIAE_CS42_3B_TGACv1_221467_AA0741610 TRIAE_CS42_7DS_TGACv1_623278_AA2051550 TRIAE_CS42_U_TGACv1_643846_AA2135410
310	Lysine degradation	0.00500273	0.0500273	10	15	303	331	Under	TRIAE_CS42_1AS_TGACv1_020142_AA0075120 TRIAE_CS42_1AL_TGACv1_004211_AA0052760 TRIAE_CS42_1DL_TGACv1_063524_AA0228230 TRIAE_CS42_7AL_TGACv1_558169_AA1790870 TRIAE_CS42_1BL_TGACv1_030346_AA0087610 TRIAE_CS42_2BS_TGACv1_147626_AA0485780 TRIAE_CS42_1AL_TGACv1_001528_AA0031780 TRIAE_CS42_3DL_TGACv1_251232_AA0879170 TRIAE_CS42_5AL_TGACv1_375076_AA1215590 TRIAE_CS42_2DS_TGACv1_178711_AA0600060
270	Cysteine and methionine metabolism	0.00900918	0.0717748	7	11	303	331	Under	TRIAE_CS42_6BL_TGACv1_500523_AA1605890 TRIAE_CS42_7DL_TGACv1_602722_AA1966440 TRIAE_CS42_U_TGACv1_643415_AA2131800 TRIAE_CS42_5DL_TGACv1_433910_AA1425110 TRIAE_CS42_2AL_TGACv1_093484_AA0280940 TRIAE_CS42_3B_TGACv1_221867_AA0752050 TRIAE_CS42_3AS_TGACv1_213876_AA0708120
940	Phenylpropanoid biosynthesis	0.0091244	0.0717748	12	17	303	331	Under	TRIAE_CS42_2AS_TGACv1_112740_AA0344370 TRIAE_CS42_2DS_TGACv1_177883_AA0586480 TRIAE_CS42_5DL_TGACv1_433604_AA1417300 TRIAE_CS42_2AS_TGACv1_113077_AA0350780 TRIAE_CS42_5DL_TGACv1_435993_AA1457050 TRIAE_CS42_2DL_TGACv1_158333_AA0515860 TRIAE_CS42_7DS_TGACv1_622227_AA2035880 TRIAE_CS42_6BL_TGACv1_503059_AA1627150 TRIAE_CS42_2DL_TGACv1_160447_AA0550600 TRIAE_CS42_5DL_TGACv1_434476_AA1436690 TRIAE_CS4…
550	Peptidoglycan biosynthesis	0.00917122	0.0717748	3	6	303	331	Under	TRIAE_CS42_6DL_TGACv1_528223_AA1712620 TRIAE_CS42_4BS_TGACv1_329189_AA1098740 TRIAE_CS42_4DS_TGACv1_363075_AA1183260
601	Glycosphingolipid biosynthesis - lacto and neolacto series	0.00917122	0.0717748	3	6	303	331	Under	TRIAE_CS42_1AS_TGACv1_019860_AA0072260 TRIAE_CS42_5AS_TGACv1_393287_AA1270700 TRIAE_CS42_5DS_TGACv1_457620_AA1488290
4810	Regulation of actin cytoskeleton	0.00917122	0.0717748	3	6	303	331	Under	TRIAE_CS42_5BL_TGACv1_405765_AA1334990 TRIAE_CS42_7BL_TGACv1_577753_AA1882570 TRIAE_CS42_5DS_TGACv1_456712_AA1476680
910	Nitrogen metabolism	0.0127217	0.0880736	8	12	303	331	Under	TRIAE_CS42_5DL_TGACv1_435892_AA1456050 TRIAE_CS42_1DL_TGACv1_062543_AA0216190 TRIAE_CS42_6BL_TGACv1_499720_AA1590000 TRIAE_CS42_2DL_TGACv1_158333_AA0515860 TRIAE_CS42_U_TGACv1_643066_AA2126770 TRIAE_CS42_6BL_TGACv1_500036_AA1597670 TRIAE_CS42_7BS_TGACv1_592638_AA1942060 TRIAE_CS42_2AL_TGACv1_093484_AA0280940
4620	Toll-like receptor signaling pathway	0.0127217	0.0880736	8	12	303	331	Under	TRIAE_CS42_5BL_TGACv1_405765_AA1334990 TRIAE_CS42_3DL_TGACv1_249772_AA0855960 TRIAE_CS42_5AS_TGACv1_394529_AA1280810 TRIAE_CS42_3DL_TGACv1_249184_AA0840640 TRIAE_CS42_U_TGACv1_640842_AA2076800 TRIAE_CS42_1BS_TGACv1_049912_AA0164120 TRIAE_CS42_3B_TGACv1_221467_AA0741610 TRIAE_CS42_U_TGACv1_643846_AA2135410
5140	Leishmaniasis	0.0127217	0.0880736	8	12	303	331	Under	TRIAE_CS42_5BL_TGACv1_405765_AA1334990 TRIAE_CS42_3DL_TGACv1_249772_AA0855960 TRIAE_CS42_5AS_TGACv1_394529_AA1280810 TRIAE_CS42_3DL_TGACv1_249184_AA0840640 TRIAE_CS42_U_TGACv1_640842_AA2076800 TRIAE_CS42_1BS_TGACv1_049912_AA0164120 TRIAE_CS42_3B_TGACv1_221467_AA0741610 TRIAE_CS42_U_TGACv1_643846_AA2135410
960	Tropane, piperidine and pyridine alkaloid biosynthesis	0.0151369	0.0939535	4	7	303	331	Under	TRIAE_CS42_5DL_TGACv1_437415_AA1466210 TRIAE_CS42_5DL_TGACv1_435386_AA1449950 TRIAE_CS42_5BL_TGACv1_405051_AA1318870 TRIAE_CS42_2DL_TGACv1_158333_AA0515860
4144	Endocytosis	0.0151369	0.0939535	4	7	303	331	Under	TRIAE_CS42_4AL_TGACv1_290488_AA0985950 TRIAE_CS42_6DL_TGACv1_526870_AA1693990 TRIAE_CS42_7BL_TGACv1_577753_AA1882570 TRIAE_CS42_5DS_TGACv1_456712_AA1476680
4666	Fc gamma R-mediated phagocytosis	0.0151369	0.0939535	4	7	303	331	Under	TRIAE_CS42_5BL_TGACv1_405765_AA1334990 TRIAE_CS42_4AL_TGACv1_290488_AA0985950 TRIAE_CS42_7BL_TGACv1_577753_AA1882570 TRIAE_CS42_5DS_TGACv1_456712_AA1476680
4722	Neurotrophin signaling pathway	0.0172994	0.103796	9	13	303	331	Under	TRIAE_CS42_5BL_TGACv1_405765_AA1334990 TRIAE_CS42_3DL_TGACv1_249772_AA0855960 TRIAE_CS42_5AS_TGACv1_394529_AA1280810 TRIAE_CS42_4BL_TGACv1_321078_AA1054880 TRIAE_CS42_3DL_TGACv1_249184_AA0840640 TRIAE_CS42_U_TGACv1_640842_AA2076800 TRIAE_CS42_1BS_TGACv1_049912_AA0164120 TRIAE_CS42_3B_TGACv1_221467_AA0741610 TRIAE_CS42_U_TGACv1_643846_AA2135410
534	Glycosaminoglycan biosynthesis - heparan sulfate	0.0196696	0.114211	1	3	303	331	Under	TRIAE_CS42_7AS_TGACv1_569827_AA1824880
4120	Ubiquitin mediated proteolysis	0.0228012	0.120942	10	14	303	331	Under	TRIAE_CS42_5BL_TGACv1_404162_AA1287610 TRIAE_CS42_3B_TGACv1_223480_AA0782840 TRIAE_CS42_1AL_TGACv1_003467_AA0049950 TRIAE_CS42_6DL_TGACv1_526870_AA1693990 TRIAE_CS42_2BL_TGACv1_131207_AA0424440 TRIAE_CS42_2AS_TGACv1_113019_AA0349900 TRIAE_CS42_U_TGACv1_641684_AA2101450 TRIAE_CS42_3DL_TGACv1_250847_AA0874060 TRIAE_CS42_3B_TGACv1_221389_AA0739120 TRIAE_CS42_U_TGACv1_640958_AA2080870
603	Glycosphingolipid biosynthesis - globo series	0.0228445	0.120942	5	8	303	331	Under	TRIAE_CS42_1AS_TGACv1_019860_AA0072260 TRIAE_CS42_6BS_TGACv1_514280_AA1657720 TRIAE_CS42_5AS_TGACv1_393287_AA1270700 TRIAE_CS42_5BL_TGACv1_404530_AA1303100 TRIAE_CS42_5DS_TGACv1_457620_AA1488290
4712	Circadian rhythm - plant	0.0228445	0.120942	5	8	303	331	Under	TRIAE_CS42_5BL_TGACv1_406641_AA1348050 TRIAE_CS42_4DS_TGACv1_361529_AA1169640 TRIAE_CS42_4BS_TGACv1_327871_AA1077140 TRIAE_CS42_2DS_TGACv1_178094_AA0590720 TRIAE_CS42_5AL_TGACv1_375051_AA1214800
520	Amino sugar and nucleotide sugar metabolism	0.0323259	0.161629	6	9	303	331	Under	TRIAE_CS42_2BS_TGACv1_148609_AA0494070 TRIAE_CS42_4BL_TGACv1_321123_AA1055780 TRIAE_CS42_4DS_TGACv1_362699_AA1181630 TRIAE_CS42_4BS_TGACv1_330238_AA1106700 TRIAE_CS42_3AL_TGACv1_194464_AA0633550 TRIAE_CS42_7BL_TGACv1_578125_AA1889770
941	Flavonoid biosynthesis	0.0323259	0.161629	6	9	303	331	Under	TRIAE_CS42_1AS_TGACv1_020648_AA0079100 TRIAE_CS42_4DS_TGACv1_361529_AA1169640 TRIAE_CS42_2AS_TGACv1_113002_AA0349480 TRIAE_CS42_1BS_TGACv1_049892_AA0163710 TRIAE_CS42_4BS_TGACv1_327871_AA1077140 TRIAE_CS42_6DS_TGACv1_543044_AA1734550
4142	Lysosome	0.0372764	0.176573	2	4	303	331	Under	TRIAE_CS42_7AL_TGACv1_557758_AA1785720 TRIAE_CS42_2AL_TGACv1_093186_AA0274410
5012	Parkinson's disease	0.0372764	0.176573	2	4	303	331	Under	TRIAE_CS42_2AS_TGACv1_113019_AA0349900 TRIAE_CS42_U_TGACv1_641684_AA2101450
2020	Two-component system	0.0408628	0.188598	19	24	303	331	Under	TRIAE_CS42_2BS_TGACv1_147190_AA0479500 TRIAE_CS42_4AL_TGACv1_294006_AA1001280 TRIAE_CS42_1DL_TGACv1_062543_AA0216190 TRIAE_CS42_1AS_TGACv1_020142_AA0075120 TRIAE_CS42_2BS_TGACv1_146738_AA0471800 TRIAE_CS42_2AS_TGACv1_113464_AA0356470 TRIAE_CS42_2AS_TGACv1_113464_AA0356430 TRIAE_CS42_6DL_TGACv1_527122_AA1698960 TRIAE_CS42_2AS_TGACv1_115275_AA0371740 TRIAE_CS42_2DS_TGACv1_180769_AA0611280 TRIAE_CS4…
626	Naphthalene degradation	0.0588856	0.246498	3	5	303	331	Under	TRIAE_CS42_4AL_TGACv1_288446_AA0948840 TRIAE_CS42_7DS_TGACv1_624394_AA2060970 TRIAE_CS42_7AS_TGACv1_569270_AA1812070
631	NA	0.0588856	0.246498	3	5	303	331	Under	TRIAE_CS42_4AL_TGACv1_288446_AA0948840 TRIAE_CS42_7DS_TGACv1_624394_AA2060970 TRIAE_CS42_7AS_TGACv1_569270_AA1812070
632	NA	0.0588856	0.246498	3	5	303	331	Under	TRIAE_CS42_1AL_TGACv1_000475_AA0013020 TRIAE_CS42_1AS_TGACv1_020142_AA0075120 TRIAE_CS42_5AL_TGACv1_377128_AA1244300
641	NA	0.0588856	0.246498	3	5	303	331	Under	TRIAE_CS42_4AL_TGACv1_288446_AA0948840 TRIAE_CS42_7DS_TGACv1_624394_AA2060970 TRIAE_CS42_7AS_TGACv1_569270_AA1812070
52	Galactose metabolism	0.0711326	0.284531	9	12	303	331	Under	TRIAE_CS42_6BS_TGACv1_514280_AA1657720 TRIAE_CS42_3DS_TGACv1_272576_AA0922620 TRIAE_CS42_2BS_TGACv1_148609_AA0494070 TRIAE_CS42_4AL_TGACv1_288898_AA0960880 TRIAE_CS42_4BL_TGACv1_321123_AA1055780 TRIAE_CS42_3B_TGACv1_221011_AA0726910 TRIAE_CS42_7BL_TGACv1_579091_AA1903990 TRIAE_CS42_6AS_TGACv1_485624_AA1549080 TRIAE_CS42_3B_TGACv1_220962_AA0725070
360	Phenylalanine metabolism	0.0711326	0.284531	9	12	303	331	Under	TRIAE_CS42_1AL_TGACv1_000475_AA0013020 TRIAE_CS42_2AS_TGACv1_112740_AA0344370 TRIAE_CS42_2DS_TGACv1_177883_AA0586480 TRIAE_CS42_2AS_TGACv1_113077_AA0350780 TRIAE_CS42_3DL_TGACv1_251293_AA0879880 TRIAE_CS42_2DL_TGACv1_158333_AA0515860 TRIAE_CS42_3DL_TGACv1_249672_AA0854020 TRIAE_CS42_2DL_TGACv1_160447_AA0550600 TRIAE_CS42_2AL_TGACv1_094607_AA0300400
51	Fructose and mannose metabolism	0.0837428	0.314036	4	6	303	331	Under	TRIAE_CS42_2BS_TGACv1_148609_AA0494070 TRIAE_CS42_3AL_TGACv1_194464_AA0633550 TRIAE_CS42_1BS_TGACv1_049504_AA0155270 TRIAE_CS42_5AS_TGACv1_393001_AA1267310
860	Porphyrin and chlorophyll metabolism	0.0837428	0.314036	4	6	303	331	Under	TRIAE_CS42_6DS_TGACv1_543229_AA1737210 TRIAE_CS42_2BL_TGACv1_130650_AA0415280 TRIAE_CS42_3AL_TGACv1_194764_AA0638970 TRIAE_CS42_7DL_TGACv1_602660_AA1964450
904	Diterpenoid biosynthesis	0.0837428	0.314036	4	6	303	331	Under	TRIAE_CS42_6DS_TGACv1_542679_AA1727390 TRIAE_CS42_5DS_TGACv1_457184_AA1483540 TRIAE_CS42_5BS_TGACv1_423520_AA1378600 TRIAE_CS42_5AS_TGACv1_392635_AA1262510
53	Ascorbate and aldarate metabolism	0.111185	0.37761	5	7	303	331	Under	TRIAE_CS42_2AS_TGACv1_112531_AA0340050 TRIAE_CS42_3DL_TGACv1_251974_AA0886660 TRIAE_CS42_7AS_TGACv1_571527_AA1848360 TRIAE_CS42_7BL_TGACv1_578398_AA1894130 TRIAE_CS42_7DL_TGACv1_604014_AA1992340
561	Glycerolipid metabolism	0.111185	0.37761	5	7	303	331	Under	TRIAE_CS42_6BS_TGACv1_514280_AA1657720 TRIAE_CS42_4DS_TGACv1_361827_AA1173310 TRIAE_CS42_1DL_TGACv1_061065_AA0183740 TRIAE_CS42_2AS_TGACv1_112645_AA0342810 TRIAE_CS42_3B_TGACv1_227885_AA0825060
3030	DNA replication	0.111185	0.37761	5	7	303	331	Under	TRIAE_CS42_1BL_TGACv1_032401_AA0129470 TRIAE_CS42_3DS_TGACv1_271928_AA0911090 TRIAE_CS42_5BL_TGACv1_404914_AA1314800 TRIAE_CS42_6BS_TGACv1_513240_AA1635660 TRIAE_CS42_1AL_TGACv1_001008_AA0023490
3430	Mismatch repair	0.111185	0.37761	5	7	303	331	Under	TRIAE_CS42_U_TGACv1_669381_AA2155210 TRIAE_CS42_1BL_TGACv1_032401_AA0129470 TRIAE_CS42_3DS_TGACv1_271928_AA0911090 TRIAE_CS42_7BL_TGACv1_578500_AA1896030 TRIAE_CS42_1AL_TGACv1_001008_AA0023490
4113	Meiosis - yeast	0.111185	0.37761	5	7	303	331	Under	TRIAE_CS42_1AS_TGACv1_019860_AA0072260 TRIAE_CS42_4BL_TGACv1_321744_AA1064880 TRIAE_CS42_6DL_TGACv1_526393_AA1682100 TRIAE_CS42_7DL_TGACv1_603275_AA1979850 TRIAE_CS42_4DS_TGACv1_362663_AA1181290
364	Fluorobenzoate degradation	0.162263	0.478809	1	2	303	331	Under	TRIAE_CS42_1AL_TGACv1_002416_AA0041650
410	beta-Alanine metabolism	0.162263	0.478809	1	2	303	331	Under	TRIAE_CS42_2BL_TGACv1_130804_AA0418160
480	Glutathione metabolism	0.162263	0.478809	1	2	303	331	Under	TRIAE_CS42_2AS_TGACv1_112531_AA0340050
627	Aminobenzoate degradation	0.162263	0.478809	1	2	303	331	Under	TRIAE_CS42_1AL_TGACv1_002416_AA0041650
750	Vitamin B6 metabolism	0.162263	0.478809	1	2	303	331	Under	TRIAE_CS42_4BL_TGACv1_320632_AA1045180
905	Brassinosteroid biosynthesis	0.162263	0.478809	1	2	303	331	Under	TRIAE_CS42_2AS_TGACv1_112562_AA0341130
950	Isoquinoline alkaloid biosynthesis	0.162263	0.478809	1	2	303	331	Under	TRIAE_CS42_3DL_TGACv1_251293_AA0879880
4360	Axon guidance	0.162263	0.478809	1	2	303	331	Under	TRIAE_CS42_5BL_TGACv1_405765_AA1334990
10	Glycolysis / Gluconeogenesis	0.23356	0.607515	2	3	303	331	Under	TRIAE_CS42_2BS_TGACv1_148609_AA0494070 TRIAE_CS42_5AS_TGACv1_393001_AA1267310
100	Steroid biosynthesis	0.23356	0.607515	2	3	303	331	Under	TRIAE_CS42_5DL_TGACv1_432975_AA1396450 TRIAE_CS42_7AS_TGACv1_570426_AA1835540
350	Tyrosine metabolism	0.23356	0.607515	2	3	303	331	Under	TRIAE_CS42_3DL_TGACv1_251293_AA0879880 TRIAE_CS42_3DL_TGACv1_249672_AA0854020
471	D-Glutamine and D-glutamate metabolism	0.23356	0.607515	2	3	303	331	Under	TRIAE_CS42_U_TGACv1_643066_AA2126770 TRIAE_CS42_7BS_TGACv1_592638_AA1942060
620	Pyruvate metabolism	0.23356	0.607515	2	3	303	331	Under	TRIAE_CS42_1AS_TGACv1_020142_AA0075120 TRIAE_CS42_7DS_TGACv1_621553_AA2019180
966	Glucosinolate biosynthesis	0.23356	0.607515	2	3	303	331	Under	TRIAE_CS42_5BL_TGACv1_406904_AA1351330 TRIAE_CS42_3DL_TGACv1_253702_AA0895400
4510	Focal adhesion	0.23356	0.607515	2	3	303	331	Under	TRIAE_CS42_5BL_TGACv1_405765_AA1334990 TRIAE_CS42_7DS_TGACv1_623278_AA2051550
5010	Alzheimer's disease	0.23356	0.607515	2	3	303	331	Under	TRIAE_CS42_5BL_TGACv1_405765_AA1334990 TRIAE_CS42_7DS_TGACv1_623278_AA2051550
380	Tryptophan metabolism	0.236256	0.607515	9	11	303	331	Under	TRIAE_CS42_4BS_TGACv1_328775_AA1093440 TRIAE_CS42_1AL_TGACv1_000475_AA0013020 TRIAE_CS42_1AS_TGACv1_020142_AA0075120 TRIAE_CS42_5BL_TGACv1_406904_AA1351330 TRIAE_CS42_3DL_TGACv1_251293_AA0879880 TRIAE_CS42_5AL_TGACv1_379342_AA1256110 TRIAE_CS42_5AL_TGACv1_375076_AA1215590 TRIAE_CS42_3DL_TGACv1_253702_AA0895400 TRIAE_CS42_5AL_TGACv1_376998_AA1243100
400	Phenylalanine, tyrosine and tryptophan biosynthesis	0.298988	0.747469	3	4	303	331	Under	TRIAE_CS42_6AL_TGACv1_471867_AA1515500 TRIAE_CS42_6AS_TGACv1_485459_AA1545880 TRIAE_CS42_3DL_TGACv1_249672_AA0854020
650	Butanoate metabolism	0.298988	0.747469	3	4	303	331	Under	TRIAE_CS42_1AS_TGACv1_020142_AA0075120 TRIAE_CS42_2BL_TGACv1_130804_AA0418160 TRIAE_CS42_6AL_TGACv1_472065_AA1517350
40	Pentose and glucuronate interconversions	0.335288	0.826738	12	14	303	331	Under	TRIAE_CS42_7AL_TGACv1_556380_AA1761890 TRIAE_CS42_2AS_TGACv1_113288_AA0354070 TRIAE_CS42_5BL_TGACv1_404837_AA1312380 TRIAE_CS42_1AL_TGACv1_002646_AA0044230 TRIAE_CS42_U_TGACv1_642260_AA2114440 TRIAE_CS42_3DL_TGACv1_254464_AA0896380 TRIAE_CS42_6DL_TGACv1_526795_AA1692060 TRIAE_CS42_3AL_TGACv1_196767_AA0662810 TRIAE_CS42_U_TGACv1_641549_AA2097740 TRIAE_CS42_U_TGACv1_645148_AA2143290 TRIAE_CS42_7DL_…
1040	Biosynthesis of unsaturated fatty acids	0.359013	0.873275	4	5	303	331	Under	TRIAE_CS42_7DS_TGACv1_624229_AA2059890 TRIAE_CS42_3DS_TGACv1_273459_AA0931410 TRIAE_CS42_3AS_TGACv1_213072_AA0705170 TRIAE_CS42_3B_TGACv1_221319_AA0737090
280	Valine, leucine and isoleucine degradation	0.414067	0.96795	5	6	303	331	Under	TRIAE_CS42_4BL_TGACv1_321247_AA1057850 TRIAE_CS42_1AS_TGACv1_020142_AA0075120 TRIAE_CS42_U_TGACv1_642216_AA2113600 TRIAE_CS42_4DL_TGACv1_343424_AA1134240 TRIAE_CS42_7DS_TGACv1_621623_AA2021420
640	Propanoate metabolism	0.414067	0.96795	5	6	303	331	Under	TRIAE_CS42_4BL_TGACv1_321247_AA1057850 TRIAE_CS42_1AS_TGACv1_020142_AA0075120 TRIAE_CS42_U_TGACv1_642216_AA2113600 TRIAE_CS42_4DL_TGACv1_343424_AA1134240 TRIAE_CS42_7DS_TGACv1_621623_AA2021420
3410	Base excision repair	0.414067	0.96795	5	6	303	331	Under	TRIAE_CS42_7BL_TGACv1_578203_AA1891080 TRIAE_CS42_7DS_TGACv1_623807_AA2056460 TRIAE_CS42_3DS_TGACv1_271928_AA0911090 TRIAE_CS42_7AS_TGACv1_569477_AA1816990 TRIAE_CS42_7DL_TGACv1_604761_AA2001490
250	Alanine, aspartate and glutamate metabolism	0.464548	1	6	7	303	331	Under	TRIAE_CS42_5DL_TGACv1_435892_AA1456050 TRIAE_CS42_1DL_TGACv1_062543_AA0216190 TRIAE_CS42_6BL_TGACv1_499720_AA1590000 TRIAE_CS42_U_TGACv1_643066_AA2126770 TRIAE_CS42_7BS_TGACv1_592638_AA1942060 TRIAE_CS42_2BL_TGACv1_130804_AA0418160
330	Arginine and proline metabolism	0.464548	1	6	7	303	331	Under	TRIAE_CS42_U_TGACv1_641544_AA2097560 TRIAE_CS42_1AL_TGACv1_000475_AA0013020 TRIAE_CS42_1DL_TGACv1_062543_AA0216190 TRIAE_CS42_6BL_TGACv1_499720_AA1590000 TRIAE_CS42_U_TGACv1_643066_AA2126770 TRIAE_CS42_7BS_TGACv1_592638_AA1942060
592	alpha-Linolenic acid metabolism	1	1	5	5	303	331	Over	TRIAE_CS42_5BL_TGACv1_404509_AA1302530 TRIAE_CS42_5AL_TGACv1_374195_AA1193180 TRIAE_CS42_5AL_TGACv1_374359_AA1197930 TRIAE_CS42_3AL_TGACv1_195819_AA0654420 TRIAE_CS42_5BL_TGACv1_405274_AA1323740
680	Methane metabolism	1	1	5	5	303	331	Over	TRIAE_CS42_2AS_TGACv1_112740_AA0344370 TRIAE_CS42_2DS_TGACv1_177883_AA0586480 TRIAE_CS42_2AS_TGACv1_113077_AA0350780 TRIAE_CS42_2DL_TGACv1_160447_AA0550600 TRIAE_CS42_2AL_TGACv1_094607_AA0300400
970	Aminoacyl-tRNA biosynthesis	1	1	5	5	303	331	Over	TRIAE_CS42_6AS_TGACv1_487168_AA1568670 TRIAE_CS42_2AS_TGACv1_115304_AA0371900 TRIAE_CS42_5DL_TGACv1_435318_AA1448890 TRIAE_CS42_U_TGACv1_656361_AA2151170 TRIAE_CS42_5DL_TGACv1_435400_AA1450070
4010	MAPK signaling pathway	1	1	5	5	303	331	Over	TRIAE_CS42_U_TGACv1_640731_AA2071500 TRIAE_CS42_5BL_TGACv1_404509_AA1302530 TRIAE_CS42_5AL_TGACv1_374195_AA1193180 TRIAE_CS42_5BL_TGACv1_405765_AA1334990 TRIAE_CS42_4BL_TGACv1_321078_AA1054880
4146	Peroxisome	1	1	5	5	303	331	Over	TRIAE_CS42_7DS_TGACv1_621944_AA2029950 TRIAE_CS42_5AL_TGACv1_375546_AA1223470 TRIAE_CS42_5DL_TGACv1_436288_AA1459690 TRIAE_CS42_4DL_TGACv1_342825_AA1123100 TRIAE_CS42_3B_TGACv1_221394_AA0739380
4912	GnRH signaling pathway	1	1	5	5	303	331	Over	TRIAE_CS42_5BL_TGACv1_404509_AA1302530 TRIAE_CS42_5AL_TGACv1_374195_AA1193180 TRIAE_CS42_5BL_TGACv1_405765_AA1334990 TRIAE_CS42_4AL_TGACv1_290488_AA0985950 TRIAE_CS42_4BL_TGACv1_321078_AA1054880
20	Citrate cycle (TCA cycle)	1	1	3	3	303	331	Over	TRIAE_CS42_5AL_TGACv1_377760_AA1249300 TRIAE_CS42_5DL_TGACv1_433832_AA1423350 TRIAE_CS42_5AL_TGACv1_375076_AA1215590
30	Pentose phosphate pathway	1	1	2	2	303	331	Over	TRIAE_CS42_1AS_TGACv1_019645_AA0069420 TRIAE_CS42_1BS_TGACv1_049346_AA0149630
61	Fatty acid biosynthesis	1	1	4	4	303	331	Over	TRIAE_CS42_2AL_TGACv1_093767_AA0286320 TRIAE_CS42_2AS_TGACv1_115484_AA0372490 TRIAE_CS42_3DS_TGACv1_273459_AA0931410 TRIAE_CS42_4AL_TGACv1_290347_AA0984330
71	Fatty acid metabolism	1	1	4	4	303	331	Over	TRIAE_CS42_1AS_TGACv1_020142_AA0075120 TRIAE_CS42_5AL_TGACv1_375546_AA1223470 TRIAE_CS42_5DL_TGACv1_436288_AA1459690 TRIAE_CS42_3B_TGACv1_221394_AA0739380
72	Synthesis and degradation of ketone bodies	1	1	1	1	303	331	Over	TRIAE_CS42_1AS_TGACv1_020142_AA0075120
130	Ubiquinone and other terpenoid-quinone biosynthesis	1	1	2	2	303	331	Over	TRIAE_CS42_7DS_TGACv1_624080_AA2058760 TRIAE_CS42_U_TGACv1_643490_AA2132520
290	Valine, leucine and isoleucine biosynthesis	1	1	3	3	303	331	Over	TRIAE_CS42_6AS_TGACv1_487168_AA1568670 TRIAE_CS42_U_TGACv1_656361_AA2151170 TRIAE_CS42_5DL_TGACv1_435400_AA1450070
340	Histidine metabolism	1	1	3	3	303	331	Over	TRIAE_CS42_3DL_TGACv1_251293_AA0879880 TRIAE_CS42_3DL_TGACv1_249672_AA0854020 TRIAE_CS42_3AL_TGACv1_193817_AA0620170
362	Benzoate degradation	1	1	1	1	303	331	Over	TRIAE_CS42_4DS_TGACv1_361926_AA1174380
401	Novobiocin biosynthesis	1	1	1	1	303	331	Over	TRIAE_CS42_3DL_TGACv1_249672_AA0854020
430	Taurine and hypotaurine metabolism	1	1	1	1	303	331	Over	TRIAE_CS42_2BL_TGACv1_130804_AA0418160
450	Selenoamino acid metabolism	1	1	2	2	303	331	Over	TRIAE_CS42_2AL_TGACv1_093484_AA0280940 TRIAE_CS42_3AS_TGACv1_213876_AA0708120
460	Cyanoamino acid metabolism	1	1	2	2	303	331	Over	TRIAE_CS42_1AL_TGACv1_000475_AA0013020 TRIAE_CS42_7DS_TGACv1_622227_AA2035880
510	N-Glycan biosynthesis	1	1	3	3	303	331	Over	TRIAE_CS42_U_TGACv1_672519_AA2156030 TRIAE_CS42_2BL_TGACv1_141710_AA0445770 TRIAE_CS42_U_TGACv1_643049_AA2126560
511	Other glycan degradation	1	1	1	1	303	331	Over	TRIAE_CS42_7DL_TGACv1_603914_AA1991030
512	O-Glycan biosynthesis	1	1	2	2	303	331	Over	TRIAE_CS42_7BS_TGACv1_594218_AA1956750 TRIAE_CS42_5BL_TGACv1_404530_AA1303100
521	Streptomycin biosynthesis	1	1	2	2	303	331	Over	TRIAE_CS42_2DL_TGACv1_158553_AA0521680 TRIAE_CS42_2BS_TGACv1_148609_AA0494070
523	Polyketide sugar unit biosynthesis	1	1	1	1	303	331	Over	TRIAE_CS42_2DL_TGACv1_158553_AA0521680
524	Butirosin and neomycin biosynthesis	1	1	1	1	303	331	Over	TRIAE_CS42_2BS_TGACv1_148609_AA0494070
533	Glycosaminoglycan biosynthesis - keratan sulfate	1	1	1	1	303	331	Over	TRIAE_CS42_5BL_TGACv1_404530_AA1303100
540	Lipopolysaccharide biosynthesis	1	1	1	1	303	331	Over	TRIAE_CS42_2AL_TGACv1_094458_AA0297940
565	Ether lipid metabolism	1	1	3	3	303	331	Over	TRIAE_CS42_5BL_TGACv1_404509_AA1302530 TRIAE_CS42_5AL_TGACv1_374195_AA1193180 TRIAE_CS42_4AL_TGACv1_290488_AA0985950
590	Arachidonic acid metabolism	1	1	3	3	303	331	Over	TRIAE_CS42_5BL_TGACv1_404509_AA1302530 TRIAE_CS42_7DS_TGACv1_621944_AA2029950 TRIAE_CS42_5AL_TGACv1_374195_AA1193180
591	Linoleic acid metabolism	1	1	4	4	303	331	Over	TRIAE_CS42_5BL_TGACv1_404509_AA1302530 TRIAE_CS42_5AL_TGACv1_374195_AA1193180 TRIAE_CS42_5AL_TGACv1_374359_AA1197930 TRIAE_CS42_5BL_TGACv1_405274_AA1323740
600	Sphingolipid metabolism	1	1	1	1	303	331	Over	TRIAE_CS42_6BS_TGACv1_514280_AA1657720
604	Glycosphingolipid biosynthesis - ganglio series	1	1	1	1	303	331	Over	TRIAE_CS42_5BL_TGACv1_404530_AA1303100
623	Toluene degradation	1	1	1	1	303	331	Over	TRIAE_CS42_5DL_TGACv1_435386_AA1449950
625	Chloroalkane and chloroalkene degradation	1	1	1	1	303	331	Over	TRIAE_CS42_7DS_TGACv1_621944_AA2029950
630	Glyoxylate and dicarboxylate metabolism	1	1	1	1	303	331	Over	TRIAE_CS42_1DS_TGACv1_081836_AA0262920
643	Styrene degradation	1	1	1	1	303	331	Over	TRIAE_CS42_1AL_TGACv1_000475_AA0013020
670	One carbon pool by folate	1	1	1	1	303	331	Over	TRIAE_CS42_3DL_TGACv1_252291_AA0889170
710	Carbon fixation in photosynthetic organisms	1	1	1	1	303	331	Over	TRIAE_CS42_5AS_TGACv1_393001_AA1267310
720	Reductive carboxylate cycle (CO2 fixation)	1	1	2	2	303	331	Over	TRIAE_CS42_5AL_TGACv1_377760_AA1249300 TRIAE_CS42_5DL_TGACv1_433832_AA1423350
730	Thiamine metabolism	1	1	2	2	303	331	Over	TRIAE_CS42_5AL_TGACv1_376296_AA1235020 TRIAE_CS42_3B_TGACv1_223728_AA0786300
900	Terpenoid backbone biosynthesis	1	1	1	1	303	331	Over	TRIAE_CS42_1AS_TGACv1_020142_AA0075120
901	Indole alkaloid biosynthesis	1	1	1	1	303	331	Over	TRIAE_CS42_3DL_TGACv1_251293_AA0879880
906	Carotenoid biosynthesis	1	1	1	1	303	331	Over	TRIAE_CS42_2AS_TGACv1_114244_AA0365350
908	Zeatin biosynthesis	1	1	2	2	303	331	Over	TRIAE_CS42_7AL_TGACv1_557798_AA1786230 TRIAE_CS42_7DL_TGACv1_602769_AA1968040
920	Sulfur metabolism	1	1	1	1	303	331	Over	TRIAE_CS42_3AS_TGACv1_213876_AA0708120
942	Anthocyanin biosynthesis	1	1	1	1	303	331	Over	TRIAE_CS42_7BL_TGACv1_576904_AA1859360
944	Flavone and flavonol biosynthesis	1	1	1	1	303	331	Over	TRIAE_CS42_4BS_TGACv1_328752_AA1093040
965	Betalain biosynthesis	1	1	1	1	303	331	Over	TRIAE_CS42_3DL_TGACv1_251293_AA0879880
982	Drug metabolism - cytochrome P450	1	1	7	7	303	331	Over	TRIAE_CS42_2AS_TGACv1_113492_AA0356900 TRIAE_CS42_5AL_TGACv1_374147_AA1191720 TRIAE_CS42_6DL_TGACv1_527090_AA1698320 TRIAE_CS42_5AL_TGACv1_374346_AA1197560 TRIAE_CS42_5AL_TGACv1_377073_AA1243800 TRIAE_CS42_6BS_TGACv1_515551_AA1670850 TRIAE_CS42_6AL_TGACv1_472331_AA1520960
2010	ABC transporters	1	1	2	2	303	331	Over	TRIAE_CS42_7DL_TGACv1_603255_AA1979250 TRIAE_CS42_5DL_TGACv1_433694_AA1419680
2030	Bacterial chemotaxis	1	1	14	15	303	331	Over	TRIAE_CS42_2BS_TGACv1_147190_AA0479500 TRIAE_CS42_2BS_TGACv1_146738_AA0471800 TRIAE_CS42_2AS_TGACv1_113464_AA0356470 TRIAE_CS42_2AS_TGACv1_113464_AA0356430 TRIAE_CS42_6DL_TGACv1_527122_AA1698960 TRIAE_CS42_2AS_TGACv1_115275_AA0371740 TRIAE_CS42_2DS_TGACv1_180769_AA0611280 TRIAE_CS42_3AL_TGACv1_195177_AA0645810 TRIAE_CS42_2AS_TGACv1_113464_AA0356460 TRIAE_CS42_3DS_TGACv1_272022_AA0913260 TRIAE_CS4…
3320	PPAR signaling pathway	1	1	3	3	303	331	Over	TRIAE_CS42_5AL_TGACv1_375546_AA1223470 TRIAE_CS42_5DL_TGACv1_436288_AA1459690 TRIAE_CS42_3B_TGACv1_221394_AA0739380
3420	Nucleotide excision repair	1	1	2	2	303	331	Over	TRIAE_CS42_U_TGACv1_669381_AA2155210 TRIAE_CS42_3DS_TGACv1_271928_AA0911090
4012	ErbB signaling pathway	1	1	1	1	303	331	Over	TRIAE_CS42_5BL_TGACv1_405765_AA1334990
4013	MAPK signaling pathway - fly	1	1	1	1	303	331	Over	TRIAE_CS42_5BL_TGACv1_405765_AA1334990
4062	Chemokine signaling pathway	1	1	1	1	303	331	Over	TRIAE_CS42_5BL_TGACv1_405765_AA1334990
4110	Cell cycle	1	1	2	2	303	331	Over	TRIAE_CS42_1AS_TGACv1_019860_AA0072260 TRIAE_CS42_3DL_TGACv1_253452_AA0894570
4111	Cell cycle - yeast	1	1	2	2	303	331	Over	TRIAE_CS42_1AS_TGACv1_019860_AA0072260 TRIAE_CS42_7DL_TGACv1_603275_AA1979850
4114	Oocyte meiosis	1	1	2	2	303	331	Over	TRIAE_CS42_1AS_TGACv1_019860_AA0072260 TRIAE_CS42_5BL_TGACv1_405765_AA1334990
4115	p53 signaling pathway	1	1	2	2	303	331	Over	TRIAE_CS42_3DL_TGACv1_253452_AA0894570 TRIAE_CS42_U_TGACv1_640958_AA2080870
4140	Regulation of autophagy	1	1	1	1	303	331	Over	TRIAE_CS42_3DL_TGACv1_249444_AA0848950
4150	mTOR signaling pathway	1	1	2	2	303	331	Over	TRIAE_CS42_5BL_TGACv1_405765_AA1334990 TRIAE_CS42_3DL_TGACv1_249444_AA0848950
4270	Vascular smooth muscle contraction	1	1	3	3	303	331	Over	TRIAE_CS42_5BL_TGACv1_404509_AA1302530 TRIAE_CS42_5AL_TGACv1_374195_AA1193180 TRIAE_CS42_5BL_TGACv1_405765_AA1334990
4310	Wnt signaling pathway	1	1	1	1	303	331	Over	TRIAE_CS42_4AL_TGACv1_290655_AA0987990
4320	Dorso-ventral axis formation	1	1	1	1	303	331	Over	TRIAE_CS42_5BL_TGACv1_405765_AA1334990
4350	TGF-beta signaling pathway	1	1	1	1	303	331	Over	TRIAE_CS42_5BL_TGACv1_405765_AA1334990
4370	VEGF signaling pathway	1	1	3	3	303	331	Over	TRIAE_CS42_5BL_TGACv1_404509_AA1302530 TRIAE_CS42_5AL_TGACv1_374195_AA1193180 TRIAE_CS42_5BL_TGACv1_405765_AA1334990
4520	Adherens junction	1	1	1	1	303	331	Over	TRIAE_CS42_5BL_TGACv1_405765_AA1334990
4530	Tight junction	1	1	2	2	303	331	Over	TRIAE_CS42_U_TGACv1_640731_AA2071500 TRIAE_CS42_7AL_TGACv1_558169_AA1790870
4540	Gap junction	1	1	1	1	303	331	Over	TRIAE_CS42_5BL_TGACv1_405765_AA1334990
4614	Renin-angiotensin system	1	1	1	1	303	331	Over	TRIAE_CS42_6DL_TGACv1_527484_AA1704750
4621	NOD-like receptor signaling pathway	1	1	1	1	303	331	Over	TRIAE_CS42_5BL_TGACv1_405765_AA1334990
4622	RIG-I-like receptor signaling pathway	1	1	1	1	303	331	Over	TRIAE_CS42_7BL_TGACv1_578905_AA1901730
4650	Natural killer cell mediated cytotoxicity	1	1	1	1	303	331	Over	TRIAE_CS42_5BL_TGACv1_405765_AA1334990
4660	T cell receptor signaling pathway	1	1	1	1	303	331	Over	TRIAE_CS42_5BL_TGACv1_405765_AA1334990
4662	B cell receptor signaling pathway	1	1	1	1	303	331	Over	TRIAE_CS42_5BL_TGACv1_405765_AA1334990
4664	Fc epsilon RI signaling pathway	1	1	3	3	303	331	Over	TRIAE_CS42_5BL_TGACv1_404509_AA1302530 TRIAE_CS42_5AL_TGACv1_374195_AA1193180 TRIAE_CS42_5BL_TGACv1_405765_AA1334990
4720	Long-term potentiation	1	1	1	1	303	331	Over	TRIAE_CS42_5BL_TGACv1_405765_AA1334990
4730	Long-term depression	1	1	3	3	303	331	Over	TRIAE_CS42_5BL_TGACv1_404509_AA1302530 TRIAE_CS42_5AL_TGACv1_374195_AA1193180 TRIAE_CS42_5BL_TGACv1_405765_AA1334990
4910	Insulin signaling pathway	1	1	3	3	303	331	Over	TRIAE_CS42_2BS_TGACv1_148609_AA0494070 TRIAE_CS42_5BL_TGACv1_405765_AA1334990 TRIAE_CS42_3DL_TGACv1_249444_AA0848950
4914	Progesterone-mediated oocyte maturation	1	1	1	1	303	331	Over	TRIAE_CS42_5BL_TGACv1_405765_AA1334990
4916	Melanogenesis	1	1	1	1	303	331	Over	TRIAE_CS42_5BL_TGACv1_405765_AA1334990
4920	Adipocytokine signaling pathway	1	1	4	4	303	331	Over	TRIAE_CS42_5AL_TGACv1_375546_AA1223470 TRIAE_CS42_5DL_TGACv1_436288_AA1459690 TRIAE_CS42_3B_TGACv1_221394_AA0739380 TRIAE_CS42_3DL_TGACv1_249444_AA0848950
4930	Type II diabetes mellitus	1	1	2	2	303	331	Over	TRIAE_CS42_2BS_TGACv1_148609_AA0494070 TRIAE_CS42_5BL_TGACv1_405765_AA1334990
4940	Type I diabetes mellitus	1	1	1	1	303	331	Over	TRIAE_CS42_2BL_TGACv1_130804_AA0418160
4960	Aldosterone-regulated sodium reabsorption	1	1	1	1	303	331	Over	TRIAE_CS42_5BL_TGACv1_405765_AA1334990
5020	Prion diseases	1	1	1	1	303	331	Over	TRIAE_CS42_5BL_TGACv1_405765_AA1334990
5200	Pathways in cancer	1	1	2	2	303	331	Over	TRIAE_CS42_5AL_TGACv1_377760_AA1249300 TRIAE_CS42_5BL_TGACv1_405765_AA1334990
5210	Colorectal cancer	1	1	1	1	303	331	Over	TRIAE_CS42_5BL_TGACv1_405765_AA1334990
5211	Renal cell carcinoma	1	1	2	2	303	331	Over	TRIAE_CS42_5AL_TGACv1_377760_AA1249300 TRIAE_CS42_5BL_TGACv1_405765_AA1334990
5212	Pancreatic cancer	1	1	1	1	303	331	Over	TRIAE_CS42_5BL_TGACv1_405765_AA1334990
5213	Endometrial cancer	1	1	1	1	303	331	Over	TRIAE_CS42_5BL_TGACv1_405765_AA1334990
5214	Glioma	1	1	1	1	303	331	Over	TRIAE_CS42_5BL_TGACv1_405765_AA1334990
5215	Prostate cancer	1	1	1	1	303	331	Over	TRIAE_CS42_5BL_TGACv1_405765_AA1334990
5216	Thyroid cancer	1	1	1	1	303	331	Over	TRIAE_CS42_5BL_TGACv1_405765_AA1334990
5218	Melanoma	1	1	1	1	303	331	Over	TRIAE_CS42_5BL_TGACv1_405765_AA1334990
5219	Bladder cancer	1	1	1	1	303	331	Over	TRIAE_CS42_5BL_TGACv1_405765_AA1334990
5220	Chronic myeloid leukemia	1	1	1	1	303	331	Over	TRIAE_CS42_5BL_TGACv1_405765_AA1334990
5221	Acute myeloid leukemia	1	1	1	1	303	331	Over	TRIAE_CS42_5BL_TGACv1_405765_AA1334990
5223	Non-small cell lung cancer	1	1	1	1	303	331	Over	TRIAE_CS42_5BL_TGACv1_405765_AA1334990
5410	Hypertrophic cardiomyopathy (HCM)	1	1	1	1	303	331	Over	TRIAE_CS42_3DL_TGACv1_249444_AA0848950

## Sheet: G_0_24_vs_G_5m_37.down
MapID	MapTitle	Pvalue	AdjustedPv	x	y	n	N	EnrichDirect	GeneIDs
500	Starch and sucrose metabolism	5.52647e-182	1.19372e-179	120	313	1415	1622	Under	TRIAE_CS42_3B_TGACv1_224557_AA0797890 TRIAE_CS42_5AL_TGACv1_374619_AA1204630 TRIAE_CS42_4BL_TGACv1_321104_AA1055410 TRIAE_CS42_4AL_TGACv1_290078_AA0981380 TRIAE_CS42_7DS_TGACv1_621614_AA2021150 TRIAE_CS42_3AL_TGACv1_193968_AA0623700 TRIAE_CS42_6AS_TGACv1_486383_AA1560850 TRIAE_CS42_6AS_TGACv1_487896_AA1573490 TRIAE_CS42_5BL_TGACv1_406140_AA1341290 TRIAE_CS42_3B_TGACv1_223344_AA0780610 TRIAE_CS42_…
52	Galactose metabolism	3.48637e-70	3.76528e-68	47	128	1415	1622	Under	TRIAE_CS42_5AL_TGACv1_374619_AA1204630 TRIAE_CS42_4BL_TGACv1_321104_AA1055410 TRIAE_CS42_4AL_TGACv1_290078_AA0981380 TRIAE_CS42_7DS_TGACv1_621614_AA2021150 TRIAE_CS42_6AS_TGACv1_486383_AA1560850 TRIAE_CS42_6AS_TGACv1_487896_AA1573490 TRIAE_CS42_6DS_TGACv1_542882_AA1732150 TRIAE_CS42_7AS_TGACv1_570274_AA1833190 TRIAE_CS42_4DL_TGACv1_342608_AA1117890 TRIAE_CS42_6DS_TGACv1_542882_AA1732120 TRIAE_CS4…
710	Carbon fixation in photosynthetic organisms	8.27828e-63	5.96036e-61	70	157	1415	1622	Under	TRIAE_CS42_3DS_TGACv1_271655_AA0904910 TRIAE_CS42_3AS_TGACv1_210772_AA0678670 TRIAE_CS42_3B_TGACv1_225351_AA0807390 TRIAE_CS42_7BL_TGACv1_576982_AA1861850 TRIAE_CS42_7BL_TGACv1_578216_AA1891270 TRIAE_CS42_4AL_TGACv1_290053_AA0980920 TRIAE_CS42_3AL_TGACv1_193623_AA0615440 TRIAE_CS42_2BS_TGACv1_146427_AA0464800 TRIAE_CS42_4DS_TGACv1_361664_AA1171230 TRIAE_CS42_2DS_TGACv1_177171_AA0567540 TRIAE_CS42…
630	Glyoxylate and dicarboxylate metabolism	6.66721e-55	3.60029e-53	46	115	1415	1622	Under	TRIAE_CS42_2AS_TGACv1_113828_AA0361190 TRIAE_CS42_2DS_TGACv1_177830_AA0585350 TRIAE_CS42_2AL_TGACv1_098021_AA0325500 TRIAE_CS42_5DL_TGACv1_435426_AA1450500 TRIAE_CS42_2BL_TGACv1_131053_AA0421820 TRIAE_CS42_5AL_TGACv1_374395_AA1198810 TRIAE_CS42_2BS_TGACv1_145994_AA0452210 TRIAE_CS42_4AL_TGACv1_290053_AA0980920 TRIAE_CS42_4DS_TGACv1_361664_AA1171230 TRIAE_CS42_2DS_TGACv1_177171_AA0567540 TRIAE_CS4…
460	Cyanoamino acid metabolism	8.59938e-45	3.71493e-43	18	63	1415	1622	Under	TRIAE_CS42_3B_TGACv1_223344_AA0780610 TRIAE_CS42_3DL_TGACv1_250039_AA0861010 TRIAE_CS42_3AL_TGACv1_194185_AA0628080 TRIAE_CS42_6BL_TGACv1_499555_AA1585920 TRIAE_CS42_U_TGACv1_643370_AA2131270 TRIAE_CS42_5BL_TGACv1_404561_AA1304210 TRIAE_CS42_2AL_TGACv1_095348_AA0309770 TRIAE_CS42_5DL_TGACv1_433449_AA1413400 TRIAE_CS42_4BS_TGACv1_329104_AA1097850 TRIAE_CS42_5DL_TGACv1_433449_AA1413410 TRIAE_CS42_3…
940	Phenylpropanoid biosynthesis	1.15723e-40	4.16603e-39	60	124	1415	1622	Under	TRIAE_CS42_2BS_TGACv1_147700_AA0486690 TRIAE_CS42_3B_TGACv1_223344_AA0780610 TRIAE_CS42_1BS_TGACv1_052525_AA0181760 TRIAE_CS42_5DS_TGACv1_458278_AA1493020 TRIAE_CS42_6AS_TGACv1_485212_AA1540230 TRIAE_CS42_3DL_TGACv1_250039_AA0861010 TRIAE_CS42_3AL_TGACv1_194185_AA0628080 TRIAE_CS42_5DL_TGACv1_433853_AA1423720 TRIAE_CS42_7AL_TGACv1_558997_AA1797430 TRIAE_CS42_1DS_TGACv1_080718_AA0252660 TRIAE_CS42…
230	Purine metabolism	1.39758e-33	4.31253e-32	71	133	1415	1622	Under	TRIAE_CS42_2DL_TGACv1_159489_AA0538990 TRIAE_CS42_1AL_TGACv1_002075_AA0038500 TRIAE_CS42_7DS_TGACv1_622424_AA2039460 TRIAE_CS42_1BL_TGACv1_030695_AA0098120 TRIAE_CS42_6BS_TGACv1_515416_AA1669970 TRIAE_CS42_4DL_TGACv1_344434_AA1147110 TRIAE_CS42_7AL_TGACv1_557388_AA1780620 TRIAE_CS42_3AL_TGACv1_196547_AA0661250 TRIAE_CS42_2AL_TGACv1_093139_AA0273060 TRIAE_CS42_5BL_TGACv1_405994_AA1338720 TRIAE_CS4…
260	Glycine, serine and threonine metabolism	2.89361e-30	7.81274e-29	32	74	1415	1622	Under	TRIAE_CS42_1AL_TGACv1_003067_AA0047410 TRIAE_CS42_U_TGACv1_643142_AA2127940 TRIAE_CS42_3AS_TGACv1_210505_AA0673960 TRIAE_CS42_7AS_TGACv1_570299_AA1833530 TRIAE_CS42_4DL_TGACv1_343731_AA1138800 TRIAE_CS42_U_TGACv1_642031_AA2109890 TRIAE_CS42_3DS_TGACv1_272083_AA0914300 TRIAE_CS42_7BS_TGACv1_592784_AA1944290 TRIAE_CS42_5DL_TGACv1_435071_AA1445660 TRIAE_CS42_7DS_TGACv1_622788_AA2045350 TRIAE_CS42_6A…
561	Glycerolipid metabolism	2.27803e-27	5.46728e-26	51	99	1415	1622	Under	TRIAE_CS42_4DL_TGACv1_342900_AA1125000 TRIAE_CS42_2BL_TGACv1_129504_AA0386300 TRIAE_CS42_2BL_TGACv1_129404_AA0382250 TRIAE_CS42_1DL_TGACv1_061722_AA0202360 TRIAE_CS42_3DL_TGACv1_253637_AA0895180 TRIAE_CS42_2DL_TGACv1_160486_AA0551050 TRIAE_CS42_2AL_TGACv1_094225_AA0294790 TRIAE_CS42_4DS_TGACv1_361616_AA1170670 TRIAE_CS42_1AL_TGACv1_001127_AA0025460 TRIAE_CS42_1BL_TGACv1_033598_AA0140580 TRIAE_CS4…
4210	Apoptosis	4.03678e-21	8.71945e-20	80	132	1415	1622	Under	TRIAE_CS42_5AL_TGACv1_374196_AA1193310 TRIAE_CS42_2AS_TGACv1_113871_AA0361760 TRIAE_CS42_2AL_TGACv1_092926_AA0267290 TRIAE_CS42_4DL_TGACv1_342567_AA1116790 TRIAE_CS42_3AS_TGACv1_210534_AA0674880 TRIAE_CS42_7BL_TGACv1_578042_AA1888430 TRIAE_CS42_3B_TGACv1_225194_AA0806060 TRIAE_CS42_4DL_TGACv1_342851_AA1123680 TRIAE_CS42_6AL_TGACv1_470860_AA1496860 TRIAE_CS42_5DS_TGACv1_456847_AA1479050 TRIAE_CS42…
5140	Leishmaniasis	1.08182e-19	2.12429e-18	70	117	1415	1622	Under	TRIAE_CS42_5AL_TGACv1_374196_AA1193310 TRIAE_CS42_2AS_TGACv1_113871_AA0361760 TRIAE_CS42_2AL_TGACv1_092926_AA0267290 TRIAE_CS42_4DL_TGACv1_342567_AA1116790 TRIAE_CS42_3AS_TGACv1_210534_AA0674880 TRIAE_CS42_7BL_TGACv1_578042_AA1888430 TRIAE_CS42_3B_TGACv1_225194_AA0806060 TRIAE_CS42_4DL_TGACv1_342851_AA1123680 TRIAE_CS42_6AL_TGACv1_470860_AA1496860 TRIAE_CS42_5DS_TGACv1_456847_AA1479050 TRIAE_CS42…
620	Pyruvate metabolism	1.20569e-19	2.17025e-18	33	66	1415	1622	Under	TRIAE_CS42_3DS_TGACv1_271655_AA0904910 TRIAE_CS42_4DL_TGACv1_342900_AA1125000 TRIAE_CS42_2BL_TGACv1_131053_AA0421820 TRIAE_CS42_3AS_TGACv1_210772_AA0678670 TRIAE_CS42_3B_TGACv1_225351_AA0807390 TRIAE_CS42_2DS_TGACv1_178366_AA0594650 TRIAE_CS42_U_TGACv1_642031_AA2109890 TRIAE_CS42_6DS_TGACv1_544129_AA1746620 TRIAE_CS42_5DL_TGACv1_434056_AA1428050 TRIAE_CS42_5AL_TGACv1_374560_AA1203240 TRIAE_CS42_3…
4620	Toll-like receptor signaling pathway	4.00212e-19	6.64968e-18	72	119	1415	1622	Under	TRIAE_CS42_5AL_TGACv1_374196_AA1193310 TRIAE_CS42_2AS_TGACv1_113871_AA0361760 TRIAE_CS42_2AL_TGACv1_092926_AA0267290 TRIAE_CS42_4DL_TGACv1_342567_AA1116790 TRIAE_CS42_3AS_TGACv1_210534_AA0674880 TRIAE_CS42_7BL_TGACv1_578042_AA1888430 TRIAE_CS42_3B_TGACv1_225194_AA0806060 TRIAE_CS42_4DL_TGACv1_342851_AA1123680 TRIAE_CS42_6AL_TGACv1_470860_AA1496860 TRIAE_CS42_5DS_TGACv1_456847_AA1479050 TRIAE_CS42…
520	Amino sugar and nucleotide sugar metabolism	5.57348e-19	8.59908e-18	47	85	1415	1622	Under	TRIAE_CS42_6BL_TGACv1_500192_AA1600900 TRIAE_CS42_7BS_TGACv1_598708_AA1959390 TRIAE_CS42_5BL_TGACv1_406140_AA1341290 TRIAE_CS42_4BS_TGACv1_329981_AA1105270 TRIAE_CS42_7BL_TGACv1_578663_AA1898440 TRIAE_CS42_2BL_TGACv1_133752_AA0443120 TRIAE_CS42_6DL_TGACv1_527923_AA1709960 TRIAE_CS42_2DL_TGACv1_159203_AA0534320 TRIAE_CS42_2DL_TGACv1_159203_AA0534310 TRIAE_CS42_7AS_TGACv1_569862_AA1825690 TRIAE_CS4…
910	Nitrogen metabolism	1.03004e-18	1.48325e-17	26	55	1415	1622	Under	TRIAE_CS42_6DL_TGACv1_526318_AA1679410 TRIAE_CS42_3AL_TGACv1_195244_AA0646890 TRIAE_CS42_6AL_TGACv1_471208_AA1504680 TRIAE_CS42_3B_TGACv1_220590_AA0709940 TRIAE_CS42_6BL_TGACv1_499968_AA1596170 TRIAE_CS42_3DL_TGACv1_249778_AA0856160 TRIAE_CS42_6BL_TGACv1_499555_AA1585920 TRIAE_CS42_2BL_TGACv1_129656_AA0391860 TRIAE_CS42_6DL_TGACv1_526914_AA1694970 TRIAE_CS42_U_TGACv1_640900_AA2078630 TRIAE_CS42_2…
592	alpha-Linolenic acid metabolism	7.17873e-18	9.69129e-17	30	60	1415	1622	Under	TRIAE_CS42_6AS_TGACv1_488871_AA1576410 TRIAE_CS42_5DL_TGACv1_434429_AA1435810 TRIAE_CS42_1DL_TGACv1_062999_AA0222780 TRIAE_CS42_7AL_TGACv1_556351_AA1761480 TRIAE_CS42_1BL_TGACv1_030605_AA0095490 TRIAE_CS42_4DL_TGACv1_342852_AA1123810 TRIAE_CS42_5AL_TGACv1_374524_AA1202350 TRIAE_CS42_7DL_TGACv1_604920_AA2003070 TRIAE_CS42_6AS_TGACv1_488396_AA1575340 TRIAE_CS42_4AS_TGACv1_306835_AA1013950 TRIAE_CS4…
4722	Neurotrophin signaling pathway	8.63896e-18	1.09766e-16	77	124	1415	1622	Under	TRIAE_CS42_5AL_TGACv1_374196_AA1193310 TRIAE_CS42_2AS_TGACv1_113871_AA0361760 TRIAE_CS42_2AL_TGACv1_092926_AA0267290 TRIAE_CS42_4DL_TGACv1_342567_AA1116790 TRIAE_CS42_1BL_TGACv1_030293_AA0085660 TRIAE_CS42_3AS_TGACv1_210534_AA0674880 TRIAE_CS42_7BL_TGACv1_578042_AA1888430 TRIAE_CS42_3B_TGACv1_225194_AA0806060 TRIAE_CS42_4DL_TGACv1_342851_AA1123680 TRIAE_CS42_6AL_TGACv1_470860_AA1496860 TRIAE_CS42…
564	Glycerophospholipid metabolism	5.371e-16	6.4452e-15	32	61	1415	1622	Under	TRIAE_CS42_5AL_TGACv1_374237_AA1194650 TRIAE_CS42_1AS_TGACv1_019260_AA0064020 TRIAE_CS42_7DL_TGACv1_602726_AA1966660 TRIAE_CS42_1DL_TGACv1_061722_AA0202360 TRIAE_CS42_1DS_TGACv1_080781_AA0253680 TRIAE_CS42_1BS_TGACv1_049414_AA0152820 TRIAE_CS42_1BL_TGACv1_030448_AA0090880 TRIAE_CS42_3AL_TGACv1_194068_AA0625810 TRIAE_CS42_7BL_TGACv1_579719_AA1909620 TRIAE_CS42_7AL_TGACv1_557519_AA1782440 TRIAE_CS4…
240	Pyrimidine metabolism	2.99907e-14	3.40947e-13	29	55	1415	1622	Under	TRIAE_CS42_7DS_TGACv1_622424_AA2039460 TRIAE_CS42_3DL_TGACv1_249248_AA0843100 TRIAE_CS42_1BL_TGACv1_030695_AA0098120 TRIAE_CS42_4DL_TGACv1_344434_AA1147110 TRIAE_CS42_7AL_TGACv1_557388_AA1780620 TRIAE_CS42_4BS_TGACv1_328589_AA1090600 TRIAE_CS42_4AL_TGACv1_289623_AA0974290 TRIAE_CS42_7DL_TGACv1_602941_AA1972400 TRIAE_CS42_3DS_TGACv1_272324_AA0919020 TRIAE_CS42_4BS_TGACv1_329796_AA1104080 TRIAE_CS4…
941	Flavonoid biosynthesis	2.59434e-13	2.80189e-12	51	84	1415	1622	Under	TRIAE_CS42_2BS_TGACv1_147700_AA0486690 TRIAE_CS42_2DL_TGACv1_157936_AA0502570 TRIAE_CS42_3AL_TGACv1_194953_AA0642620 TRIAE_CS42_4DL_TGACv1_342396_AA1112390 TRIAE_CS42_1BS_TGACv1_049997_AA0165580 TRIAE_CS42_4AS_TGACv1_306371_AA1007170 TRIAE_CS42_2DS_TGACv1_177302_AA0572660 TRIAE_CS42_2DS_TGACv1_177251_AA0570550 TRIAE_CS42_2AS_TGACv1_113722_AA0359920 TRIAE_CS42_4DL_TGACv1_342817_AA1122870 TRIAE_CS4…
860	Porphyrin and chlorophyll metabolism	1.04944e-12	1.07943e-11	28	52	1415	1622	Under	TRIAE_CS42_5AL_TGACv1_376215_AA1233830 TRIAE_CS42_3B_TGACv1_224016_AA0791010 TRIAE_CS42_3DS_TGACv1_274373_AA0935610 TRIAE_CS42_5BL_TGACv1_412328_AA1367790 TRIAE_CS42_6DL_TGACv1_526749_AA1691340 TRIAE_CS42_4AS_TGACv1_308773_AA1029400 TRIAE_CS42_5AL_TGACv1_373971_AA1185940 TRIAE_CS42_3AS_TGACv1_211303_AA0688210 TRIAE_CS42_7AS_TGACv1_570263_AA1833000 TRIAE_CS42_1DS_TGACv1_082196_AA0264140 TRIAE_CS42…
10	Glycolysis / Gluconeogenesis	1.05963e-11	1.04036e-10	48	78	1415	1622	Under	TRIAE_CS42_4DL_TGACv1_342900_AA1125000 TRIAE_CS42_5AL_TGACv1_376003_AA1230550 TRIAE_CS42_6AS_TGACv1_485775_AA1551840 TRIAE_CS42_7BL_TGACv1_578216_AA1891270 TRIAE_CS42_5DL_TGACv1_433720_AA1420530 TRIAE_CS42_2DS_TGACv1_178366_AA0594650 TRIAE_CS42_6BS_TGACv1_513223_AA1635020 TRIAE_CS42_U_TGACv1_642031_AA2109890 TRIAE_CS42_4BS_TGACv1_330835_AA1108980 TRIAE_CS42_5AL_TGACv1_376972_AA1242830 TRIAE_CS42_…
130	Ubiquinone and other terpenoid-quinone biosynthesis	1.52522e-10	1.43238e-09	14	34	1415	1622	Under	TRIAE_CS42_6DL_TGACv1_526902_AA1694710 TRIAE_CS42_6AL_TGACv1_471819_AA1514670 TRIAE_CS42_4DS_TGACv1_361403_AA1167180 TRIAE_CS42_6AS_TGACv1_486551_AA1562560 TRIAE_CS42_5BL_TGACv1_404990_AA1317240 TRIAE_CS42_2BS_TGACv1_146248_AA0460200 TRIAE_CS42_7DL_TGACv1_603154_AA1977180 TRIAE_CS42_5AS_TGACv1_392561_AA1260960 TRIAE_CS42_6AS_TGACv1_485975_AA1555050 TRIAE_CS42_5AL_TGACv1_374320_AA1196790 TRIAE_CS4…
4113	Meiosis - yeast	1.66533e-10	1.4988e-09	12	31	1415	1622	Under	TRIAE_CS42_2DL_TGACv1_159489_AA0538990 TRIAE_CS42_6BS_TGACv1_515416_AA1669970 TRIAE_CS42_2AL_TGACv1_093139_AA0273060 TRIAE_CS42_6DL_TGACv1_526488_AA1685090 TRIAE_CS42_1BL_TGACv1_031563_AA0116200 TRIAE_CS42_2BL_TGACv1_131669_AA0430560 TRIAE_CS42_6AS_TGACv1_485648_AA1549560 TRIAE_CS42_2AS_TGACv1_114644_AA0368560 TRIAE_CS42_U_TGACv1_640941_AA2079940 TRIAE_CS42_1DL_TGACv1_063776_AA0230740 TRIAE_CS42_…
4146	Peroxisome	5.87052e-10	5.07213e-09	28	49	1415	1622	Under	TRIAE_CS42_7AS_TGACv1_570557_AA1837610 TRIAE_CS42_1BL_TGACv1_034650_AA0145190 TRIAE_CS42_7BL_TGACv1_579069_AA1903620 TRIAE_CS42_6AS_TGACv1_486700_AA1564170 TRIAE_CS42_5AL_TGACv1_376544_AA1238210 TRIAE_CS42_4DS_TGACv1_361692_AA1171660 TRIAE_CS42_4DL_TGACv1_343177_AA1131150 TRIAE_CS42_5DL_TGACv1_433839_AA1423490 TRIAE_CS42_4BL_TGACv1_320766_AA1048240 TRIAE_CS42_4BL_TGACv1_320451_AA1039710 TRIAE_CS4…
4142	Lysosome	1.82978e-09	1.52013e-08	13	31	1415	1622	Under	TRIAE_CS42_5AL_TGACv1_378334_AA1252720 TRIAE_CS42_5DL_TGACv1_434496_AA1436980 TRIAE_CS42_5DL_TGACv1_433474_AA1414070 TRIAE_CS42_4AL_TGACv1_288338_AA0945370 TRIAE_CS42_3AS_TGACv1_212164_AA0698340 TRIAE_CS42_3AL_TGACv1_195555_AA0651110 TRIAE_CS42_4BS_TGACv1_330018_AA1105510 TRIAE_CS42_3B_TGACv1_224095_AA0792250 TRIAE_CS42_5BL_TGACv1_404413_AA1298890 TRIAE_CS42_3AL_TGACv1_195187_AA0646130 TRIAE_CS42…
360	Phenylalanine metabolism	2.67604e-09	2.14083e-08	36	59	1415	1622	Under	TRIAE_CS42_1AL_TGACv1_000696_AA0017200 TRIAE_CS42_5DL_TGACv1_434546_AA1437870 TRIAE_CS42_1BS_TGACv1_052525_AA0181760 TRIAE_CS42_6DL_TGACv1_526902_AA1694710 TRIAE_CS42_6AL_TGACv1_471819_AA1514670 TRIAE_CS42_6AS_TGACv1_485212_AA1540230 TRIAE_CS42_7AL_TGACv1_558997_AA1797430 TRIAE_CS42_1DS_TGACv1_080718_AA0252660 TRIAE_CS42_2AL_TGACv1_093793_AA0286830 TRIAE_CS42_2BL_TGACv1_132352_AA0436980 TRIAE_CS4…
400	Phenylalanine, tyrosine and tryptophan biosynthesis	2.98185e-09	2.30029e-08	16	35	1415	1622	Under	TRIAE_CS42_1AL_TGACv1_000696_AA0017200 TRIAE_CS42_6DL_TGACv1_526902_AA1694710 TRIAE_CS42_6AL_TGACv1_471819_AA1514670 TRIAE_CS42_3AS_TGACv1_210505_AA0673960 TRIAE_CS42_3DS_TGACv1_272083_AA0914300 TRIAE_CS42_7BL_TGACv1_577481_AA1876430 TRIAE_CS42_4DL_TGACv1_342747_AA1120860 TRIAE_CS42_6AS_TGACv1_486551_AA1562560 TRIAE_CS42_3B_TGACv1_220850_AA0721310 TRIAE_CS42_3B_TGACv1_221667_AA0746980 TRIAE_CS42_…
270	Cysteine and methionine metabolism	4.23478e-09	3.15418e-08	43	68	1415	1622	Under	TRIAE_CS42_1AS_TGACv1_020114_AA0074820 TRIAE_CS42_6BL_TGACv1_499439_AA1582570 TRIAE_CS42_1DS_TGACv1_081885_AA0263200 TRIAE_CS42_6DL_TGACv1_527981_AA1710420 TRIAE_CS42_6DL_TGACv1_528185_AA1712260 TRIAE_CS42_6BL_TGACv1_502324_AA1624290 TRIAE_CS42_1AS_TGACv1_019685_AA0069860 TRIAE_CS42_6DL_TGACv1_526902_AA1694710 TRIAE_CS42_5AL_TGACv1_376302_AA1235110 TRIAE_CS42_1DS_TGACv1_082230_AA0264230 TRIAE_CS4…
591	Linoleic acid metabolism	2.45283e-08	1.76603e-07	10	25	1415	1622	Under	TRIAE_CS42_6AS_TGACv1_488871_AA1576410 TRIAE_CS42_1DL_TGACv1_062999_AA0222780 TRIAE_CS42_1BL_TGACv1_030605_AA0095490 TRIAE_CS42_1AL_TGACv1_002880_AA0045830 TRIAE_CS42_4DS_TGACv1_362384_AA1179360 TRIAE_CS42_6BS_TGACv1_514287_AA1657950 TRIAE_CS42_4AL_TGACv1_289219_AA0967530 TRIAE_CS42_6DS_TGACv1_543442_AA1740140 TRIAE_CS42_4BS_TGACv1_330068_AA1105770 TRIAE_CS42_6BS_TGACv1_515244_AA1668580
350	Tyrosine metabolism	2.63123e-08	1.83337e-07	25	43	1415	1622	Under	TRIAE_CS42_6BS_TGACv1_515661_AA1671630 TRIAE_CS42_6DL_TGACv1_526902_AA1694710 TRIAE_CS42_6AL_TGACv1_471819_AA1514670 TRIAE_CS42_5AL_TGACv1_376003_AA1230550 TRIAE_CS42_6AS_TGACv1_485775_AA1551840 TRIAE_CS42_5DL_TGACv1_433720_AA1420530 TRIAE_CS42_6BS_TGACv1_513223_AA1635020 TRIAE_CS42_5AL_TGACv1_376972_AA1242830 TRIAE_CS42_6DS_TGACv1_542881_AA1732060 TRIAE_CS42_7DS_TGACv1_625392_AA2065050 TRIAE_CS4…
250	Alanine, aspartate and glutamate metabolism	7.68839e-08	5.18967e-07	19	37	1415	1622	Under	TRIAE_CS42_1AL_TGACv1_002075_AA0038500 TRIAE_CS42_3AL_TGACv1_196547_AA0661250 TRIAE_CS42_3B_TGACv1_220994_AA0726170 TRIAE_CS42_4AL_TGACv1_291775_AA0996540 TRIAE_CS42_2BL_TGACv1_129656_AA0391860 TRIAE_CS42_1BS_TGACv1_049893_AA0163750 TRIAE_CS42_4DS_TGACv1_363000_AA1182990 TRIAE_CS42_U_TGACv1_640900_AA2078630 TRIAE_CS42_5AL_TGACv1_378996_AA1255290 TRIAE_CS42_4DS_TGACv1_361678_AA1171480 TRIAE_CS42_4…
51	Fructose and mannose metabolism	9.20426e-08	6.0246e-07	24	41	1415	1622	Under	TRIAE_CS42_5BL_TGACv1_406140_AA1341290 TRIAE_CS42_7DL_TGACv1_602867_AA1970410 TRIAE_CS42_7BL_TGACv1_578216_AA1891270 TRIAE_CS42_7BL_TGACv1_578664_AA1898450 TRIAE_CS42_7DL_TGACv1_603309_AA1980610 TRIAE_CS42_4DL_TGACv1_344100_AA1143650 TRIAE_CS42_7AL_TGACv1_557283_AA1779230 TRIAE_CS42_4BL_TGACv1_321861_AA1066350 TRIAE_CS42_5BS_TGACv1_423387_AA1375670 TRIAE_CS42_5AS_TGACv1_392499_AA1259600 TRIAE_CS4…
30	Pentose phosphate pathway	9.97948e-08	6.3399e-07	27	45	1415	1622	Under	TRIAE_CS42_3B_TGACv1_222472_AA0765200 TRIAE_CS42_7BL_TGACv1_578216_AA1891270 TRIAE_CS42_7DL_TGACv1_603309_AA1980610 TRIAE_CS42_4DL_TGACv1_344100_AA1143650 TRIAE_CS42_6DS_TGACv1_543202_AA1736930 TRIAE_CS42_7AL_TGACv1_557283_AA1779230 TRIAE_CS42_1DL_TGACv1_061414_AA0194560 TRIAE_CS42_4BL_TGACv1_321861_AA1066350 TRIAE_CS42_5BS_TGACv1_423387_AA1375670 TRIAE_CS42_6BS_TGACv1_513182_AA1633250 TRIAE_CS42…
1040	Biosynthesis of unsaturated fatty acids	1.33967e-07	8.26767e-07	8	21	1415	1622	Under	TRIAE_CS42_1DS_TGACv1_080520_AA0249460 TRIAE_CS42_7AS_TGACv1_569475_AA1816940 TRIAE_CS42_3AS_TGACv1_210809_AA0679530 TRIAE_CS42_5DL_TGACv1_433798_AA1422320 TRIAE_CS42_5BL_TGACv1_407653_AA1358640 TRIAE_CS42_1DL_TGACv1_061266_AA0190540 TRIAE_CS42_U_TGACv1_641493_AA2096420 TRIAE_CS42_3B_TGACv1_221836_AA0751040
760	Nicotinate and nicotinamide metabolism	1.89838e-07	1.13903e-06	3	13	1415	1622	Under	TRIAE_CS42_1BL_TGACv1_030302_AA0086140 TRIAE_CS42_1AL_TGACv1_000202_AA0006030 TRIAE_CS42_1DL_TGACv1_061840_AA0204120
590	Arachidonic acid metabolism	2.64216e-07	1.54245e-06	16	32	1415	1622	Under	TRIAE_CS42_7AS_TGACv1_570557_AA1837610 TRIAE_CS42_2AL_TGACv1_094670_AA0301260 TRIAE_CS42_6AS_TGACv1_486700_AA1564170 TRIAE_CS42_2BL_TGACv1_131413_AA0427390 TRIAE_CS42_2DL_TGACv1_157979_AA0504560 TRIAE_CS42_2AL_TGACv1_097061_AA0322830 TRIAE_CS42_1BL_TGACv1_035559_AA0146840 TRIAE_CS42_7DS_TGACv1_622425_AA2039470 TRIAE_CS42_1BL_TGACv1_031638_AA0117630 TRIAE_CS42_2BL_TGACv1_130467_AA0412070 TRIAE_CS4…
430	Taurine and hypotaurine metabolism	2.79361e-07	1.58795e-06	5	16	1415	1622	Under	TRIAE_CS42_4AL_TGACv1_291775_AA0996540 TRIAE_CS42_4DS_TGACv1_363000_AA1182990 TRIAE_CS42_4AS_TGACv1_308413_AA1027820 TRIAE_CS42_4BS_TGACv1_331478_AA1110020 TRIAE_CS42_3DS_TGACv1_271658_AA0904930
71	Fatty acid metabolism	8.3158e-07	4.60568e-06	21	38	1415	1622	Under	TRIAE_CS42_4DL_TGACv1_342900_AA1125000 TRIAE_CS42_7BL_TGACv1_579069_AA1903620 TRIAE_CS42_5AL_TGACv1_376003_AA1230550 TRIAE_CS42_6AS_TGACv1_485775_AA1551840 TRIAE_CS42_5DL_TGACv1_433720_AA1420530 TRIAE_CS42_6BS_TGACv1_513223_AA1635020 TRIAE_CS42_5AL_TGACv1_376972_AA1242830 TRIAE_CS42_5DL_TGACv1_433839_AA1423490 TRIAE_CS42_4AL_TGACv1_288723_AA0956420 TRIAE_CS42_4BL_TGACv1_320766_AA1048240 TRIAE_CS4…
361	Chlorocyclohexane and chlorobenzene degradation	1.01048e-06	5.45661e-06	31	49	1415	1622	Under	TRIAE_CS42_3B_TGACv1_222723_AA0769450 TRIAE_CS42_U_TGACv1_640691_AA2068620 TRIAE_CS42_3DL_TGACv1_250263_AA0865130 TRIAE_CS42_3DL_TGACv1_251602_AA0882950 TRIAE_CS42_3B_TGACv1_221608_AA0745770 TRIAE_CS42_5DL_TGACv1_434426_AA1435740 TRIAE_CS42_2BS_TGACv1_146925_AA0475480 TRIAE_CS42_5AL_TGACv1_375439_AA1221600 TRIAE_CS42_6DL_TGACv1_526739_AA1691150 TRIAE_CS42_3B_TGACv1_221603_AA0745610 TRIAE_CS42_3AL…
900	Terpenoid backbone biosynthesis	3.12324e-06	1.60624e-05	21	37	1415	1622	Under	TRIAE_CS42_2AL_TGACv1_094225_AA0294800 TRIAE_CS42_1BL_TGACv1_034650_AA0145190 TRIAE_CS42_2BL_TGACv1_129404_AA0382260 TRIAE_CS42_1AL_TGACv1_000208_AA0006160 TRIAE_CS42_3AS_TGACv1_211647_AA0692570 TRIAE_CS42_1BL_TGACv1_030886_AA0103100 TRIAE_CS42_6BL_TGACv1_499495_AA1584260 TRIAE_CS42_4BS_TGACv1_330481_AA1107830 TRIAE_CS42_3B_TGACv1_220592_AA0710080 TRIAE_CS42_4AL_TGACv1_292424_AA0998800 TRIAE_CS42…
2020	Two-component system	3.12324e-06	1.60624e-05	21	37	1415	1622	Under	TRIAE_CS42_2BL_TGACv1_131579_AA0429330 TRIAE_CS42_2AL_TGACv1_093198_AA0274960 TRIAE_CS42_2BL_TGACv1_129656_AA0391860 TRIAE_CS42_2DL_TGACv1_161723_AA0560300 TRIAE_CS42_7BL_TGACv1_578754_AA1899590 TRIAE_CS42_U_TGACv1_640900_AA2078630 TRIAE_CS42_3B_TGACv1_220974_AA0725510 TRIAE_CS42_3DS_TGACv1_271580_AA0902940 TRIAE_CS42_2DS_TGACv1_179233_AA0605490 TRIAE_CS42_7BL_TGACv1_578317_AA1892920 TRIAE_CS42_2…
623	Toluene degradation	6.54372e-06	3.28708e-05	25	40	1415	1622	Under	TRIAE_CS42_1BL_TGACv1_041569_AA0148550 TRIAE_CS42_3AS_TGACv1_210695_AA0677270 TRIAE_CS42_3AS_TGACv1_213553_AA0707300 TRIAE_CS42_4AS_TGACv1_306849_AA1014160 TRIAE_CS42_3B_TGACv1_223208_AA0777960 TRIAE_CS42_6BL_TGACv1_501543_AA1618610 TRIAE_CS42_5AL_TGACv1_376998_AA1243120 TRIAE_CS42_3DS_TGACv1_272355_AA0919490 TRIAE_CS42_1BL_TGACv1_034783_AA0145580 TRIAE_CS42_1AL_TGACv1_000825_AA0019830 TRIAE_CS42…
565	Ether lipid metabolism	6.70162e-06	3.28989e-05	9	20	1415	1622	Under	TRIAE_CS42_1AS_TGACv1_019260_AA0064020 TRIAE_CS42_1DS_TGACv1_080781_AA0253680 TRIAE_CS42_1BS_TGACv1_049414_AA0152820 TRIAE_CS42_4DL_TGACv1_344331_AA1146150 TRIAE_CS42_1DS_TGACv1_080935_AA0255840 TRIAE_CS42_1DL_TGACv1_062226_AA0210880 TRIAE_CS42_1AL_TGACv1_001312_AA0028530 TRIAE_CS42_5DL_TGACv1_433233_AA1406470 TRIAE_CS42_1DL_TGACv1_062226_AA0210890
641	NA	7.22299e-06	3.39166e-05	17	31	1415	1622	Under	TRIAE_CS42_4DL_TGACv1_342900_AA1125000 TRIAE_CS42_5AL_TGACv1_376003_AA1230550 TRIAE_CS42_6AS_TGACv1_485775_AA1551840 TRIAE_CS42_5DL_TGACv1_433720_AA1420530 TRIAE_CS42_6BS_TGACv1_513223_AA1635020 TRIAE_CS42_5AL_TGACv1_376972_AA1242830 TRIAE_CS42_6DS_TGACv1_542881_AA1732060 TRIAE_CS42_2BS_TGACv1_146925_AA0475480 TRIAE_CS42_7AL_TGACv1_556337_AA1761200 TRIAE_CS42_3B_TGACv1_223456_AA0782550 TRIAE_CS42…
4144	Endocytosis	7.22299e-06	3.39166e-05	17	31	1415	1622	Under	TRIAE_CS42_1AS_TGACv1_019260_AA0064020 TRIAE_CS42_4BS_TGACv1_327885_AA1077740 TRIAE_CS42_1DS_TGACv1_080781_AA0253680 TRIAE_CS42_6AS_TGACv1_487025_AA1567510 TRIAE_CS42_6BS_TGACv1_513738_AA1648380 TRIAE_CS42_1BS_TGACv1_049414_AA0152820 TRIAE_CS42_2DL_TGACv1_157888_AA0500440 TRIAE_CS42_6AL_TGACv1_471429_AA1508660 TRIAE_CS42_5DL_TGACv1_433164_AA1404240 TRIAE_CS42_4DL_TGACv1_344331_AA1146150 TRIAE_CS4…
3420	Nucleotide excision repair	8.0689e-06	3.70826e-05	7	17	1415	1622	Under	TRIAE_CS42_2DS_TGACv1_178615_AA0598260 TRIAE_CS42_4DL_TGACv1_344434_AA1147110 TRIAE_CS42_5BL_TGACv1_404633_AA1306830 TRIAE_CS42_5DL_TGACv1_433567_AA1416310 TRIAE_CS42_4AL_TGACv1_289347_AA0969500 TRIAE_CS42_3DS_TGACv1_273465_AA0931420 TRIAE_CS42_7DL_TGACv1_602807_AA1969190
410	beta-Alanine metabolism	8.58987e-06	3.86544e-05	5	14	1415	1622	Under	TRIAE_CS42_4DL_TGACv1_342900_AA1125000 TRIAE_CS42_4AL_TGACv1_291775_AA0996540 TRIAE_CS42_4DS_TGACv1_363000_AA1182990 TRIAE_CS42_4AS_TGACv1_308413_AA1027820 TRIAE_CS42_4BS_TGACv1_331478_AA1110020
960	Tropane, piperidine and pyridine alkaloid biosynthesis	1.29802e-05	5.7219e-05	40	59	1415	1622	Under	TRIAE_CS42_3DL_TGACv1_249505_AA0850260 TRIAE_CS42_3AL_TGACv1_195180_AA0645980 TRIAE_CS42_3AL_TGACv1_195180_AA0645990 TRIAE_CS42_1BL_TGACv1_041569_AA0148550 TRIAE_CS42_2AS_TGACv1_114665_AA0368710 TRIAE_CS42_2AS_TGACv1_112113_AA0330730 TRIAE_CS42_3AS_TGACv1_210695_AA0677270 TRIAE_CS42_3AS_TGACv1_213553_AA0707300 TRIAE_CS42_4AS_TGACv1_306849_AA1014160 TRIAE_CS42_3B_TGACv1_223208_AA0777960 TRIAE_CS42…
4612	Antigen processing and presentation	1.9439e-05	8.39765e-05	4	12	1415	1622	Under	TRIAE_CS42_5AL_TGACv1_378334_AA1252720 TRIAE_CS42_5DL_TGACv1_434496_AA1436980 TRIAE_CS42_3AL_TGACv1_195555_AA0651110 TRIAE_CS42_3B_TGACv1_224095_AA0792250
195	Photosynthesis	2.65595e-05	0.000112487	20	34	1415	1622	Under	TRIAE_CS42_2AS_TGACv1_115550_AA0372550 TRIAE_CS42_2DL_TGACv1_160902_AA0555030 TRIAE_CS42_2BS_TGACv1_151238_AA0498550 TRIAE_CS42_4DL_TGACv1_343277_AA1132640 TRIAE_CS42_U_TGACv1_712630_AA2166950 TRIAE_CS42_2DS_TGACv1_178873_AA0601950 TRIAE_CS42_7AL_TGACv1_556254_AA1759210 TRIAE_CS42_2AL_TGACv1_093902_AA0288990 TRIAE_CS42_2BS_TGACv1_147223_AA0480050 TRIAE_CS42_6AL_TGACv1_472319_AA1520840 TRIAE_CS42_…
380	Tryptophan metabolism	3.58895e-05	0.000149079	39	57	1415	1622	Under	TRIAE_CS42_3B_TGACv1_222351_AA0762810 TRIAE_CS42_4DL_TGACv1_342900_AA1125000 TRIAE_CS42_5BS_TGACv1_423573_AA1379790 TRIAE_CS42_5DS_TGACv1_456986_AA1480690 TRIAE_CS42_2DS_TGACv1_177710_AA0582890 TRIAE_CS42_7DS_TGACv1_623901_AA2057250 TRIAE_CS42_6BL_TGACv1_499555_AA1585920 TRIAE_CS42_5AL_TGACv1_376544_AA1238210 TRIAE_CS42_4DL_TGACv1_343177_AA1131150 TRIAE_CS42_4AL_TGACv1_288723_AA0956420 TRIAE_CS42…
4666	Fc gamma R-mediated phagocytosis	3.78922e-05	0.000154429	12	23	1415	1622	Under	TRIAE_CS42_1AS_TGACv1_019260_AA0064020 TRIAE_CS42_4BS_TGACv1_327885_AA1077740 TRIAE_CS42_1DS_TGACv1_080781_AA0253680 TRIAE_CS42_6BS_TGACv1_513738_AA1648380 TRIAE_CS42_1BS_TGACv1_049414_AA0152820 TRIAE_CS42_7DL_TGACv1_602965_AA1972830 TRIAE_CS42_4DL_TGACv1_344331_AA1146150 TRIAE_CS42_4DL_TGACv1_344691_AA1148960 TRIAE_CS42_1DL_TGACv1_062226_AA0210880 TRIAE_CS42_1AL_TGACv1_001312_AA0028530 TRIAE_CS4…
3320	PPAR signaling pathway	3.88788e-05	0.000155515	7	16	1415	1622	Under	TRIAE_CS42_7BL_TGACv1_579069_AA1903620 TRIAE_CS42_5DL_TGACv1_433839_AA1423490 TRIAE_CS42_4BL_TGACv1_320766_AA1048240 TRIAE_CS42_5BL_TGACv1_405838_AA1336190 TRIAE_CS42_4DL_TGACv1_342987_AA1127120 TRIAE_CS42_4AL_TGACv1_289599_AA0973730 TRIAE_CS42_5AL_TGACv1_375322_AA1219820
480	Glutathione metabolism	5.9617e-05	0.000234132	52	73	1415	1622	Under	TRIAE_CS42_6BL_TGACv1_501543_AA1618600 TRIAE_CS42_2AS_TGACv1_112150_AA0331530 TRIAE_CS42_5BL_TGACv1_405971_AA1338410 TRIAE_CS42_7DS_TGACv1_622424_AA2039460 TRIAE_CS42_1DL_TGACv1_061293_AA0191530 TRIAE_CS42_5AL_TGACv1_375294_AA1219340 TRIAE_CS42_4BS_TGACv1_327885_AA1077750 TRIAE_CS42_7AL_TGACv1_557307_AA1779500 TRIAE_CS42_3AL_TGACv1_195903_AA0655540 TRIAE_CS42_1AL_TGACv1_001900_AA0036430 TRIAE_CS4…
330	Arginine and proline metabolism	6.21915e-05	0.000239881	13	24	1415	1622	Under	TRIAE_CS42_4DL_TGACv1_342900_AA1125000 TRIAE_CS42_2BL_TGACv1_129656_AA0391860 TRIAE_CS42_1BS_TGACv1_049893_AA0163750 TRIAE_CS42_U_TGACv1_640900_AA2078630 TRIAE_CS42_1DL_TGACv1_063179_AA0224700 TRIAE_CS42_3B_TGACv1_220850_AA0721310 TRIAE_CS42_2DL_TGACv1_161369_AA0558280 TRIAE_CS42_3B_TGACv1_223351_AA0780720 TRIAE_CS42_3AS_TGACv1_211194_AA0686560 TRIAE_CS42_4DL_TGACv1_343117_AA1130150 TRIAE_CS42_3D…
626	Naphthalene degradation	9.36059e-05	0.000354717	6	14	1415	1622	Under	TRIAE_CS42_2BS_TGACv1_146925_AA0475480 TRIAE_CS42_3B_TGACv1_223456_AA0782550 TRIAE_CS42_U_TGACv1_642255_AA2114320 TRIAE_CS42_3AL_TGACv1_194605_AA0636620 TRIAE_CS42_2DL_TGACv1_159978_AA0545110 TRIAE_CS42_2BL_TGACv1_131834_AA0432700
5200	Pathways in cancer	0.000130934	0.000487617	9	18	1415	1622	Under	TRIAE_CS42_5DL_TGACv1_433164_AA1404240 TRIAE_CS42_4DL_TGACv1_344691_AA1148960 TRIAE_CS42_4DL_TGACv1_343347_AA1133570 TRIAE_CS42_5DL_TGACv1_433301_AA1408720 TRIAE_CS42_4BL_TGACv1_321535_AA1062000 TRIAE_CS42_4AS_TGACv1_306471_AA1008810 TRIAE_CS42_2DL_TGACv1_158060_AA0507640 TRIAE_CS42_6BL_TGACv1_499492_AA1584180 TRIAE_CS42_6BS_TGACv1_513382_AA1639520
450	Selenoamino acid metabolism	0.00014937	0.000546848	12	22	1415	1622	Under	TRIAE_CS42_5AL_TGACv1_376302_AA1235110 TRIAE_CS42_5DL_TGACv1_433140_AA1403380 TRIAE_CS42_1AS_TGACv1_019763_AA0071170 TRIAE_CS42_4AL_TGACv1_288251_AA0942440 TRIAE_CS42_3B_TGACv1_220850_AA0721310 TRIAE_CS42_3AL_TGACv1_205225_AA0670990 TRIAE_CS42_6BS_TGACv1_514449_AA1659850 TRIAE_CS42_5BL_TGACv1_404315_AA1295260 TRIAE_CS42_7AS_TGACv1_569748_AA1823280 TRIAE_CS42_3DS_TGACv1_271658_AA0904930 TRIAE_CS42…
631	NA	0.000178743	0.000622717	7	15	1415	1622	Under	TRIAE_CS42_4DL_TGACv1_342900_AA1125000 TRIAE_CS42_2BS_TGACv1_146925_AA0475480 TRIAE_CS42_3B_TGACv1_223456_AA0782550 TRIAE_CS42_U_TGACv1_642255_AA2114320 TRIAE_CS42_3AL_TGACv1_194605_AA0636620 TRIAE_CS42_2DL_TGACv1_159978_AA0545110 TRIAE_CS42_2BL_TGACv1_131834_AA0432700
4530	Tight junction	0.000178743	0.000622717	7	15	1415	1622	Under	TRIAE_CS42_1AL_TGACv1_000983_AA0023090 TRIAE_CS42_7BS_TGACv1_592027_AA1928580 TRIAE_CS42_U_TGACv1_642291_AA2115230 TRIAE_CS42_6AS_TGACv1_485648_AA1549560 TRIAE_CS42_2BL_TGACv1_129388_AA0381240 TRIAE_CS42_7AS_TGACv1_569661_AA1821310 TRIAE_CS42_1BL_TGACv1_031394_AA0113100
4920	Adipocytokine signaling pathway	0.000178743	0.000622717	7	15	1415	1622	Under	TRIAE_CS42_7BL_TGACv1_579069_AA1903620 TRIAE_CS42_5DL_TGACv1_433839_AA1423490 TRIAE_CS42_4BL_TGACv1_320766_AA1048240 TRIAE_CS42_5BL_TGACv1_405838_AA1336190 TRIAE_CS42_4DL_TGACv1_342987_AA1127120 TRIAE_CS42_4AL_TGACv1_289599_AA0973730 TRIAE_CS42_5AL_TGACv1_375322_AA1219820
61	Fatty acid biosynthesis	0.000228342	0.000782888	16	27	1415	1622	Under	TRIAE_CS42_6BS_TGACv1_513993_AA1653660 TRIAE_CS42_6DS_TGACv1_544129_AA1746630 TRIAE_CS42_7DL_TGACv1_604001_AA1992200 TRIAE_CS42_1AL_TGACv1_000265_AA0007680 TRIAE_CS42_1DS_TGACv1_080520_AA0249460 TRIAE_CS42_7BL_TGACv1_577459_AA1875750 TRIAE_CS42_1BL_TGACv1_031510_AA0115290 TRIAE_CS42_3AS_TGACv1_210809_AA0679530 TRIAE_CS42_5DL_TGACv1_433798_AA1422320 TRIAE_CS42_1DL_TGACv1_061194_AA0188390 TRIAE_CS4…
190	Oxidative phosphorylation	0.000266258	0.00089862	41	58	1415	1622	Under	TRIAE_CS42_7AL_TGACv1_557348_AA1780090 TRIAE_CS42_6BL_TGACv1_499375_AA1580200 TRIAE_CS42_3B_TGACv1_221731_AA0748630 TRIAE_CS42_2AS_TGACv1_115550_AA0372550 TRIAE_CS42_2BL_TGACv1_129612_AA0390530 TRIAE_CS42_4DL_TGACv1_344124_AA1143990 TRIAE_CS42_2DL_TGACv1_160902_AA0555030 TRIAE_CS42_2AL_TGACv1_093123_AA0272520 TRIAE_CS42_6DL_TGACv1_528541_AA1714900 TRIAE_CS42_4AS_TGACv1_306251_AA1005140 TRIAE_CS42…
3030	DNA replication	0.000358588	0.00119161	11	20	1415	1622	Under	TRIAE_CS42_1BL_TGACv1_030695_AA0098120 TRIAE_CS42_4DL_TGACv1_344434_AA1147110 TRIAE_CS42_5BL_TGACv1_404633_AA1306830 TRIAE_CS42_5DL_TGACv1_433567_AA1416310 TRIAE_CS42_4AL_TGACv1_289347_AA0969500 TRIAE_CS42_4BS_TGACv1_329796_AA1104080 TRIAE_CS42_6AS_TGACv1_485761_AA1551450 TRIAE_CS42_6DS_TGACv1_543687_AA1743130 TRIAE_CS42_6AL_TGACv1_474995_AA1536110 TRIAE_CS42_6BL_TGACv1_500990_AA1612370 TRIAE_CS4…
4940	Type I diabetes mellitus	0.00054298	0.00177703	4	10	1415	1622	Under	TRIAE_CS42_4AL_TGACv1_291775_AA0996540 TRIAE_CS42_4DS_TGACv1_363000_AA1182990 TRIAE_CS42_4AS_TGACv1_308413_AA1027820 TRIAE_CS42_4BS_TGACv1_331478_AA1110020
650	Butanoate metabolism	0.000558841	0.00180164	12	21	1415	1622	Under	TRIAE_CS42_4DL_TGACv1_342900_AA1125000 TRIAE_CS42_4AL_TGACv1_291775_AA0996540 TRIAE_CS42_4AL_TGACv1_288723_AA0956420 TRIAE_CS42_4DS_TGACv1_363000_AA1182990 TRIAE_CS42_4DS_TGACv1_362086_AA1176660 TRIAE_CS42_3B_TGACv1_221899_AA0752630 TRIAE_CS42_5DL_TGACv1_433916_AA1425190 TRIAE_CS42_4AS_TGACv1_308413_AA1027820 TRIAE_CS42_4BS_TGACv1_331478_AA1110020 TRIAE_CS42_2BS_TGACv1_145920_AA0449340 TRIAE_CS42…
982	Drug metabolism - cytochrome P450	0.000731405	0.00232329	75	99	1415	1622	Under	TRIAE_CS42_U_TGACv1_647004_AA2147290 TRIAE_CS42_6BL_TGACv1_501543_AA1618600 TRIAE_CS42_2AS_TGACv1_112150_AA0331530 TRIAE_CS42_7BL_TGACv1_576958_AA1861340 TRIAE_CS42_5BL_TGACv1_405971_AA1338410 TRIAE_CS42_5DL_TGACv1_435257_AA1447910 TRIAE_CS42_U_TGACv1_642039_AA2110040 TRIAE_CS42_1BL_TGACv1_032741_AA0133580 TRIAE_CS42_1DL_TGACv1_061293_AA0191530 TRIAE_CS42_5AL_TGACv1_375294_AA1219340 TRIAE_CS42_7A…
950	Isoquinoline alkaloid biosynthesis	0.000778106	0.00240101	7	14	1415	1622	Under	TRIAE_CS42_6BS_TGACv1_515661_AA1671630 TRIAE_CS42_6DL_TGACv1_526902_AA1694710 TRIAE_CS42_6AL_TGACv1_471819_AA1514670 TRIAE_CS42_6AS_TGACv1_486551_AA1562560 TRIAE_CS42_3B_TGACv1_220850_AA0721310 TRIAE_CS42_6AS_TGACv1_488635_AA1575930 TRIAE_CS42_6DS_TGACv1_543240_AA1737380
5219	Bladder cancer	0.000778106	0.00240101	7	14	1415	1622	Under	TRIAE_CS42_5DL_TGACv1_433164_AA1404240 TRIAE_CS42_4DL_TGACv1_344691_AA1148960 TRIAE_CS42_4DL_TGACv1_343347_AA1133570 TRIAE_CS42_5DL_TGACv1_433301_AA1408720 TRIAE_CS42_4BL_TGACv1_321535_AA1062000 TRIAE_CS42_4AS_TGACv1_306471_AA1008810 TRIAE_CS42_6BS_TGACv1_513382_AA1639520
4120	Ubiquitin mediated proteolysis	0.000821483	0.00249916	29	42	1415	1622	Under	TRIAE_CS42_6AS_TGACv1_486150_AA1557490 TRIAE_CS42_7DS_TGACv1_622653_AA2043310 TRIAE_CS42_7BS_TGACv1_592665_AA1942770 TRIAE_CS42_6AS_TGACv1_487025_AA1567510 TRIAE_CS42_2DL_TGACv1_160120_AA0547040 TRIAE_CS42_2DL_TGACv1_157888_AA0500440 TRIAE_CS42_7AS_TGACv1_569249_AA1811310 TRIAE_CS42_6BL_TGACv1_501447_AA1617650 TRIAE_CS42_2BL_TGACv1_130591_AA0414380 TRIAE_CS42_7AL_TGACv1_556593_AA1766510 TRIAE_CS4…
290	Valine, leucine and isoleucine biosynthesis	0.000860851	0.00258255	10	18	1415	1622	Under	TRIAE_CS42_5DL_TGACv1_438120_AA1467920 TRIAE_CS42_4AS_TGACv1_307232_AA1018650 TRIAE_CS42_1BL_TGACv1_031386_AA0112930 TRIAE_CS42_U_TGACv1_646383_AA2146410 TRIAE_CS42_2DS_TGACv1_177659_AA0582070 TRIAE_CS42_1DL_TGACv1_061144_AA0186870 TRIAE_CS42_1DS_TGACv1_081418_AA0260620 TRIAE_CS42_4DL_TGACv1_342400_AA1112600 TRIAE_CS42_1AL_TGACv1_003992_AA0052130 TRIAE_CS42_2BS_TGACv1_147206_AA0479840
401	Novobiocin biosynthesis	0.00106824	0.00316083	5	11	1415	1622	Under	TRIAE_CS42_6DL_TGACv1_526902_AA1694710 TRIAE_CS42_6AL_TGACv1_471819_AA1514670 TRIAE_CS42_6AS_TGACv1_486551_AA1562560 TRIAE_CS42_3B_TGACv1_220850_AA0721310 TRIAE_CS42_6DS_TGACv1_543240_AA1737380
4912	GnRH signaling pathway	0.00123266	0.00359804	14	23	1415	1622	Under	TRIAE_CS42_1AS_TGACv1_019260_AA0064020 TRIAE_CS42_1DS_TGACv1_080781_AA0253680 TRIAE_CS42_1BS_TGACv1_049414_AA0152820 TRIAE_CS42_5DL_TGACv1_433164_AA1404240 TRIAE_CS42_4DL_TGACv1_344331_AA1146150 TRIAE_CS42_7AL_TGACv1_556593_AA1766510 TRIAE_CS42_4DL_TGACv1_344691_AA1148960 TRIAE_CS42_1BL_TGACv1_031117_AA0108110 TRIAE_CS42_1AL_TGACv1_001312_AA0028530 TRIAE_CS42_1AL_TGACv1_001291_AA0028340 TRIAE_CS4…
603	Glycosphingolipid biosynthesis - globo series	0.00130255	0.00375134	8	15	1415	1622	Under	TRIAE_CS42_1AL_TGACv1_001127_AA0025460 TRIAE_CS42_1BL_TGACv1_033598_AA0140580 TRIAE_CS42_1DL_TGACv1_062105_AA0208810 TRIAE_CS42_1DL_TGACv1_063732_AA0230310 TRIAE_CS42_6AL_TGACv1_472947_AA1527380 TRIAE_CS42_2BS_TGACv1_145956_AA0450690 TRIAE_CS42_1AL_TGACv1_002159_AA0039240 TRIAE_CS42_2AL_TGACv1_096802_AA0321430
600	Sphingolipid metabolism	0.00191108	0.00543149	6	12	1415	1622	Under	TRIAE_CS42_1AL_TGACv1_001127_AA0025460 TRIAE_CS42_1BL_TGACv1_033598_AA0140580 TRIAE_CS42_1DL_TGACv1_063732_AA0230310 TRIAE_CS42_5BL_TGACv1_405934_AA1337890 TRIAE_CS42_1DL_TGACv1_062226_AA0210880 TRIAE_CS42_5DL_TGACv1_433344_AA1410210
3020	RNA polymerase	0.00244622	0.00686212	16	25	1415	1622	Under	TRIAE_CS42_7AL_TGACv1_557388_AA1780620 TRIAE_CS42_4BS_TGACv1_328589_AA1090600 TRIAE_CS42_4AL_TGACv1_289623_AA0974290 TRIAE_CS42_7DL_TGACv1_602941_AA1972400 TRIAE_CS42_3DS_TGACv1_272324_AA0919020 TRIAE_CS42_4BL_TGACv1_322270_AA1070190 TRIAE_CS42_7DS_TGACv1_621953_AA2030190 TRIAE_CS42_6DL_TGACv1_526392_AA1681970 TRIAE_CS42_1DL_TGACv1_061213_AA0189050 TRIAE_CS42_5BL_TGACv1_404132_AA1285860 TRIAE_CS4…
4310	Wnt signaling pathway	0.00263884	0.00730755	4	9	1415	1622	Under	TRIAE_CS42_7DS_TGACv1_622031_AA2031330 TRIAE_CS42_6AS_TGACv1_485648_AA1549560 TRIAE_CS42_1DS_TGACv1_080802_AA0253940 TRIAE_CS42_6BL_TGACv1_499492_AA1584180
310	Lysine degradation	0.00313981	0.00837556	10	17	1415	1622	Under	TRIAE_CS42_4DL_TGACv1_342900_AA1125000 TRIAE_CS42_1AL_TGACv1_000983_AA0023090 TRIAE_CS42_5DL_TGACv1_434039_AA1427760 TRIAE_CS42_4AL_TGACv1_288723_AA0956420 TRIAE_CS42_4AL_TGACv1_290598_AA0987300 TRIAE_CS42_3DL_TGACv1_249562_AA0851520 TRIAE_CS42_5DL_TGACv1_433916_AA1425190 TRIAE_CS42_3B_TGACv1_222297_AA0761550 TRIAE_CS42_6BL_TGACv1_500433_AA1604560 TRIAE_CS42_1BL_TGACv1_031394_AA0113100
624	Polycyclic aromatic hydrocarbon degradation	0.00313981	0.00837556	10	17	1415	1622	Under	TRIAE_CS42_5AL_TGACv1_376003_AA1230550 TRIAE_CS42_6AS_TGACv1_485775_AA1551840 TRIAE_CS42_5DL_TGACv1_433720_AA1420530 TRIAE_CS42_6BS_TGACv1_513223_AA1635020 TRIAE_CS42_5AL_TGACv1_376972_AA1242830 TRIAE_CS42_6DS_TGACv1_542881_AA1732060 TRIAE_CS42_7AL_TGACv1_556337_AA1761200 TRIAE_CS42_7AS_TGACv1_570079_AA1829840 TRIAE_CS42_3DL_TGACv1_249071_AA0836670 TRIAE_CS42_1BS_TGACv1_049466_AA0154250
770	Pantothenate and CoA biosynthesis	0.00314083	0.00837556	2	6	1415	1622	Under	TRIAE_CS42_4AS_TGACv1_307232_AA1018650 TRIAE_CS42_4DL_TGACv1_342400_AA1112600
906	Carotenoid biosynthesis	0.00333402	0.00867649	17	26	1415	1622	Under	TRIAE_CS42_6AL_TGACv1_472263_AA1520120 TRIAE_CS42_6DL_TGACv1_526572_AA1687310 TRIAE_CS42_5BL_TGACv1_404233_AA1291430 TRIAE_CS42_4AL_TGACv1_288810_AA0958640 TRIAE_CS42_2AL_TGACv1_094368_AA0296520 TRIAE_CS42_1AL_TGACv1_001387_AA0029780 TRIAE_CS42_2BL_TGACv1_131798_AA0432350 TRIAE_CS42_5DL_TGACv1_433078_AA1401060 TRIAE_CS42_6BS_TGACv1_513174_AA1632970 TRIAE_CS42_2DL_TGACv1_158673_AA0524320 TRIAE_CS4…
5016	Huntington's disease	0.00333402	0.00867649	17	26	1415	1622	Under	TRIAE_CS42_7AL_TGACv1_557388_AA1780620 TRIAE_CS42_4AL_TGACv1_289623_AA0974290 TRIAE_CS42_7DL_TGACv1_602941_AA1972400 TRIAE_CS42_3DS_TGACv1_272324_AA0919020 TRIAE_CS42_4BL_TGACv1_322270_AA1070190 TRIAE_CS42_7DS_TGACv1_621953_AA2030190 TRIAE_CS42_6DL_TGACv1_526392_AA1681970 TRIAE_CS42_6DL_TGACv1_526515_AA1686020 TRIAE_CS42_5BL_TGACv1_404132_AA1285860 TRIAE_CS42_6AL_TGACv1_471983_AA1516550 TRIAE_CS4…
680	Methane metabolism	0.00392118	0.00999814	34	47	1415	1622	Under	TRIAE_CS42_2AL_TGACv1_098021_AA0325500 TRIAE_CS42_1BS_TGACv1_052525_AA0181760 TRIAE_CS42_6AS_TGACv1_485212_AA1540230 TRIAE_CS42_7AL_TGACv1_558997_AA1797430 TRIAE_CS42_5AL_TGACv1_376544_AA1238210 TRIAE_CS42_4DL_TGACv1_343177_AA1131150 TRIAE_CS42_1DS_TGACv1_080718_AA0252660 TRIAE_CS42_4BL_TGACv1_320451_AA1039710 TRIAE_CS42_2AL_TGACv1_093793_AA0286830 TRIAE_CS42_2BL_TGACv1_132352_AA0436980 TRIAE_CS4…
3410	Base excision repair	0.00398074	0.00999814	14	22	1415	1622	Under	TRIAE_CS42_4DL_TGACv1_344434_AA1147110 TRIAE_CS42_2DL_TGACv1_159491_AA0539030 TRIAE_CS42_2AL_TGACv1_092944_AA0267730 TRIAE_CS42_5BL_TGACv1_404633_AA1306830 TRIAE_CS42_5AL_TGACv1_379808_AA1256860 TRIAE_CS42_5DL_TGACv1_433567_AA1416310 TRIAE_CS42_4AL_TGACv1_289347_AA0969500 TRIAE_CS42_3B_TGACv1_220828_AA0720620 TRIAE_CS42_1BL_TGACv1_031597_AA0116850 TRIAE_CS42_7DS_TGACv1_621781_AA2025940 TRIAE_CS42…
3430	Mismatch repair	0.00398074	0.00999814	14	22	1415	1622	Under	TRIAE_CS42_2DS_TGACv1_178615_AA0598260 TRIAE_CS42_4DL_TGACv1_344434_AA1147110 TRIAE_CS42_5BL_TGACv1_404633_AA1306830 TRIAE_CS42_5DL_TGACv1_433567_AA1416310 TRIAE_CS42_4AL_TGACv1_289347_AA0969500 TRIAE_CS42_4BS_TGACv1_329796_AA1104080 TRIAE_CS42_6AS_TGACv1_485761_AA1551450 TRIAE_CS42_2AS_TGACv1_113182_AA0352660 TRIAE_CS42_6DS_TGACv1_543687_AA1743130 TRIAE_CS42_4BL_TGACv1_320760_AA1048030 TRIAE_CS4…
901	Indole alkaloid biosynthesis	0.0047347	0.0116215	5	10	1415	1622	Under	TRIAE_CS42_4DL_TGACv1_343465_AA1134870 TRIAE_CS42_3DL_TGACv1_250804_AA0873420 TRIAE_CS42_3AL_TGACv1_196975_AA0664040 TRIAE_CS42_3DL_TGACv1_249245_AA0843010 TRIAE_CS42_2AL_TGACv1_093186_AA0274490
4350	TGF-beta signaling pathway	0.0047347	0.0116215	5	10	1415	1622	Under	TRIAE_CS42_7DS_TGACv1_622031_AA2031330 TRIAE_CS42_6AS_TGACv1_485648_AA1549560 TRIAE_CS42_4DL_TGACv1_344691_AA1148960 TRIAE_CS42_1DS_TGACv1_080802_AA0253940 TRIAE_CS42_6BL_TGACv1_499492_AA1584180
983	Drug metabolism - other enzymes	0.00544638	0.0132182	15	23	1415	1622	Under	TRIAE_CS42_2AS_TGACv1_114665_AA0368710 TRIAE_CS42_5DL_TGACv1_434630_AA1439130 TRIAE_CS42_2AS_TGACv1_112113_AA0330730 TRIAE_CS42_2AS_TGACv1_112113_AA0330770 TRIAE_CS42_4BL_TGACv1_321603_AA1062880 TRIAE_CS42_6AL_TGACv1_473668_AA1532290 TRIAE_CS42_6BS_TGACv1_514546_AA1661320 TRIAE_CS42_5BL_TGACv1_404876_AA1313730 TRIAE_CS42_7DL_TGACv1_603035_AA1974240 TRIAE_CS42_6DS_TGACv1_543848_AA1744660 TRIAE_CS4…
531	Glycosaminoglycan degradation	0.00743344	0.0176442	1	4	1415	1622	Under	TRIAE_CS42_3AL_TGACv1_195187_AA0646130
2010	ABC transporters	0.00743344	0.0176442	1	4	1415	1622	Under	TRIAE_CS42_6BL_TGACv1_499775_AA1591420
300	Lysine biosynthesis	0.00779007	0.0182897	6	11	1415	1622	Under	TRIAE_CS42_6AS_TGACv1_486199_AA1558070 TRIAE_CS42_5AS_TGACv1_394458_AA1280470 TRIAE_CS42_5DL_TGACv1_434039_AA1427760 TRIAE_CS42_5DL_TGACv1_435071_AA1445660 TRIAE_CS42_4AS_TGACv1_306580_AA1010470 TRIAE_CS42_1DL_TGACv1_061095_AA0184940
4020	Calcium signaling pathway	0.0118907	0.02755	4	8	1415	1622	Under	TRIAE_CS42_5DL_TGACv1_433164_AA1404240 TRIAE_CS42_3AS_TGACv1_211026_AA0683370 TRIAE_CS42_2BS_TGACv1_146806_AA0473260 TRIAE_CS42_2DS_TGACv1_177840_AA0585650
4712	Circadian rhythm - plant	0.0119894	0.02755	7	12	1415	1622	Under	TRIAE_CS42_5BL_TGACv1_404201_AA1289860 TRIAE_CS42_5AL_TGACv1_375837_AA1227780 TRIAE_CS42_5DL_TGACv1_433802_AA1422450 TRIAE_CS42_6AS_TGACv1_485778_AA1551950 TRIAE_CS42_1DL_TGACv1_063000_AA0222810 TRIAE_CS42_2BS_TGACv1_146376_AA0463740 TRIAE_CS42_1BL_TGACv1_033287_AA0138460
830	Retinol metabolism	0.0147202	0.033469	11	17	1415	1622	Under	TRIAE_CS42_5AL_TGACv1_376003_AA1230550 TRIAE_CS42_6AS_TGACv1_485775_AA1551840 TRIAE_CS42_5DL_TGACv1_433720_AA1420530 TRIAE_CS42_6BS_TGACv1_513223_AA1635020 TRIAE_CS42_4DS_TGACv1_361692_AA1171660 TRIAE_CS42_5AL_TGACv1_376972_AA1242830 TRIAE_CS42_6DS_TGACv1_542881_AA1732060 TRIAE_CS42_7AL_TGACv1_556337_AA1761200 TRIAE_CS42_7AS_TGACv1_570079_AA1829840 TRIAE_CS42_3DL_TGACv1_249071_AA0836670 TRIAE_CS4…
980	Metabolism of xenobiotics by cytochrome P450	0.0155001	0.0348753	49	64	1415	1622	Under	TRIAE_CS42_6BL_TGACv1_501543_AA1618600 TRIAE_CS42_2AS_TGACv1_112150_AA0331530 TRIAE_CS42_5BL_TGACv1_405971_AA1338410 TRIAE_CS42_1DL_TGACv1_061293_AA0191530 TRIAE_CS42_5AL_TGACv1_375294_AA1219340 TRIAE_CS42_4BS_TGACv1_327885_AA1077750 TRIAE_CS42_3AL_TGACv1_195903_AA0655540 TRIAE_CS42_1AL_TGACv1_001900_AA0036430 TRIAE_CS42_1BL_TGACv1_031893_AA0122280 TRIAE_CS42_5AL_TGACv1_376003_AA1230550 TRIAE_CS4…
970	Aminoacyl-tRNA biosynthesis	0.0157059	0.0349739	15	22	1415	1622	Under	TRIAE_CS42_5DL_TGACv1_438120_AA1467920 TRIAE_CS42_1BL_TGACv1_031386_AA0112930 TRIAE_CS42_3B_TGACv1_223464_AA0782650 TRIAE_CS42_1DS_TGACv1_080249_AA0244240 TRIAE_CS42_U_TGACv1_646383_AA2146410 TRIAE_CS42_2DS_TGACv1_177659_AA0582070 TRIAE_CS42_3DL_TGACv1_249940_AA0858870 TRIAE_CS42_1BL_TGACv1_032451_AA0130060 TRIAE_CS42_1DL_TGACv1_061144_AA0186870 TRIAE_CS42_1AL_TGACv1_003992_AA0052130 TRIAE_CS42_3…
903	Limonene and pinene degradation	0.0168388	0.0356586	2	5	1415	1622	Under	TRIAE_CS42_4DL_TGACv1_342900_AA1125000 TRIAE_CS42_6AL_TGACv1_471026_AA1501180
945	Stilbenoid, diarylheptanoid and gingerol biosynthesis	0.0168388	0.0356586	2	5	1415	1622	Under	TRIAE_CS42_4AL_TGACv1_288502_AA0950370 TRIAE_CS42_3AL_TGACv1_194598_AA0636520
4011	MAPK signaling pathway - yeast	0.0168388	0.0356586	2	5	1415	1622	Under	TRIAE_CS42_4AS_TGACv1_309190_AA1030550 TRIAE_CS42_4BL_TGACv1_321341_AA1059230
4114	Oocyte meiosis	0.0168388	0.0356586	2	5	1415	1622	Under	TRIAE_CS42_6AS_TGACv1_485648_AA1549560 TRIAE_CS42_4DL_TGACv1_344691_AA1148960
4626	Plant-pathogen interaction	0.0168388	0.0356586	2	5	1415	1622	Under	TRIAE_CS42_6BL_TGACv1_503184_AA1627420 TRIAE_CS42_6AL_TGACv1_472646_AA1524360
511	Other glycan degradation	0.0192921	0.0400683	5	9	1415	1622	Under	TRIAE_CS42_6AL_TGACv1_471081_AA1502410 TRIAE_CS42_6BL_TGACv1_502081_AA1622900 TRIAE_CS42_6DL_TGACv1_527510_AA1705020 TRIAE_CS42_1AL_TGACv1_000843_AA0020200 TRIAE_CS42_7AL_TGACv1_556139_AA1756720
601	Glycosphingolipid biosynthesis - lacto and neolacto series	0.0192921	0.0400683	5	9	1415	1622	Under	TRIAE_CS42_1DL_TGACv1_062105_AA0208810 TRIAE_CS42_6AL_TGACv1_472947_AA1527380 TRIAE_CS42_2BS_TGACv1_145956_AA0450690 TRIAE_CS42_1AL_TGACv1_002159_AA0039240 TRIAE_CS42_2AL_TGACv1_096802_AA0321430
920	Sulfur metabolism	0.0197852	0.040701	12	18	1415	1622	Under	TRIAE_CS42_5AL_TGACv1_376302_AA1235110 TRIAE_CS42_5DL_TGACv1_433140_AA1403380 TRIAE_CS42_6BL_TGACv1_501948_AA1621830 TRIAE_CS42_4AL_TGACv1_288251_AA0942440 TRIAE_CS42_4DL_TGACv1_343055_AA1128650 TRIAE_CS42_3B_TGACv1_220850_AA0721310 TRIAE_CS42_3AL_TGACv1_205225_AA0670990 TRIAE_CS42_6BS_TGACv1_514449_AA1659850 TRIAE_CS42_5BL_TGACv1_404315_AA1295260 TRIAE_CS42_7AS_TGACv1_569748_AA1823280 TRIAE_CS42…
4010	MAPK signaling pathway	0.0201944	0.0411509	16	23	1415	1622	Under	TRIAE_CS42_2BL_TGACv1_129653_AA0391780 TRIAE_CS42_1BL_TGACv1_030293_AA0085660 TRIAE_CS42_7BS_TGACv1_592027_AA1928580 TRIAE_CS42_1BL_TGACv1_031022_AA0105970 TRIAE_CS42_U_TGACv1_642291_AA2115230 TRIAE_CS42_2AL_TGACv1_094593_AA0300040 TRIAE_CS42_5DL_TGACv1_433164_AA1404240 TRIAE_CS42_7AL_TGACv1_556593_AA1766510 TRIAE_CS42_2BL_TGACv1_129388_AA0381240 TRIAE_CS42_4DL_TGACv1_344691_AA1148960 TRIAE_CS42_…
562	Inositol phosphate metabolism	0.0250024	0.0504722	29	39	1415	1622	Under	TRIAE_CS42_7BL_TGACv1_577127_AA1866660 TRIAE_CS42_4BS_TGACv1_327885_AA1077740 TRIAE_CS42_6BS_TGACv1_513738_AA1648380 TRIAE_CS42_7DS_TGACv1_621640_AA2021920 TRIAE_CS42_1DL_TGACv1_062405_AA0214010 TRIAE_CS42_4DS_TGACv1_361621_AA1170770 TRIAE_CS42_6DL_TGACv1_527333_AA1702370 TRIAE_CS42_3B_TGACv1_225709_AA0811330 TRIAE_CS42_5BL_TGACv1_411819_AA1367620 TRIAE_CS42_5BL_TGACv1_406689_AA1348660 TRIAE_CS42…
740	Riboflavin metabolism	0.0255076	0.0510151	17	24	1415	1622	Under	TRIAE_CS42_6BS_TGACv1_515661_AA1671630 TRIAE_CS42_3B_TGACv1_222723_AA0769450 TRIAE_CS42_3DL_TGACv1_250263_AA0865130 TRIAE_CS42_3DL_TGACv1_251602_AA0882950 TRIAE_CS42_3B_TGACv1_221608_AA0745770 TRIAE_CS42_5DL_TGACv1_434426_AA1435740 TRIAE_CS42_5AL_TGACv1_375439_AA1221600 TRIAE_CS42_6DL_TGACv1_526739_AA1691150 TRIAE_CS42_3AL_TGACv1_194575_AA0636150 TRIAE_CS42_4DL_TGACv1_344594_AA1148220 TRIAE_CS42_…
4270	Vascular smooth muscle contraction	0.0289971	0.0574621	6	10	1415	1622	Under	TRIAE_CS42_7DS_TGACv1_622031_AA2031330 TRIAE_CS42_5BL_TGACv1_404540_AA1303440 TRIAE_CS42_3DL_TGACv1_249487_AA0849910 TRIAE_CS42_4DL_TGACv1_344691_AA1148960 TRIAE_CS42_1DS_TGACv1_080802_AA0253940 TRIAE_CS42_6BS_TGACv1_513382_AA1639520
904	Diterpenoid biosynthesis	0.0305367	0.0594228	3	6	1415	1622	Under	TRIAE_CS42_2AL_TGACv1_095602_AA0312740 TRIAE_CS42_6DL_TGACv1_526414_AA1682800 TRIAE_CS42_2DL_TGACv1_159551_AA0539690
3060	Protein export	0.0305367	0.0594228	3	6	1415	1622	Under	TRIAE_CS42_5AL_TGACv1_374864_AA1210420 TRIAE_CS42_5BL_TGACv1_405521_AA1329400 TRIAE_CS42_5BL_TGACv1_404126_AA1285360
643	Styrene degradation	0.0411154	0.0785922	7	11	1415	1622	Under	TRIAE_CS42_6BL_TGACv1_499555_AA1585920 TRIAE_CS42_7DS_TGACv1_625392_AA2065050 TRIAE_CS42_4AL_TGACv1_288271_AA0943020 TRIAE_CS42_5DS_TGACv1_458182_AA1492610 TRIAE_CS42_7AS_TGACv1_569820_AA1824670 TRIAE_CS42_3DS_TGACv1_273132_AA0928700 TRIAE_CS42_5AL_TGACv1_375515_AA1223050
4730	Long-term depression	0.0411154	0.0785922	7	11	1415	1622	Under	TRIAE_CS42_5BL_TGACv1_404540_AA1303440 TRIAE_CS42_3DL_TGACv1_249487_AA0849910 TRIAE_CS42_6AS_TGACv1_485648_AA1549560 TRIAE_CS42_4DL_TGACv1_344691_AA1148960 TRIAE_CS42_1BS_TGACv1_049477_AA0154500 TRIAE_CS42_7AS_TGACv1_571503_AA1848180 TRIAE_CS42_6BS_TGACv1_513382_AA1639520
730	Thiamine metabolism	0.0445501	0.0836767	1	3	1415	1622	Under	TRIAE_CS42_7DS_TGACv1_624564_AA2061960
4330	Notch signaling pathway	0.0445501	0.0836767	1	3	1415	1622	Under	TRIAE_CS42_6BL_TGACv1_499492_AA1584180
364	Fluorobenzoate degradation	0.0484898	0.088761	4	7	1415	1622	Under	TRIAE_CS42_U_TGACv1_640691_AA2068620 TRIAE_CS42_1AL_TGACv1_002236_AA0039950 TRIAE_CS42_1DL_TGACv1_061149_AA0187130 TRIAE_CS42_1AL_TGACv1_000886_AA0021110
627	Aminobenzoate degradation	0.0484898	0.088761	4	7	1415	1622	Under	TRIAE_CS42_U_TGACv1_640691_AA2068620 TRIAE_CS42_1AL_TGACv1_002236_AA0039950 TRIAE_CS42_1DL_TGACv1_061149_AA0187130 TRIAE_CS42_1AL_TGACv1_000886_AA0021110
750	Vitamin B6 metabolism	0.0484898	0.088761	4	7	1415	1622	Under	TRIAE_CS42_2BL_TGACv1_129693_AA0392820 TRIAE_CS42_2AL_TGACv1_093325_AA0277700 TRIAE_CS42_2AL_TGACv1_093025_AA0269770 TRIAE_CS42_5DL_TGACv1_433785_AA1422020
944	Flavone and flavonol biosynthesis	0.0556784	0.101063	8	12	1415	1622	Under	TRIAE_CS42_3DL_TGACv1_252611_AA0891030 TRIAE_CS42_7AS_TGACv1_569588_AA1819830 TRIAE_CS42_7DS_TGACv1_624041_AA2058460 TRIAE_CS42_5DL_TGACv1_434375_AA1434860 TRIAE_CS42_5BL_TGACv1_406078_AA1340380 TRIAE_CS42_2BL_TGACv1_129393_AA0381510 TRIAE_CS42_U_TGACv1_641782_AA2104210 TRIAE_CS42_1DS_TGACv1_080186_AA0242420
280	Valine, leucine and isoleucine degradation	0.0624617	0.112431	17	23	1415	1622	Under	TRIAE_CS42_4DL_TGACv1_342900_AA1125000 TRIAE_CS42_U_TGACv1_642031_AA2109890 TRIAE_CS42_2AL_TGACv1_094336_AA0295990 TRIAE_CS42_4AL_TGACv1_288723_AA0956420 TRIAE_CS42_5BL_TGACv1_411819_AA1367620 TRIAE_CS42_4AS_TGACv1_307232_AA1018650 TRIAE_CS42_1BS_TGACv1_052072_AA0181280 TRIAE_CS42_1BL_TGACv1_031159_AA0108940 TRIAE_CS42_1AL_TGACv1_000597_AA0015440 TRIAE_CS42_5DL_TGACv1_433916_AA1425190 TRIAE_CS42_…
53	Ascorbate and aldarate metabolism	0.0726475	0.129685	9	13	1415	1622	Under	TRIAE_CS42_4DL_TGACv1_342900_AA1125000 TRIAE_CS42_2DS_TGACv1_177468_AA0577980 TRIAE_CS42_2BS_TGACv1_146663_AA0470350 TRIAE_CS42_1DL_TGACv1_061414_AA0194560 TRIAE_CS42_4BL_TGACv1_320568_AA1043520 TRIAE_CS42_2DS_TGACv1_180302_AA0610730 TRIAE_CS42_7DS_TGACv1_622248_AA2036300 TRIAE_CS42_2AS_TGACv1_113119_AA0351500 TRIAE_CS42_2BS_TGACv1_146460_AA0465690
340	Histidine metabolism	0.0816668	0.138898	2	4	1415	1622	Under	TRIAE_CS42_4DL_TGACv1_342900_AA1125000 TRIAE_CS42_3AL_TGACv1_194324_AA0631050
4110	Cell cycle	0.0816668	0.138898	2	4	1415	1622	Under	TRIAE_CS42_3AL_TGACv1_194104_AA0626540 TRIAE_CS42_6BL_TGACv1_499492_AA1584180
4111	Cell cycle - yeast	0.0816668	0.138898	2	4	1415	1622	Under	TRIAE_CS42_3AS_TGACv1_210583_AA0675430 TRIAE_CS42_6AS_TGACv1_485648_AA1549560
4670	Leukocyte transendothelial migration	0.0816668	0.138898	2	4	1415	1622	Under	TRIAE_CS42_7DS_TGACv1_622031_AA2031330 TRIAE_CS42_1DS_TGACv1_080802_AA0253940
5130	Pathogenic Escherichia coli infection	0.0816668	0.138898	2	4	1415	1622	Under	TRIAE_CS42_7DS_TGACv1_622031_AA2031330 TRIAE_CS42_1DS_TGACv1_080802_AA0253940
5340	Primary immunodeficiency	0.0816668	0.138898	2	4	1415	1622	Under	TRIAE_CS42_7DL_TGACv1_602965_AA1972830 TRIAE_CS42_6AL_TGACv1_475510_AA1536580
930	Caprolactam degradation	0.0960279	0.160791	6	9	1415	1622	Under	TRIAE_CS42_4AL_TGACv1_288723_AA0956420 TRIAE_CS42_1DL_TGACv1_061414_AA0194560 TRIAE_CS42_4BL_TGACv1_320568_AA1043520 TRIAE_CS42_5DL_TGACv1_433916_AA1425190 TRIAE_CS42_2AS_TGACv1_113119_AA0351500 TRIAE_CS42_2BS_TGACv1_146460_AA0465690
4510	Focal adhesion	0.0960279	0.160791	6	9	1415	1622	Under	TRIAE_CS42_7DS_TGACv1_622031_AA2031330 TRIAE_CS42_5DL_TGACv1_433164_AA1404240 TRIAE_CS42_4DL_TGACv1_344691_AA1148960 TRIAE_CS42_1DS_TGACv1_080802_AA0253940 TRIAE_CS42_U_TGACv1_643560_AA2132980 TRIAE_CS42_7BS_TGACv1_592578_AA1940630
4070	Phosphatidylinositol signaling system	0.103564	0.172075	24	31	1415	1622	Under	TRIAE_CS42_7BL_TGACv1_577127_AA1866660 TRIAE_CS42_4BS_TGACv1_327885_AA1077740 TRIAE_CS42_6BS_TGACv1_513738_AA1648380 TRIAE_CS42_7DS_TGACv1_621640_AA2021920 TRIAE_CS42_3AL_TGACv1_194068_AA0625810 TRIAE_CS42_1DL_TGACv1_062405_AA0214010 TRIAE_CS42_4DS_TGACv1_361621_AA1170770 TRIAE_CS42_6DL_TGACv1_527333_AA1702370 TRIAE_CS42_3B_TGACv1_225709_AA0811330 TRIAE_CS42_1BS_TGACv1_049815_AA0162020 TRIAE_CS42…
720	Reductive carboxylate cycle (CO2 fixation)	0.111594	0.184002	18	24	1415	1622	Under	TRIAE_CS42_3DS_TGACv1_271655_AA0904910 TRIAE_CS42_3AL_TGACv1_195549_AA0651000 TRIAE_CS42_3AS_TGACv1_210772_AA0678670 TRIAE_CS42_3B_TGACv1_225351_AA0807390 TRIAE_CS42_2DS_TGACv1_178366_AA0594650 TRIAE_CS42_5DL_TGACv1_434056_AA1428050 TRIAE_CS42_7BL_TGACv1_577218_AA1869310 TRIAE_CS42_5AL_TGACv1_377311_AA1245830 TRIAE_CS42_7AS_TGACv1_569265_AA1811990 TRIAE_CS42_7AL_TGACv1_560290_AA1802000 TRIAE_CS42…
532	Glycosaminoglycan biosynthesis - chondroitin sulfate	0.124755	0.191314	7	10	1415	1622	Under	TRIAE_CS42_1BL_TGACv1_031898_AA0122330 TRIAE_CS42_1AL_TGACv1_001103_AA0025080 TRIAE_CS42_3DS_TGACv1_273070_AA0928000 TRIAE_CS42_5BL_TGACv1_409258_AA1365630 TRIAE_CS42_3B_TGACv1_222344_AA0762570 TRIAE_CS42_1DL_TGACv1_063480_AA0227730 TRIAE_CS42_3AS_TGACv1_210935_AA0681550
534	Glycosaminoglycan biosynthesis - heparan sulfate	0.124755	0.191314	7	10	1415	1622	Under	TRIAE_CS42_1BL_TGACv1_031898_AA0122330 TRIAE_CS42_1AL_TGACv1_001103_AA0025080 TRIAE_CS42_3DS_TGACv1_273070_AA0928000 TRIAE_CS42_5BL_TGACv1_409258_AA1365630 TRIAE_CS42_3B_TGACv1_222344_AA0762570 TRIAE_CS42_1DL_TGACv1_063480_AA0227730 TRIAE_CS42_3AS_TGACv1_210935_AA0681550
2030	Bacterial chemotaxis	0.124755	0.191314	7	10	1415	1622	Under	TRIAE_CS42_7BL_TGACv1_578754_AA1899590 TRIAE_CS42_3B_TGACv1_220974_AA0725510 TRIAE_CS42_3DS_TGACv1_271580_AA0902940 TRIAE_CS42_2DS_TGACv1_179233_AA0605490 TRIAE_CS42_3AL_TGACv1_193894_AA0622050 TRIAE_CS42_1AL_TGACv1_000433_AA0012040 TRIAE_CS42_3DL_TGACv1_252403_AA0889850
5014	Amyotrophic lateral sclerosis (ALS)	0.124755	0.191314	7	10	1415	1622	Under	TRIAE_CS42_1BL_TGACv1_030293_AA0085660 TRIAE_CS42_5AL_TGACv1_376544_AA1238210 TRIAE_CS42_4DL_TGACv1_343177_AA1131150 TRIAE_CS42_1BL_TGACv1_031022_AA0105970 TRIAE_CS42_4BL_TGACv1_320451_AA1039710 TRIAE_CS42_U_TGACv1_640838_AA2076560 TRIAE_CS42_6DS_TGACv1_545065_AA1749890
540	Lipopolysaccharide biosynthesis	0.124885	0.191314	3	5	1415	1622	Under	TRIAE_CS42_4BS_TGACv1_330227_AA1106570 TRIAE_CS42_4DS_TGACv1_361979_AA1175240 TRIAE_CS42_4AL_TGACv1_290666_AA0988080
632	NA	0.124885	0.191314	3	5	1415	1622	Under	TRIAE_CS42_6BL_TGACv1_499555_AA1585920 TRIAE_CS42_3DS_TGACv1_273132_AA0928700 TRIAE_CS42_6AL_TGACv1_472556_AA1523550
785	Lipoic acid metabolism	0.124885	0.191314	3	5	1415	1622	Under	TRIAE_CS42_5DS_TGACv1_458169_AA1492490 TRIAE_CS42_5BS_TGACv1_424265_AA1388230 TRIAE_CS42_5AS_TGACv1_392923_AA1266300
908	Zeatin biosynthesis	0.124885	0.191314	3	5	1415	1622	Under	TRIAE_CS42_3DL_TGACv1_249285_AA0844270 TRIAE_CS42_U_TGACv1_641487_AA2096190 TRIAE_CS42_7DL_TGACv1_603091_AA1975740
4062	Chemokine signaling pathway	0.124885	0.191314	3	5	1415	1622	Under	TRIAE_CS42_7DS_TGACv1_622031_AA2031330 TRIAE_CS42_4DL_TGACv1_344691_AA1148960 TRIAE_CS42_1DS_TGACv1_080802_AA0253940
4360	Axon guidance	0.124885	0.191314	3	5	1415	1622	Under	TRIAE_CS42_7DS_TGACv1_622031_AA2031330 TRIAE_CS42_4DL_TGACv1_344691_AA1148960 TRIAE_CS42_1DS_TGACv1_080802_AA0253940
966	Glucosinolate biosynthesis	0.143604	0.218439	21	27	1415	1622	Under	TRIAE_CS42_5BS_TGACv1_423573_AA1379790 TRIAE_CS42_5DS_TGACv1_456986_AA1480690 TRIAE_CS42_2DS_TGACv1_177710_AA0582890 TRIAE_CS42_7DS_TGACv1_623901_AA2057250 TRIAE_CS42_1BL_TGACv1_030460_AA0091440 TRIAE_CS42_4AL_TGACv1_289850_AA0977840 TRIAE_CS42_2BS_TGACv1_149924_AA0497820 TRIAE_CS42_2DL_TGACv1_158329_AA0515810 TRIAE_CS42_7BL_TGACv1_576975_AA1861730 TRIAE_CS42_7BS_TGACv1_593428_AA1951460 TRIAE_CS4…
3018	RNA degradation	0.17206	0.25631	4	6	1415	1622	Under	TRIAE_CS42_1AL_TGACv1_001755_AA0034720 TRIAE_CS42_5DL_TGACv1_434788_AA1441650 TRIAE_CS42_5BL_TGACv1_409011_AA1365200 TRIAE_CS42_6DL_TGACv1_527708_AA1707780
4012	ErbB signaling pathway	0.17206	0.25631	4	6	1415	1622	Under	TRIAE_CS42_5DL_TGACv1_433164_AA1404240 TRIAE_CS42_4DL_TGACv1_344691_AA1148960 TRIAE_CS42_3AS_TGACv1_211026_AA0683370 TRIAE_CS42_6BS_TGACv1_513382_AA1639520
5215	Prostate cancer	0.17206	0.25631	4	6	1415	1622	Under	TRIAE_CS42_5DL_TGACv1_433164_AA1404240 TRIAE_CS42_4DL_TGACv1_344691_AA1148960 TRIAE_CS42_6BL_TGACv1_499492_AA1584180 TRIAE_CS42_6BS_TGACv1_513382_AA1639520
670	One carbon pool by folate	0.189601	0.278597	9	12	1415	1622	Under	TRIAE_CS42_7DS_TGACv1_621829_AA2027110 TRIAE_CS42_6DL_TGACv1_528251_AA1712820 TRIAE_CS42_2DL_TGACv1_160636_AA0552450 TRIAE_CS42_2AL_TGACv1_093548_AA0282400 TRIAE_CS42_4BS_TGACv1_329104_AA1097850 TRIAE_CS42_2BL_TGACv1_132610_AA0438610 TRIAE_CS42_2BL_TGACv1_135617_AA0444770 TRIAE_CS42_5DS_TGACv1_456491_AA1472080 TRIAE_CS42_4AL_TGACv1_290462_AA0985660
4810	Regulation of actin cytoskeleton	0.189601	0.278597	9	12	1415	1622	Under	TRIAE_CS42_7DS_TGACv1_622031_AA2031330 TRIAE_CS42_4BS_TGACv1_327885_AA1077740 TRIAE_CS42_6BS_TGACv1_513738_AA1648380 TRIAE_CS42_5DL_TGACv1_433164_AA1404240 TRIAE_CS42_6DL_TGACv1_527333_AA1702370 TRIAE_CS42_4DL_TGACv1_344691_AA1148960 TRIAE_CS42_1DS_TGACv1_080802_AA0253940 TRIAE_CS42_5BL_TGACv1_405428_AA1327160 TRIAE_CS42_6BS_TGACv1_513382_AA1639520
140	Steroid hormone biosynthesis	0.224687	0.327922	10	13	1415	1622	Under	TRIAE_CS42_2DL_TGACv1_160594_AA0552170 TRIAE_CS42_2BL_TGACv1_129972_AA0400740 TRIAE_CS42_1AL_TGACv1_000581_AA0015030 TRIAE_CS42_7AS_TGACv1_569475_AA1816940 TRIAE_CS42_3AL_TGACv1_196422_AA0660270 TRIAE_CS42_1DL_TGACv1_064543_AA0234810 TRIAE_CS42_4AL_TGACv1_290690_AA0988230 TRIAE_CS42_3B_TGACv1_225521_AA0809360 TRIAE_CS42_4BS_TGACv1_328589_AA1090610 TRIAE_CS42_1BL_TGACv1_031467_AA0114660
563	Glycosylphosphatidylinositol(GPI)-anchor biosynthesis	0.239022	0.339663	1	2	1415	1622	Under	TRIAE_CS42_4DL_TGACv1_342886_AA1124690
4115	p53 signaling pathway	0.239022	0.339663	1	2	1415	1622	Under	TRIAE_CS42_3AL_TGACv1_194104_AA0626540
4630	Jak-STAT signaling pathway	0.239022	0.339663	1	2	1415	1622	Under	TRIAE_CS42_6BL_TGACv1_499492_AA1584180
4914	Progesterone-mediated oocyte maturation	0.239022	0.339663	1	2	1415	1622	Under	TRIAE_CS42_4DL_TGACv1_344691_AA1148960
40	Pentose and glucuronate interconversions	0.258911	0.365522	13	17	1415	1622	Under	TRIAE_CS42_6DS_TGACv1_543569_AA1741560 TRIAE_CS42_2DS_TGACv1_177468_AA0577980 TRIAE_CS42_5AL_TGACv1_376037_AA1231110 TRIAE_CS42_1DL_TGACv1_064760_AA0235640 TRIAE_CS42_U_TGACv1_641277_AA2090430 TRIAE_CS42_1BL_TGACv1_033291_AA0138510 TRIAE_CS42_2BL_TGACv1_129313_AA0377890 TRIAE_CS42_5DL_TGACv1_434588_AA1438370 TRIAE_CS42_2DL_TGACv1_159440_AA0538400 TRIAE_CS42_2AL_TGACv1_097129_AA0323090 TRIAE_CS42_…
62	Fatty acid elongation in mitochondria	0.336258	0.453949	2	3	1415	1622	Under	TRIAE_CS42_4AL_TGACv1_288723_AA0956420 TRIAE_CS42_5DL_TGACv1_433916_AA1425190
281	Geraniol degradation	0.336258	0.453949	2	3	1415	1622	Under	TRIAE_CS42_4AL_TGACv1_288723_AA0956420 TRIAE_CS42_5DL_TGACv1_433916_AA1425190
514	O-Mannosyl glycan biosynthesis	0.336258	0.453949	2	3	1415	1622	Under	TRIAE_CS42_2AL_TGACv1_095259_AA0308780 TRIAE_CS42_7BL_TGACv1_580101_AA1912020
3040	Spliceosome	0.336258	0.453949	2	3	1415	1622	Under	TRIAE_CS42_5DL_TGACv1_433700_AA1419750 TRIAE_CS42_5AL_TGACv1_375468_AA1222260
4370	VEGF signaling pathway	0.336258	0.453949	2	3	1415	1622	Under	TRIAE_CS42_4DL_TGACv1_344691_AA1148960 TRIAE_CS42_6BS_TGACv1_513382_AA1639520
4662	B cell receptor signaling pathway	0.336258	0.453949	2	3	1415	1622	Under	TRIAE_CS42_4DL_TGACv1_344691_AA1148960 TRIAE_CS42_6BS_TGACv1_513382_AA1639520
4664	Fc epsilon RI signaling pathway	0.336258	0.453949	2	3	1415	1622	Under	TRIAE_CS42_4DL_TGACv1_344691_AA1148960 TRIAE_CS42_6BS_TGACv1_513382_AA1639520
902	Monoterpenoid biosynthesis	0.421122	0.544685	3	4	1415	1622	Under	TRIAE_CS42_2AS_TGACv1_112257_AA0334300 TRIAE_CS42_1AS_TGACv1_019503_AA0067420 TRIAE_CS42_2DS_TGACv1_177423_AA0576710
3450	Non-homologous end-joining	0.421122	0.544685	3	4	1415	1622	Under	TRIAE_CS42_6AL_TGACv1_475510_AA1536580 TRIAE_CS42_6BL_TGACv1_500990_AA1612370 TRIAE_CS42_5AL_TGACv1_377698_AA1248790
4080	Neuroactive ligand-receptor interaction	0.421122	0.544685	3	4	1415	1622	Under	TRIAE_CS42_4BS_TGACv1_330329_AA1107230 TRIAE_CS42_2DL_TGACv1_158509_AA0520480 TRIAE_CS42_U_TGACv1_646601_AA2146800
4520	Adherens junction	0.421122	0.544685	3	4	1415	1622	Under	TRIAE_CS42_5DL_TGACv1_433164_AA1404240 TRIAE_CS42_4DL_TGACv1_344691_AA1148960 TRIAE_CS42_6BL_TGACv1_499492_AA1584180
4610	Complement and coagulation cascades	0.421122	0.544685	3	4	1415	1622	Under	TRIAE_CS42_4BS_TGACv1_330329_AA1107230 TRIAE_CS42_2DL_TGACv1_158509_AA0520480 TRIAE_CS42_U_TGACv1_646601_AA2146800
4660	T cell receptor signaling pathway	0.421122	0.544685	3	4	1415	1622	Under	TRIAE_CS42_7DL_TGACv1_602965_AA1972830 TRIAE_CS42_4DL_TGACv1_344691_AA1148960 TRIAE_CS42_6BS_TGACv1_513382_AA1639520
4720	Long-term potentiation	0.421122	0.544685	3	4	1415	1622	Under	TRIAE_CS42_4DL_TGACv1_344691_AA1148960 TRIAE_CS42_6BL_TGACv1_499492_AA1584180 TRIAE_CS42_6BS_TGACv1_513382_AA1639520
3440	Homologous recombination	0.425553	0.54714	12	15	1415	1622	Under	TRIAE_CS42_4DL_TGACv1_342747_AA1120870 TRIAE_CS42_4DL_TGACv1_344434_AA1147110 TRIAE_CS42_4AL_TGACv1_288287_AA0943670 TRIAE_CS42_6DL_TGACv1_527592_AA1706090 TRIAE_CS42_4BS_TGACv1_329796_AA1104080 TRIAE_CS42_6AS_TGACv1_485761_AA1551450 TRIAE_CS42_3AS_TGACv1_212229_AA0698960 TRIAE_CS42_6DS_TGACv1_543687_AA1743130 TRIAE_CS42_3B_TGACv1_220828_AA0720620 TRIAE_CS42_3DS_TGACv1_272570_AA0922490 TRIAE_CS42…
100	Steroid biosynthesis	0.495181	0.625492	4	5	1415	1622	Under	TRIAE_CS42_1DL_TGACv1_062594_AA0216970 TRIAE_CS42_6BS_TGACv1_515431_AA1670020 TRIAE_CS42_5AS_TGACv1_393642_AA1274840 TRIAE_CS42_5DS_TGACv1_457426_AA1486410
790	Folate biosynthesis	0.495181	0.625492	4	5	1415	1622	Under	TRIAE_CS42_5DL_TGACv1_434716_AA1440500 TRIAE_CS42_1AL_TGACv1_000695_AA0017180 TRIAE_CS42_1DL_TGACv1_064250_AA0233510 TRIAE_CS42_U_TGACv1_641300_AA2091210
5211	Renal cell carcinoma	0.495181	0.625492	4	5	1415	1622	Under	TRIAE_CS42_4DL_TGACv1_344691_AA1148960 TRIAE_CS42_2DL_TGACv1_158060_AA0507640 TRIAE_CS42_6BL_TGACv1_499492_AA1584180 TRIAE_CS42_6BS_TGACv1_513382_AA1639520
20	Citrate cycle (TCA cycle)	0.523376	0.657263	19	23	1415	1622	Under	TRIAE_CS42_3AL_TGACv1_195549_AA0651000 TRIAE_CS42_U_TGACv1_642031_AA2109890 TRIAE_CS42_6DS_TGACv1_544129_AA1746620 TRIAE_CS42_3DL_TGACv1_249562_AA0851520 TRIAE_CS42_5DL_TGACv1_434056_AA1428050 TRIAE_CS42_5AL_TGACv1_374560_AA1203240 TRIAE_CS42_5AL_TGACv1_377311_AA1245830 TRIAE_CS42_6AS_TGACv1_485938_AA1554390 TRIAE_CS42_5DL_TGACv1_433602_AA1417200 TRIAE_CS42_2DL_TGACv1_158343_AA0516110 TRIAE_CS42_…
4916	Melanogenesis	0.559806	0.698948	5	6	1415	1622	Under	TRIAE_CS42_6BS_TGACv1_515661_AA1671630 TRIAE_CS42_4DL_TGACv1_344691_AA1148960 TRIAE_CS42_6AS_TGACv1_488635_AA1575930 TRIAE_CS42_6BL_TGACv1_499492_AA1584180 TRIAE_CS42_6BS_TGACv1_513382_AA1639520
640	Propanoate metabolism	0.709591	0.880872	15	16	1415	1622	Over	TRIAE_CS42_4DL_TGACv1_342900_AA1125000 TRIAE_CS42_2DS_TGACv1_178366_AA0594650 TRIAE_CS42_2AL_TGACv1_094336_AA0295990 TRIAE_CS42_1BL_TGACv1_030765_AA0100150 TRIAE_CS42_7AL_TGACv1_556459_AA1763570 TRIAE_CS42_5BL_TGACv1_411819_AA1367620 TRIAE_CS42_1BL_TGACv1_031159_AA0108940 TRIAE_CS42_1AL_TGACv1_000597_AA0015440 TRIAE_CS42_3DL_TGACv1_249388_AA0847410 TRIAE_CS42_7AS_TGACv1_569265_AA1811990 TRIAE_CS4…
4540	Gap junction	1	1	8	9	1415	1622	Over	TRIAE_CS42_5BL_TGACv1_404540_AA1303440 TRIAE_CS42_3DL_TGACv1_249487_AA0849910 TRIAE_CS42_5DL_TGACv1_433164_AA1404240 TRIAE_CS42_4DL_TGACv1_344691_AA1148960 TRIAE_CS42_1BS_TGACv1_049477_AA0154500 TRIAE_CS42_2DL_TGACv1_159127_AA0533030 TRIAE_CS42_7AS_TGACv1_571503_AA1848180 TRIAE_CS42_6BS_TGACv1_513382_AA1639520
5010	Alzheimer's disease	1	1	8	9	1415	1622	Over	TRIAE_CS42_4DL_TGACv1_344691_AA1148960 TRIAE_CS42_7AL_TGACv1_558030_AA1789210 TRIAE_CS42_7BL_TGACv1_578064_AA1888660 TRIAE_CS42_6DL_TGACv1_526515_AA1686020 TRIAE_CS42_6AL_TGACv1_471983_AA1516550 TRIAE_CS42_7DL_TGACv1_605271_AA2005680 TRIAE_CS42_U_TGACv1_643560_AA2132980 TRIAE_CS42_7BS_TGACv1_592578_AA1940630
120	Primary bile acid biosynthesis	1	1	2	2	1415	1622	Over	TRIAE_CS42_1BL_TGACv1_030621_AA0096050 TRIAE_CS42_1DL_TGACv1_061325_AA0192430
253	Tetracycline biosynthesis	1	1	1	1	1415	1622	Over	TRIAE_CS42_5DL_TGACv1_437361_AA1465970
311	Penicillin and cephalosporin biosynthesis	1	1	2	2	1415	1622	Over	TRIAE_CS42_2BS_TGACv1_147884_AA0488620 TRIAE_CS42_2DS_TGACv1_177679_AA0582360
312	beta-Lactam resistance	1	1	2	2	1415	1622	Over	TRIAE_CS42_2BS_TGACv1_147884_AA0488620 TRIAE_CS42_2DS_TGACv1_177679_AA0582360
440	Phosphonate and phosphinate metabolism	1	1	1	1	1415	1622	Over	TRIAE_CS42_6AL_TGACv1_472681_AA1524860
550	Peptidoglycan biosynthesis	1	1	3	3	1415	1622	Over	TRIAE_CS42_5AS_TGACv1_394458_AA1280470 TRIAE_CS42_1DL_TGACv1_061095_AA0184940 TRIAE_CS42_2DS_TGACv1_177511_AA0579140
625	Chloroalkane and chloroalkene degradation	1	1	4	4	1415	1622	Over	TRIAE_CS42_7AS_TGACv1_570557_AA1837610 TRIAE_CS42_6AS_TGACv1_486700_AA1564170 TRIAE_CS42_1BL_TGACv1_035559_AA0146840 TRIAE_CS42_7DS_TGACv1_622425_AA2039470
905	Brassinosteroid biosynthesis	1	1	1	1	1415	1622	Over	TRIAE_CS42_6BL_TGACv1_500320_AA1603170
942	Anthocyanin biosynthesis	1	1	1	1	1415	1622	Over	TRIAE_CS42_3DS_TGACv1_274000_AA0934260
965	Betalain biosynthesis	1	1	2	2	1415	1622	Over	TRIAE_CS42_6BS_TGACv1_515661_AA1671630 TRIAE_CS42_6AS_TGACv1_488635_AA1575930
1056	Biosynthesis of type II polyketide backbone	1	1	1	1	1415	1622	Over	TRIAE_CS42_4AL_TGACv1_290155_AA0982450
3050	Proteasome	1	1	2	2	1415	1622	Over	TRIAE_CS42_2BL_TGACv1_133882_AA0443340 TRIAE_CS42_2BS_TGACv1_146460_AA0465700
4013	MAPK signaling pathway - fly	1	1	2	2	1415	1622	Over	TRIAE_CS42_5DL_TGACv1_433164_AA1404240 TRIAE_CS42_4DL_TGACv1_344691_AA1148960
4060	Cytokine-cytokine receptor interaction	1	1	1	1	1415	1622	Over	TRIAE_CS42_5DL_TGACv1_433164_AA1404240
4150	mTOR signaling pathway	1	1	1	1	1415	1622	Over	TRIAE_CS42_4DL_TGACv1_344691_AA1148960
4260	Cardiac muscle contraction	1	1	2	2	1415	1622	Over	TRIAE_CS42_6DL_TGACv1_526515_AA1686020 TRIAE_CS42_6AL_TGACv1_471983_AA1516550
4320	Dorso-ventral axis formation	1	1	2	2	1415	1622	Over	TRIAE_CS42_5DL_TGACv1_433164_AA1404240 TRIAE_CS42_4DL_TGACv1_344691_AA1148960
4514	Cell adhesion molecules (CAMs)	1	1	1	1	1415	1622	Over	TRIAE_CS42_7DL_TGACv1_602965_AA1972830
4621	NOD-like receptor signaling pathway	1	1	1	1	1415	1622	Over	TRIAE_CS42_4DL_TGACv1_344691_AA1148960
4622	RIG-I-like receptor signaling pathway	1	1	2	2	1415	1622	Over	TRIAE_CS42_7AL_TGACv1_556593_AA1766510 TRIAE_CS42_3AL_TGACv1_195146_AA0645390
4623	Cytosolic DNA-sensing pathway	1	1	1	1	1415	1622	Over	TRIAE_CS42_3AL_TGACv1_195146_AA0645390
4650	Natural killer cell mediated cytotoxicity	1	1	2	2	1415	1622	Over	TRIAE_CS42_4DL_TGACv1_344691_AA1148960 TRIAE_CS42_6BS_TGACv1_513382_AA1639520
4740	Olfactory transduction	1	1	2	2	1415	1622	Over	TRIAE_CS42_1BS_TGACv1_049477_AA0154500 TRIAE_CS42_7AS_TGACv1_571503_AA1848180
4910	Insulin signaling pathway	1	1	13	14	1415	1622	Over	TRIAE_CS42_1AL_TGACv1_000265_AA0007680 TRIAE_CS42_3DS_TGACv1_272459_AA0921100 TRIAE_CS42_1BL_TGACv1_031510_AA0115290 TRIAE_CS42_4DL_TGACv1_344100_AA1143650 TRIAE_CS42_4DL_TGACv1_344691_AA1148960 TRIAE_CS42_4BL_TGACv1_321861_AA1066350 TRIAE_CS42_4AS_TGACv1_306678_AA1011970 TRIAE_CS42_1AL_TGACv1_002332_AA0040930 TRIAE_CS42_1DL_TGACv1_061194_AA0188390 TRIAE_CS42_3AL_TGACv1_195795_AA0654050 TRIAE_CS4…
4930	Type II diabetes mellitus	1	1	1	1	1415	1622	Over	TRIAE_CS42_4DL_TGACv1_344691_AA1148960
4960	Aldosterone-regulated sodium reabsorption	1	1	1	1	1415	1622	Over	TRIAE_CS42_4DL_TGACv1_344691_AA1148960
4962	Vasopressin-regulated water reabsorption	1	1	1	1	1415	1622	Over	TRIAE_CS42_3AL_TGACv1_194094_AA0626320
5012	Parkinson's disease	1	1	2	2	1415	1622	Over	TRIAE_CS42_6DL_TGACv1_526515_AA1686020 TRIAE_CS42_6AL_TGACv1_471983_AA1516550
5020	Prion diseases	1	1	2	2	1415	1622	Over	TRIAE_CS42_4DL_TGACv1_344691_AA1148960 TRIAE_CS42_6BS_TGACv1_513382_AA1639520
5110	Vibrio cholerae infection	1	1	1	1	1415	1622	Over	TRIAE_CS42_6DS_TGACv1_543202_AA1736920
5120	Epithelial cell signaling in Helicobacter pylori infection	1	1	6	6	1415	1622	Over	TRIAE_CS42_5DL_TGACv1_433164_AA1404240 TRIAE_CS42_3DL_TGACv1_249611_AA0852400 TRIAE_CS42_7AL_TGACv1_558030_AA1789210 TRIAE_CS42_6DS_TGACv1_543202_AA1736920 TRIAE_CS42_7BL_TGACv1_578064_AA1888660 TRIAE_CS42_7DL_TGACv1_605271_AA2005680
5210	Colorectal cancer	1	1	1	1	1415	1622	Over	TRIAE_CS42_4DL_TGACv1_344691_AA1148960
5212	Pancreatic cancer	1	1	2	2	1415	1622	Over	TRIAE_CS42_5DL_TGACv1_433164_AA1404240 TRIAE_CS42_4DL_TGACv1_344691_AA1148960
5213	Endometrial cancer	1	1	3	3	1415	1622	Over	TRIAE_CS42_5DL_TGACv1_433164_AA1404240 TRIAE_CS42_4DL_TGACv1_344691_AA1148960 TRIAE_CS42_6BS_TGACv1_513382_AA1639520
5214	Glioma	1	1	3	3	1415	1622	Over	TRIAE_CS42_5DL_TGACv1_433164_AA1404240 TRIAE_CS42_4DL_TGACv1_344691_AA1148960 TRIAE_CS42_6BS_TGACv1_513382_AA1639520
5216	Thyroid cancer	1	1	2	2	1415	1622	Over	TRIAE_CS42_4DL_TGACv1_344691_AA1148960 TRIAE_CS42_6BS_TGACv1_513382_AA1639520
5218	Melanoma	1	1	3	3	1415	1622	Over	TRIAE_CS42_5DL_TGACv1_433164_AA1404240 TRIAE_CS42_4DL_TGACv1_344691_AA1148960 TRIAE_CS42_6BS_TGACv1_513382_AA1639520
5220	Chronic myeloid leukemia	1	1	2	2	1415	1622	Over	TRIAE_CS42_4DL_TGACv1_344691_AA1148960 TRIAE_CS42_6BS_TGACv1_513382_AA1639520
5221	Acute myeloid leukemia	1	1	2	2	1415	1622	Over	TRIAE_CS42_4DL_TGACv1_344691_AA1148960 TRIAE_CS42_6BS_TGACv1_513382_AA1639520
5223	Non-small cell lung cancer	1	1	3	3	1415	1622	Over	TRIAE_CS42_5DL_TGACv1_433164_AA1404240 TRIAE_CS42_4DL_TGACv1_344691_AA1148960 TRIAE_CS42_6BS_TGACv1_513382_AA1639520

## Sheet: G_0_24_vs_G_5m_37.up
MapID	MapTitle	Pvalue	AdjustedPv	x	y	n	N	EnrichDirect	GeneIDs
230	Purine metabolism	5.02729e-15	4.97701e-13	13	34	144	168	Under	TRIAE_CS42_6BS_TGACv1_513797_AA1649920 TRIAE_CS42_6DS_TGACv1_542838_AA1731380 TRIAE_CS42_4AL_TGACv1_288583_AA0952880 TRIAE_CS42_6AS_TGACv1_485265_AA1542080 TRIAE_CS42_5AL_TGACv1_377202_AA1244840 TRIAE_CS42_2BL_TGACv1_129976_AA0400820 TRIAE_CS42_4BS_TGACv1_328114_AA1083040 TRIAE_CS42_4BS_TGACv1_329082_AA1097730 TRIAE_CS42_5AL_TGACv1_374731_AA1207750 TRIAE_CS42_2DL_TGACv1_159907_AA0544170 TRIAE_CS4…
4113	Meiosis - yeast	4.45324e-05	0.00215627	5	13	144	168	Under	TRIAE_CS42_4AL_TGACv1_288583_AA0952880 TRIAE_CS42_6DL_TGACv1_526785_AA1691940 TRIAE_CS42_7DS_TGACv1_621662_AA2022570 TRIAE_CS42_2DL_TGACv1_159907_AA0544170 TRIAE_CS42_7BL_TGACv1_577270_AA1870770
240	Pyrimidine metabolism	6.53416e-05	0.00215627	8	17	144	168	Under	TRIAE_CS42_6BS_TGACv1_513797_AA1649920 TRIAE_CS42_6DS_TGACv1_542838_AA1731380 TRIAE_CS42_6AS_TGACv1_485265_AA1542080 TRIAE_CS42_5AL_TGACv1_377202_AA1244840 TRIAE_CS42_2BL_TGACv1_129976_AA0400820 TRIAE_CS42_4BS_TGACv1_328114_AA1083040 TRIAE_CS42_4BS_TGACv1_329082_AA1097730 TRIAE_CS42_7BL_TGACv1_579297_AA1906220
5016	Huntington's disease	0.000254679	0.00630331	5	12	144	168	Under	TRIAE_CS42_6BS_TGACv1_513797_AA1649920 TRIAE_CS42_6DS_TGACv1_542838_AA1731380 TRIAE_CS42_6AS_TGACv1_485265_AA1542080 TRIAE_CS42_5AL_TGACv1_377202_AA1244840 TRIAE_CS42_4BS_TGACv1_329082_AA1097730
3020	RNA polymerase	0.00049985	0.00979606	6	13	144	168	Under	TRIAE_CS42_6BS_TGACv1_513797_AA1649920 TRIAE_CS42_6DS_TGACv1_542838_AA1731380 TRIAE_CS42_6AS_TGACv1_485265_AA1542080 TRIAE_CS42_5AL_TGACv1_377202_AA1244840 TRIAE_CS42_4BS_TGACv1_328114_AA1083040 TRIAE_CS42_4BS_TGACv1_329082_AA1097730
562	Inositol phosphate metabolism	0.000662549	0.00979606	4	10	144	168	Under	TRIAE_CS42_7DL_TGACv1_606973_AA2010780 TRIAE_CS42_7BL_TGACv1_577264_AA1870520 TRIAE_CS42_4BL_TGACv1_321247_AA1057850 TRIAE_CS42_2BS_TGACv1_146689_AA0470830
4070	Phosphatidylinositol signaling system	0.00069265	0.00979606	2	7	144	168	Under	TRIAE_CS42_7DL_TGACv1_606973_AA2010780 TRIAE_CS42_7BL_TGACv1_577264_AA1870520
4144	Endocytosis	0.00149745	0.0148247	1	5	144	168	Under	TRIAE_CS42_7BL_TGACv1_577264_AA1870520
4666	Fc gamma R-mediated phagocytosis	0.00149745	0.0148247	1	5	144	168	Under	TRIAE_CS42_7BL_TGACv1_577264_AA1870520
4810	Regulation of actin cytoskeleton	0.00149745	0.0148247	1	5	144	168	Under	TRIAE_CS42_7BL_TGACv1_577264_AA1870520
361	Chlorocyclohexane and chlorobenzene degradation	0.02134	0.140844	2	5	144	168	Under	TRIAE_CS42_7AS_TGACv1_569270_AA1812070 TRIAE_CS42_7DS_TGACv1_624394_AA2060970
626	Naphthalene degradation	0.02134	0.140844	2	5	144	168	Under	TRIAE_CS42_7AS_TGACv1_569270_AA1812070 TRIAE_CS42_7DS_TGACv1_624394_AA2060970
631	NA	0.02134	0.140844	2	5	144	168	Under	TRIAE_CS42_7AS_TGACv1_569270_AA1812070 TRIAE_CS42_7DS_TGACv1_624394_AA2060970
641	NA	0.02134	0.140844	2	5	144	168	Under	TRIAE_CS42_7AS_TGACv1_569270_AA1812070 TRIAE_CS42_7DS_TGACv1_624394_AA2060970
3440	Homologous recombination	0.02134	0.140844	2	5	144	168	Under	TRIAE_CS42_7BL_TGACv1_579297_AA1906220 TRIAE_CS42_4BL_TGACv1_321618_AA1063200
511	Other glycan degradation	0.0538098	0.313363	1	3	144	168	Under	TRIAE_CS42_1BS_TGACv1_051503_AA0180180
3430	Mismatch repair	0.0538098	0.313363	1	3	144	168	Under	TRIAE_CS42_2DL_TGACv1_160033_AA0545760
910	Nitrogen metabolism	0.0611943	0.336569	4	7	144	168	Under	TRIAE_CS42_1DL_TGACv1_062543_AA0216190 TRIAE_CS42_4AL_TGACv1_288280_AA0943570 TRIAE_CS42_5AL_TGACv1_376614_AA1239070 TRIAE_CS42_1AL_TGACv1_005292_AA0054710
982	Drug metabolism - cytochrome P450	0.0941842	0.388813	9	13	144	168	Under	TRIAE_CS42_5AL_TGACv1_374147_AA1191720 TRIAE_CS42_4AL_TGACv1_289956_AA0979520 TRIAE_CS42_3DL_TGACv1_250006_AA0860230 TRIAE_CS42_3B_TGACv1_222180_AA0759040 TRIAE_CS42_6BS_TGACv1_514934_AA1665980 TRIAE_CS42_6DL_TGACv1_527090_AA1698320 TRIAE_CS42_4AS_TGACv1_309924_AA1031300 TRIAE_CS42_4AL_TGACv1_289933_AA0978950 TRIAE_CS42_7BS_TGACv1_594013_AA1955510
280	Valine, leucine and isoleucine degradation	0.098185	0.388813	2	4	144	168	Under	TRIAE_CS42_4BL_TGACv1_321247_AA1057850 TRIAE_CS42_2BS_TGACv1_146689_AA0470830
480	Glutathione metabolism	0.098185	0.388813	2	4	144	168	Under	TRIAE_CS42_3DL_TGACv1_250006_AA0860230 TRIAE_CS42_4AS_TGACv1_309924_AA1031300
564	Glycerophospholipid metabolism	0.098185	0.388813	2	4	144	168	Under	TRIAE_CS42_1AS_TGACv1_019003_AA0057670 TRIAE_CS42_5DL_TGACv1_433065_AA1400490
640	Propanoate metabolism	0.098185	0.388813	2	4	144	168	Under	TRIAE_CS42_4BL_TGACv1_321247_AA1057850 TRIAE_CS42_2BS_TGACv1_146689_AA0470830
4010	MAPK signaling pathway	0.098185	0.388813	2	4	144	168	Under	TRIAE_CS42_U_TGACv1_640731_AA2071500 TRIAE_CS42_5AL_TGACv1_375002_AA1213720
4712	Circadian rhythm - plant	0.098185	0.388813	2	4	144	168	Under	TRIAE_CS42_2DS_TGACv1_177302_AA0572670 TRIAE_CS42_6BL_TGACv1_502045_AA1622650
4310	Wnt signaling pathway	0.149415	0.568926	3	5	144	168	Under	TRIAE_CS42_3B_TGACv1_220607_AA0711040 TRIAE_CS42_4DL_TGACv1_344719_AA1149250 TRIAE_CS42_3AS_TGACv1_213683_AA0707680
940	Phenylpropanoid biosynthesis	0.194497	0.654069	8	11	144	168	Under	TRIAE_CS42_2AS_TGACv1_113077_AA0350780 TRIAE_CS42_7DS_TGACv1_622227_AA2035880 TRIAE_CS42_3DS_TGACv1_272403_AA0920200 TRIAE_CS42_7DL_TGACv1_603339_AA1981250 TRIAE_CS42_3AL_TGACv1_195273_AA0647300 TRIAE_CS42_4DL_TGACv1_343530_AA1136070 TRIAE_CS42_4DL_TGACv1_344078_AA1143400 TRIAE_CS42_2BS_TGACv1_146119_AA0455760
360	Phenylalanine metabolism	0.204809	0.654069	4	6	144	168	Under	TRIAE_CS42_2AS_TGACv1_113077_AA0350780 TRIAE_CS42_3DS_TGACv1_272403_AA0920200 TRIAE_CS42_3AL_TGACv1_195273_AA0647300 TRIAE_CS42_4DL_TGACv1_344078_AA1143400
680	Methane metabolism	0.204809	0.654069	4	6	144	168	Under	TRIAE_CS42_2AS_TGACv1_113077_AA0350780 TRIAE_CS42_3DS_TGACv1_272403_AA0920200 TRIAE_CS42_3AL_TGACv1_195273_AA0647300 TRIAE_CS42_4DL_TGACv1_344078_AA1143400
3030	DNA replication	0.204809	0.654069	4	6	144	168	Under	TRIAE_CS42_2BL_TGACv1_129976_AA0400820 TRIAE_CS42_1AL_TGACv1_000489_AA0013320 TRIAE_CS42_7DL_TGACv1_604248_AA1995750 TRIAE_CS42_7BL_TGACv1_579297_AA1906220
4115	p53 signaling pathway	0.204809	0.654069	4	6	144	168	Under	TRIAE_CS42_1DS_TGACv1_082029_AA0263620 TRIAE_CS42_3B_TGACv1_220607_AA0711040 TRIAE_CS42_4DL_TGACv1_344719_AA1149250 TRIAE_CS42_3AS_TGACv1_213683_AA0707680
330	Arginine and proline metabolism	0.262255	0.658447	5	7	144	168	Under	TRIAE_CS42_4AS_TGACv1_306443_AA1008230 TRIAE_CS42_1DL_TGACv1_061818_AA0203840 TRIAE_CS42_1DL_TGACv1_062543_AA0216190 TRIAE_CS42_4AL_TGACv1_288280_AA0943570 TRIAE_CS42_U_TGACv1_641544_AA2097560
30	Pentose phosphate pathway	0.266039	0.658447	1	2	144	168	Under	TRIAE_CS42_6BL_TGACv1_499538_AA1585380
53	Ascorbate and aldarate metabolism	0.266039	0.658447	1	2	144	168	Under	TRIAE_CS42_7DL_TGACv1_604014_AA1992340
310	Lysine degradation	0.266039	0.658447	1	2	144	168	Under	TRIAE_CS42_7BL_TGACv1_582701_AA1918620
601	Glycosphingolipid biosynthesis - lacto and neolacto series	0.266039	0.658447	1	2	144	168	Under	TRIAE_CS42_7BS_TGACv1_591897_AA1924920
770	Pantothenate and CoA biosynthesis	0.266039	0.658447	1	2	144	168	Under	TRIAE_CS42_2BL_TGACv1_129548_AA0388120
945	Stilbenoid, diarylheptanoid and gingerol biosynthesis	0.266039	0.658447	1	2	144	168	Under	TRIAE_CS42_4DL_TGACv1_343530_AA1136070
3060	Protein export	0.266039	0.658447	1	2	144	168	Under	TRIAE_CS42_6AS_TGACv1_487332_AA1570030
4722	Neurotrophin signaling pathway	0.266039	0.658447	1	2	144	168	Under	TRIAE_CS42_3DL_TGACv1_249772_AA0855960
4120	Ubiquitin mediated proteolysis	0.320118	0.772967	6	8	144	168	Under	TRIAE_CS42_5BL_TGACv1_404162_AA1287610 TRIAE_CS42_3B_TGACv1_220607_AA0711040 TRIAE_CS42_1AS_TGACv1_020604_AA0078680 TRIAE_CS42_4DL_TGACv1_344719_AA1149250 TRIAE_CS42_7AS_TGACv1_571550_AA1848580 TRIAE_CS42_3AS_TGACv1_213683_AA0707680
250	Alanine, aspartate and glutamate metabolism	0.372154	0.80094	2	3	144	168	Under	TRIAE_CS42_1DL_TGACv1_062543_AA0216190 TRIAE_CS42_4AL_TGACv1_288280_AA0943570
905	Brassinosteroid biosynthesis	0.372154	0.80094	2	3	144	168	Under	TRIAE_CS42_2AS_TGACv1_112562_AA0341130 TRIAE_CS42_5BL_TGACv1_408932_AA1364880
941	Flavonoid biosynthesis	0.372154	0.80094	2	3	144	168	Under	TRIAE_CS42_2DS_TGACv1_177302_AA0572670 TRIAE_CS42_4DL_TGACv1_343530_AA1136070
980	Metabolism of xenobiotics by cytochrome P450	0.372154	0.80094	2	3	144	168	Under	TRIAE_CS42_3DL_TGACv1_250006_AA0860230 TRIAE_CS42_4AS_TGACv1_309924_AA1031300
4530	Tight junction	0.372154	0.80094	2	3	144	168	Under	TRIAE_CS42_U_TGACv1_640731_AA2071500 TRIAE_CS42_5AL_TGACv1_375002_AA1213720
860	Porphyrin and chlorophyll metabolism	0.463477	0.955922	3	4	144	168	Under	TRIAE_CS42_2BL_TGACv1_130650_AA0415280 TRIAE_CS42_1AL_TGACv1_726084_AA2170170 TRIAE_CS42_5BL_TGACv1_404198_AA1289650
908	Zeatin biosynthesis	0.463477	0.955922	3	4	144	168	Under	TRIAE_CS42_1DL_TGACv1_061075_AA0184240 TRIAE_CS42_7AL_TGACv1_557798_AA1786230 TRIAE_CS42_7DL_TGACv1_602769_AA1968040
40	Pentose and glucuronate interconversions	0.541993	1	4	5	144	168	Under	TRIAE_CS42_2BL_TGACv1_134314_AA0443940 TRIAE_CS42_1AL_TGACv1_002646_AA0044230 TRIAE_CS42_3DL_TGACv1_254464_AA0896380 TRIAE_CS42_6BL_TGACv1_499486_AA1584010
290	Valine, leucine and isoleucine biosynthesis	0.541993	1	4	5	144	168	Under	TRIAE_CS42_6AS_TGACv1_487168_AA1568670 TRIAE_CS42_7BL_TGACv1_577072_AA1865240 TRIAE_CS42_2BL_TGACv1_129548_AA0388120 TRIAE_CS42_3B_TGACv1_225836_AA0812280
531	Glycosaminoglycan degradation	0.541993	1	4	5	144	168	Under	TRIAE_CS42_7DS_TGACv1_622028_AA2031300 TRIAE_CS42_3AL_TGACv1_194481_AA0633840 TRIAE_CS42_7AS_TGACv1_569410_AA1815110 TRIAE_CS42_7BS_TGACv1_592527_AA1939840
561	Glycerolipid metabolism	0.541993	1	4	5	144	168	Under	TRIAE_CS42_5AS_TGACv1_392788_AA1264650 TRIAE_CS42_3DS_TGACv1_272004_AA0912910 TRIAE_CS42_6BS_TGACv1_514280_AA1657720 TRIAE_CS42_5BS_TGACv1_423870_AA1384380
603	Glycosphingolipid biosynthesis - globo series	0.541993	1	4	5	144	168	Under	TRIAE_CS42_5AS_TGACv1_392788_AA1264650 TRIAE_CS42_6BS_TGACv1_514280_AA1657720 TRIAE_CS42_7BS_TGACv1_591897_AA1924920 TRIAE_CS42_5BS_TGACv1_423870_AA1384380
52	Galactose metabolism	0.594964	1	7	7	144	168	Over	TRIAE_CS42_5AS_TGACv1_392788_AA1264650 TRIAE_CS42_2BS_TGACv1_148609_AA0494070 TRIAE_CS42_2AL_TGACv1_100213_AA0327460 TRIAE_CS42_6BS_TGACv1_514280_AA1657720 TRIAE_CS42_6BL_TGACv1_499538_AA1585380 TRIAE_CS42_U_TGACv1_645154_AA2143350 TRIAE_CS42_5BS_TGACv1_423870_AA1384380
2020	Two-component system	0.695044	1	13	14	144	168	Over	TRIAE_CS42_2AS_TGACv1_112597_AA0341970 TRIAE_CS42_2DS_TGACv1_180769_AA0611280 TRIAE_CS42_4AL_TGACv1_294006_AA1001280 TRIAE_CS42_4AL_TGACv1_291408_AA0994500 TRIAE_CS42_2BS_TGACv1_147190_AA0479500 TRIAE_CS42_2AS_TGACv1_113464_AA0356430 TRIAE_CS42_2DL_TGACv1_162752_AA0563500 TRIAE_CS42_1DL_TGACv1_062543_AA0216190 TRIAE_CS42_2AS_TGACv1_113464_AA0356470 TRIAE_CS42_4AL_TGACv1_288280_AA0943570 TRIAE_CS4…
970	Aminoacyl-tRNA biosynthesis	1	1	5	5	144	168	Over	TRIAE_CS42_6AS_TGACv1_487168_AA1568670 TRIAE_CS42_2BL_TGACv1_130157_AA0405280 TRIAE_CS42_1DL_TGACv1_062734_AA0218930 TRIAE_CS42_7BL_TGACv1_577072_AA1865240 TRIAE_CS42_3B_TGACv1_225836_AA0812280
10	Glycolysis / Gluconeogenesis	1	1	2	2	144	168	Over	TRIAE_CS42_2BS_TGACv1_148609_AA0494070 TRIAE_CS42_6BL_TGACv1_499538_AA1585380
51	Fructose and mannose metabolism	1	1	3	3	144	168	Over	TRIAE_CS42_2BS_TGACv1_148609_AA0494070 TRIAE_CS42_6DS_TGACv1_542711_AA1728550 TRIAE_CS42_6BL_TGACv1_499538_AA1585380
61	Fatty acid biosynthesis	1	1	1	1	144	168	Over	TRIAE_CS42_2AL_TGACv1_093767_AA0286320
100	Steroid biosynthesis	1	1	1	1	144	168	Over	TRIAE_CS42_7AS_TGACv1_570426_AA1835540
260	Glycine, serine and threonine metabolism	1	1	1	1	144	168	Over	TRIAE_CS42_1BL_TGACv1_030430_AA0090480
270	Cysteine and methionine metabolism	1	1	3	3	144	168	Over	TRIAE_CS42_7DL_TGACv1_602666_AA1964620 TRIAE_CS42_3AS_TGACv1_213876_AA0708120 TRIAE_CS42_7DL_TGACv1_602722_AA1966440
380	Tryptophan metabolism	1	1	1	1	144	168	Over	TRIAE_CS42_4BS_TGACv1_328775_AA1093440
400	Phenylalanine, tyrosine and tryptophan biosynthesis	1	1	1	1	144	168	Over	TRIAE_CS42_6AS_TGACv1_485459_AA1545880
450	Selenoamino acid metabolism	1	1	2	2	144	168	Over	TRIAE_CS42_3AS_TGACv1_213876_AA0708120 TRIAE_CS42_4AL_TGACv1_289419_AA0970740
460	Cyanoamino acid metabolism	1	1	1	1	144	168	Over	TRIAE_CS42_7DS_TGACv1_622227_AA2035880
500	Starch and sucrose metabolism	1	1	16	18	144	168	Over	TRIAE_CS42_2BS_TGACv1_148609_AA0494070 TRIAE_CS42_2DS_TGACv1_179135_AA0604620 TRIAE_CS42_U_TGACv1_643221_AA2129260 TRIAE_CS42_5BL_TGACv1_407094_AA1353270 TRIAE_CS42_2AL_TGACv1_100213_AA0327460 TRIAE_CS42_3AL_TGACv1_193661_AA0616950 TRIAE_CS42_7DS_TGACv1_622227_AA2035880 TRIAE_CS42_2BL_TGACv1_134314_AA0443940 TRIAE_CS42_1AL_TGACv1_002646_AA0044230 TRIAE_CS42_U_TGACv1_641503_AA2096710 TRIAE_CS42_3D…
520	Amino sugar and nucleotide sugar metabolism	1	1	3	3	144	168	Over	TRIAE_CS42_2BS_TGACv1_148609_AA0494070 TRIAE_CS42_1DS_TGACv1_080554_AA0250010 TRIAE_CS42_4BS_TGACv1_330238_AA1106700
521	Streptomycin biosynthesis	1	1	1	1	144	168	Over	TRIAE_CS42_2BS_TGACv1_148609_AA0494070
524	Butirosin and neomycin biosynthesis	1	1	1	1	144	168	Over	TRIAE_CS42_2BS_TGACv1_148609_AA0494070
550	Peptidoglycan biosynthesis	1	1	2	2	144	168	Over	TRIAE_CS42_7DS_TGACv1_621841_AA2027330 TRIAE_CS42_4DS_TGACv1_363075_AA1183260
591	Linoleic acid metabolism	1	1	1	1	144	168	Over	TRIAE_CS42_5AL_TGACv1_374359_AA1197930
592	alpha-Linolenic acid metabolism	1	1	1	1	144	168	Over	TRIAE_CS42_5AL_TGACv1_374359_AA1197930
600	Sphingolipid metabolism	1	1	3	3	144	168	Over	TRIAE_CS42_5AS_TGACv1_392788_AA1264650 TRIAE_CS42_6BS_TGACv1_514280_AA1657720 TRIAE_CS42_5BS_TGACv1_423870_AA1384380
620	Pyruvate metabolism	1	1	1	1	144	168	Over	TRIAE_CS42_7DS_TGACv1_621553_AA2019180
730	Thiamine metabolism	1	1	1	1	144	168	Over	TRIAE_CS42_3DL_TGACv1_249936_AA0858740
760	Nicotinate and nicotinamide metabolism	1	1	2	2	144	168	Over	TRIAE_CS42_U_TGACv1_721067_AA2168960 TRIAE_CS42_1AL_TGACv1_001467_AA0030990
904	Diterpenoid biosynthesis	1	1	1	1	144	168	Over	TRIAE_CS42_5DS_TGACv1_457184_AA1483540
920	Sulfur metabolism	1	1	1	1	144	168	Over	TRIAE_CS42_3AS_TGACv1_213876_AA0708120
942	Anthocyanin biosynthesis	1	1	1	1	144	168	Over	TRIAE_CS42_7BL_TGACv1_576904_AA1859360
1040	Biosynthesis of unsaturated fatty acids	1	1	1	1	144	168	Over	TRIAE_CS42_7DS_TGACv1_624229_AA2059890
2030	Bacterial chemotaxis	1	1	7	8	144	168	Over	TRIAE_CS42_2DS_TGACv1_180769_AA0611280 TRIAE_CS42_2BS_TGACv1_147190_AA0479500 TRIAE_CS42_2AS_TGACv1_113464_AA0356430 TRIAE_CS42_2AS_TGACv1_113464_AA0356470 TRIAE_CS42_2AS_TGACv1_113464_AA0356460 TRIAE_CS42_2DS_TGACv1_178152_AA0591960 TRIAE_CS42_2DS_TGACv1_179340_AA0606290
2060	Phosphotransferase system (PTS)	1	1	1	1	144	168	Over	TRIAE_CS42_4BS_TGACv1_328370_AA1086990
3018	RNA degradation	1	1	1	1	144	168	Over	TRIAE_CS42_7AL_TGACv1_556597_AA1766620
3410	Base excision repair	1	1	1	1	144	168	Over	TRIAE_CS42_7BL_TGACv1_579297_AA1906220
3420	Nucleotide excision repair	1	1	2	2	144	168	Over	TRIAE_CS42_7BL_TGACv1_579297_AA1906220 TRIAE_CS42_2DL_TGACv1_160033_AA0545760
3450	Non-homologous end-joining	1	1	1	1	144	168	Over	TRIAE_CS42_7BL_TGACv1_577537_AA1878110
4080	Neuroactive ligand-receptor interaction	1	1	1	1	144	168	Over	TRIAE_CS42_4DL_TGACv1_342449_AA1114010
4110	Cell cycle	1	1	2	2	144	168	Over	TRIAE_CS42_1DS_TGACv1_082029_AA0263620 TRIAE_CS42_6DL_TGACv1_526785_AA1691940
4111	Cell cycle - yeast	1	1	2	2	144	168	Over	TRIAE_CS42_6DL_TGACv1_526785_AA1691940 TRIAE_CS42_7DS_TGACv1_621662_AA2022570
4114	Oocyte meiosis	1	1	1	1	144	168	Over	TRIAE_CS42_6DL_TGACv1_526785_AA1691940
4142	Lysosome	1	1	2	2	144	168	Over	TRIAE_CS42_1AS_TGACv1_019003_AA0057670 TRIAE_CS42_2AL_TGACv1_093186_AA0274410
4210	Apoptosis	1	1	2	2	144	168	Over	TRIAE_CS42_1DS_TGACv1_082029_AA0263620 TRIAE_CS42_3DL_TGACv1_249772_AA0855960
4610	Complement and coagulation cascades	1	1	1	1	144	168	Over	TRIAE_CS42_4DL_TGACv1_342449_AA1114010
4620	Toll-like receptor signaling pathway	1	1	1	1	144	168	Over	TRIAE_CS42_3DL_TGACv1_249772_AA0855960
4623	Cytosolic DNA-sensing pathway	1	1	1	1	144	168	Over	TRIAE_CS42_4BS_TGACv1_328114_AA1083040
4910	Insulin signaling pathway	1	1	2	2	144	168	Over	TRIAE_CS42_2BS_TGACv1_148609_AA0494070 TRIAE_CS42_1BS_TGACv1_050100_AA0167370
4930	Type II diabetes mellitus	1	1	1	1	144	168	Over	TRIAE_CS42_2BS_TGACv1_148609_AA0494070
5140	Leishmaniasis	1	1	1	1	144	168	Over	TRIAE_CS42_3DL_TGACv1_249772_AA0855960

## Sheet: G_0_24_vs_G_10m_37.down
MapID	MapTitle	Pvalue	AdjustedPv	x	y	n	N	EnrichDirect	GeneIDs
500	Starch and sucrose metabolism	1.26367e-122	2.74217e-120	120	304	1592	1885	Under	TRIAE_CS42_3B_TGACv1_224557_AA0797890 TRIAE_CS42_4AL_TGACv1_290078_AA0981380 TRIAE_CS42_4BL_TGACv1_321104_AA1055410 TRIAE_CS42_6AS_TGACv1_486383_AA1560850 TRIAE_CS42_6AS_TGACv1_487896_AA1573490 TRIAE_CS42_5BL_TGACv1_406140_AA1341290 TRIAE_CS42_3B_TGACv1_223344_AA0780610 TRIAE_CS42_2DL_TGACv1_158230_AA0513180 TRIAE_CS42_5AL_TGACv1_376467_AA1237310 TRIAE_CS42_3AL_TGACv1_194185_AA0628080 TRIAE_CS42_…
52	Galactose metabolism	1.14259e-51	1.23971e-49	56	141	1592	1885	Under	TRIAE_CS42_4AL_TGACv1_290078_AA0981380 TRIAE_CS42_4BL_TGACv1_321104_AA1055410 TRIAE_CS42_6AS_TGACv1_486383_AA1560850 TRIAE_CS42_6AS_TGACv1_487896_AA1573490 TRIAE_CS42_1DL_TGACv1_063732_AA0230310 TRIAE_CS42_2DL_TGACv1_158230_AA0513180 TRIAE_CS42_7AS_TGACv1_570274_AA1833190 TRIAE_CS42_5AL_TGACv1_374619_AA1204630 TRIAE_CS42_4DL_TGACv1_342608_AA1117890 TRIAE_CS42_1BL_TGACv1_033598_AA0140580 TRIAE_CS4…
710	Carbon fixation in photosynthetic organisms	9.63791e-49	6.97142e-47	67	155	1592	1885	Under	TRIAE_CS42_7BL_TGACv1_577218_AA1869310 TRIAE_CS42_3B_TGACv1_225351_AA0807390 TRIAE_CS42_7BL_TGACv1_576982_AA1861850 TRIAE_CS42_3AS_TGACv1_210772_AA0678670 TRIAE_CS42_4DS_TGACv1_361664_AA1171230 TRIAE_CS42_4AL_TGACv1_290053_AA0980920 TRIAE_CS42_3DS_TGACv1_271655_AA0904910 TRIAE_CS42_2BS_TGACv1_146427_AA0464800 TRIAE_CS42_7BL_TGACv1_578216_AA1891270 TRIAE_CS42_3DL_TGACv1_249425_AA0848420 TRIAE_CS42…
630	Glyoxylate and dicarboxylate metabolism	1.51261e-40	8.20593e-39	49	119	1592	1885	Under	TRIAE_CS42_2AS_TGACv1_113828_AA0361190 TRIAE_CS42_2BS_TGACv1_145994_AA0452210 TRIAE_CS42_2DS_TGACv1_177830_AA0585350 TRIAE_CS42_2BL_TGACv1_131053_AA0421820 TRIAE_CS42_2AL_TGACv1_098021_AA0325500 TRIAE_CS42_5DL_TGACv1_435426_AA1450500 TRIAE_CS42_5AL_TGACv1_374395_AA1198810 TRIAE_CS42_4DS_TGACv1_361664_AA1171230 TRIAE_CS42_4AL_TGACv1_290053_AA0980920 TRIAE_CS42_2AS_TGACv1_113196_AA0352900 TRIAE_CS4…
940	Phenylpropanoid biosynthesis	1.40604e-38	6.1022e-37	88	175	1592	1885	Under	TRIAE_CS42_U_TGACv1_642111_AA2111650 TRIAE_CS42_2BS_TGACv1_147700_AA0486690 TRIAE_CS42_3B_TGACv1_223344_AA0780610 TRIAE_CS42_3AL_TGACv1_194185_AA0628080 TRIAE_CS42_1BS_TGACv1_052525_AA0181760 TRIAE_CS42_2BS_TGACv1_146718_AA0471520 TRIAE_CS42_5DS_TGACv1_458278_AA1493020 TRIAE_CS42_6AS_TGACv1_485212_AA1540230 TRIAE_CS42_2BL_TGACv1_129514_AA0386780 TRIAE_CS42_2AL_TGACv1_093793_AA0286830 TRIAE_CS42_4…
260	Glycine, serine and threonine metabolism	2.9367e-25	1.06211e-23	29	72	1592	1885	Under	TRIAE_CS42_U_TGACv1_643142_AA2127940 TRIAE_CS42_1AL_TGACv1_003067_AA0047410 TRIAE_CS42_7AS_TGACv1_570299_AA1833530 TRIAE_CS42_U_TGACv1_642031_AA2109890 TRIAE_CS42_3AS_TGACv1_210505_AA0673960 TRIAE_CS42_3DS_TGACv1_272083_AA0914300 TRIAE_CS42_7DS_TGACv1_622788_AA2045350 TRIAE_CS42_1BL_TGACv1_033535_AA0140180 TRIAE_CS42_3DL_TGACv1_249662_AA0853780 TRIAE_CS42_7BS_TGACv1_592784_AA1944290 TRIAE_CS42_6A…
460	Cyanoamino acid metabolism	5.57132e-24	1.72711e-22	18	53	1592	1885	Under	TRIAE_CS42_3DS_TGACv1_273132_AA0928700 TRIAE_CS42_3B_TGACv1_223344_AA0780610 TRIAE_CS42_3AL_TGACv1_194185_AA0628080 TRIAE_CS42_3DL_TGACv1_250039_AA0861010 TRIAE_CS42_6BL_TGACv1_499555_AA1585920 TRIAE_CS42_2AL_TGACv1_095348_AA0309770 TRIAE_CS42_5DL_TGACv1_433449_AA1413400 TRIAE_CS42_U_TGACv1_643370_AA2131270 TRIAE_CS42_3AS_TGACv1_211176_AA0686450 TRIAE_CS42_2BL_TGACv1_131868_AA0433080 TRIAE_CS42_3…
592	alpha-Linolenic acid metabolism	3.35704e-19	9.10598e-18	30	67	1592	1885	Under	TRIAE_CS42_6AS_TGACv1_488871_AA1576410 TRIAE_CS42_1BL_TGACv1_030605_AA0095490 TRIAE_CS42_1AL_TGACv1_002880_AA0045830 TRIAE_CS42_4DL_TGACv1_342852_AA1123810 TRIAE_CS42_5DL_TGACv1_434429_AA1435810 TRIAE_CS42_6AS_TGACv1_488396_AA1575340 TRIAE_CS42_5AL_TGACv1_374524_AA1202350 TRIAE_CS42_1DL_TGACv1_062999_AA0222780 TRIAE_CS42_6BS_TGACv1_513139_AA1631600 TRIAE_CS42_3AL_TGACv1_197474_AA0666400 TRIAE_CS4…
941	Flavonoid biosynthesis	6.00575e-19	1.44805e-17	54	102	1592	1885	Under	TRIAE_CS42_2AS_TGACv1_113722_AA0359920 TRIAE_CS42_4AS_TGACv1_306371_AA1007170 TRIAE_CS42_2BS_TGACv1_147700_AA0486690 TRIAE_CS42_2DL_TGACv1_157936_AA0502570 TRIAE_CS42_4BL_TGACv1_320814_AA1049320 TRIAE_CS42_3AL_TGACv1_194953_AA0642620 TRIAE_CS42_3B_TGACv1_220681_AA0715240 TRIAE_CS42_2BL_TGACv1_131434_AA0427630 TRIAE_CS42_1BS_TGACv1_049997_AA0165580 TRIAE_CS42_2DS_TGACv1_177251_AA0570550 TRIAE_CS42…
520	Amino sugar and nucleotide sugar metabolism	7.51628e-19	1.63103e-17	59	109	1592	1885	Under	TRIAE_CS42_7BS_TGACv1_598708_AA1959390 TRIAE_CS42_4BS_TGACv1_329981_AA1105270 TRIAE_CS42_5BL_TGACv1_406140_AA1341290 TRIAE_CS42_4AL_TGACv1_290316_AA0983990 TRIAE_CS42_6BL_TGACv1_500192_AA1600900 TRIAE_CS42_7BL_TGACv1_578663_AA1898440 TRIAE_CS42_2DL_TGACv1_159203_AA0534320 TRIAE_CS42_2DL_TGACv1_159203_AA0534310 TRIAE_CS42_2BL_TGACv1_131533_AA0428910 TRIAE_CS42_6BL_TGACv1_499448_AA1582770 TRIAE_CS4…
910	Nitrogen metabolism	8.91186e-19	1.75807e-17	29	65	1592	1885	Under	TRIAE_CS42_3DL_TGACv1_249778_AA0856160 TRIAE_CS42_6DL_TGACv1_526318_AA1679410 TRIAE_CS42_3B_TGACv1_220590_AA0709940 TRIAE_CS42_6AL_TGACv1_471208_AA1504680 TRIAE_CS42_3AL_TGACv1_195244_AA0646890 TRIAE_CS42_6BL_TGACv1_499555_AA1585920 TRIAE_CS42_6BL_TGACv1_499968_AA1596170 TRIAE_CS42_6DL_TGACv1_526914_AA1694970 TRIAE_CS42_2BL_TGACv1_129656_AA0391860 TRIAE_CS42_2AL_TGACv1_093928_AA0289560 TRIAE_CS42…
561	Glycerolipid metabolism	9.40467e-18	1.70068e-16	53	99	1592	1885	Under	TRIAE_CS42_1DL_TGACv1_061722_AA0202360 TRIAE_CS42_1DL_TGACv1_063732_AA0230310 TRIAE_CS42_1BL_TGACv1_033598_AA0140580 TRIAE_CS42_4DL_TGACv1_342900_AA1125000 TRIAE_CS42_2BL_TGACv1_129404_AA0382250 TRIAE_CS42_1BL_TGACv1_030448_AA0090880 TRIAE_CS42_4DS_TGACv1_361616_AA1170670 TRIAE_CS42_3DL_TGACv1_253637_AA0895180 TRIAE_CS42_1AL_TGACv1_001127_AA0025460 TRIAE_CS42_2DL_TGACv1_160486_AA0551050 TRIAE_CS4…
350	Tyrosine metabolism	1.8096e-17	3.02064e-16	28	62	1592	1885	Under	TRIAE_CS42_6AS_TGACv1_488635_AA1575930 TRIAE_CS42_6BS_TGACv1_515661_AA1671630 TRIAE_CS42_6AL_TGACv1_471819_AA1514670 TRIAE_CS42_6BS_TGACv1_513223_AA1635020 TRIAE_CS42_6DS_TGACv1_542881_AA1732060 TRIAE_CS42_6DL_TGACv1_526902_AA1694710 TRIAE_CS42_6AS_TGACv1_485775_AA1551840 TRIAE_CS42_U_TGACv1_643694_AA2134350 TRIAE_CS42_5DL_TGACv1_433720_AA1420530 TRIAE_CS42_5AL_TGACv1_376003_AA1230550 TRIAE_CS42_…
10	Glycolysis / Gluconeogenesis	6.07733e-16	9.41986e-15	59	105	1592	1885	Under	TRIAE_CS42_4DL_TGACv1_342900_AA1125000 TRIAE_CS42_U_TGACv1_642031_AA2109890 TRIAE_CS42_U_TGACv1_640987_AA2081530 TRIAE_CS42_2DS_TGACv1_178366_AA0594650 TRIAE_CS42_4AL_TGACv1_290614_AA0987450 TRIAE_CS42_7BL_TGACv1_578216_AA1891270 TRIAE_CS42_6BS_TGACv1_513223_AA1635020 TRIAE_CS42_6DS_TGACv1_542881_AA1732060 TRIAE_CS42_7DL_TGACv1_603011_AA1973690 TRIAE_CS42_6AS_TGACv1_485775_AA1551840 TRIAE_CS42_U_…
360	Phenylalanine metabolism	8.28472e-16	1.19852e-14	62	109	1592	1885	Under	TRIAE_CS42_U_TGACv1_642111_AA2111650 TRIAE_CS42_3DS_TGACv1_273132_AA0928700 TRIAE_CS42_1AL_TGACv1_000696_AA0017200 TRIAE_CS42_1BS_TGACv1_052525_AA0181760 TRIAE_CS42_2BS_TGACv1_146718_AA0471520 TRIAE_CS42_6AS_TGACv1_485212_AA1540230 TRIAE_CS42_2BL_TGACv1_129514_AA0386780 TRIAE_CS42_2AL_TGACv1_093793_AA0286830 TRIAE_CS42_4DL_TGACv1_343739_AA1138950 TRIAE_CS42_2BS_TGACv1_146639_AA0469930 TRIAE_CS42_…
230	Purine metabolism	3.02215e-15	4.09878e-14	72	122	1592	1885	Under	TRIAE_CS42_2DL_TGACv1_159489_AA0538990 TRIAE_CS42_1AL_TGACv1_002075_AA0038500 TRIAE_CS42_7DS_TGACv1_622424_AA2039460 TRIAE_CS42_2BL_TGACv1_129542_AA0387880 TRIAE_CS42_5BL_TGACv1_405994_AA1338720 TRIAE_CS42_2BL_TGACv1_131669_AA0430560 TRIAE_CS42_7AL_TGACv1_557388_AA1780620 TRIAE_CS42_3B_TGACv1_220994_AA0726170 TRIAE_CS42_6BS_TGACv1_515416_AA1669970 TRIAE_CS42_7DL_TGACv1_602941_AA1972400 TRIAE_CS42…
620	Pyruvate metabolism	2.37817e-14	3.03567e-13	38	73	1592	1885	Under	TRIAE_CS42_2BL_TGACv1_131053_AA0421820 TRIAE_CS42_4DL_TGACv1_342900_AA1125000 TRIAE_CS42_7BL_TGACv1_577218_AA1869310 TRIAE_CS42_3B_TGACv1_225351_AA0807390 TRIAE_CS42_U_TGACv1_642031_AA2109890 TRIAE_CS42_3AS_TGACv1_210772_AA0678670 TRIAE_CS42_U_TGACv1_640987_AA2081530 TRIAE_CS42_2DS_TGACv1_178366_AA0594650 TRIAE_CS42_3DS_TGACv1_271655_AA0904910 TRIAE_CS42_3DL_TGACv1_249425_AA0848420 TRIAE_CS42_5DL…
830	Retinol metabolism	9.31273e-14	1.1227e-12	12	33	1592	1885	Under	TRIAE_CS42_4BL_TGACv1_321373_AA1059700 TRIAE_CS42_6BS_TGACv1_513223_AA1635020 TRIAE_CS42_6DS_TGACv1_542881_AA1732060 TRIAE_CS42_6AS_TGACv1_485775_AA1551840 TRIAE_CS42_U_TGACv1_643694_AA2134350 TRIAE_CS42_5DL_TGACv1_433720_AA1420530 TRIAE_CS42_5AL_TGACv1_376003_AA1230550 TRIAE_CS42_7AS_TGACv1_570079_AA1829840 TRIAE_CS42_7AL_TGACv1_556337_AA1761200 TRIAE_CS42_5AL_TGACv1_376972_AA1242830 TRIAE_CS42_…
71	Fatty acid metabolism	1.28929e-13	1.47251e-12	25	53	1592	1885	Under	TRIAE_CS42_4DL_TGACv1_342900_AA1125000 TRIAE_CS42_7BL_TGACv1_579069_AA1903620 TRIAE_CS42_5BL_TGACv1_405838_AA1336190 TRIAE_CS42_5DL_TGACv1_433839_AA1423490 TRIAE_CS42_6BS_TGACv1_513223_AA1635020 TRIAE_CS42_6DS_TGACv1_542881_AA1732060 TRIAE_CS42_6AS_TGACv1_485775_AA1551840 TRIAE_CS42_U_TGACv1_643694_AA2134350 TRIAE_CS42_5DL_TGACv1_433916_AA1425190 TRIAE_CS42_5DL_TGACv1_433720_AA1420530 TRIAE_CS42_…
641	NA	8.07063e-13	8.75664e-12	19	43	1592	1885	Under	TRIAE_CS42_4DL_TGACv1_342900_AA1125000 TRIAE_CS42_2BS_TGACv1_146925_AA0475480 TRIAE_CS42_6BS_TGACv1_513223_AA1635020 TRIAE_CS42_6DS_TGACv1_542881_AA1732060 TRIAE_CS42_6AS_TGACv1_485775_AA1551840 TRIAE_CS42_U_TGACv1_643694_AA2134350 TRIAE_CS42_5DL_TGACv1_433720_AA1420530 TRIAE_CS42_5AL_TGACv1_376003_AA1230550 TRIAE_CS42_7AS_TGACv1_570079_AA1829840 TRIAE_CS42_7AL_TGACv1_556337_AA1761200 TRIAE_CS42_…
4210	Apoptosis	1.26634e-12	1.30856e-11	81	130	1592	1885	Under	TRIAE_CS42_3B_TGACv1_224923_AA0803140 TRIAE_CS42_5AL_TGACv1_374196_AA1193310 TRIAE_CS42_2AL_TGACv1_094134_AA0293160 TRIAE_CS42_2AL_TGACv1_092926_AA0267290 TRIAE_CS42_4DL_TGACv1_342567_AA1116790 TRIAE_CS42_7BL_TGACv1_578042_AA1888430 TRIAE_CS42_3B_TGACv1_225194_AA0806060 TRIAE_CS42_2AS_TGACv1_113871_AA0361760 TRIAE_CS42_6AL_TGACv1_470860_AA1496860 TRIAE_CS42_2DL_TGACv1_160600_AA0552180 TRIAE_CS42_…
5140	Leishmaniasis	1.06847e-11	1.0539e-10	74	119	1592	1885	Under	TRIAE_CS42_3B_TGACv1_224923_AA0803140 TRIAE_CS42_5AL_TGACv1_374196_AA1193310 TRIAE_CS42_2AL_TGACv1_092926_AA0267290 TRIAE_CS42_4DL_TGACv1_342567_AA1116790 TRIAE_CS42_7BL_TGACv1_578042_AA1888430 TRIAE_CS42_3B_TGACv1_225194_AA0806060 TRIAE_CS42_2AS_TGACv1_113871_AA0361760 TRIAE_CS42_6AL_TGACv1_470860_AA1496860 TRIAE_CS42_2DL_TGACv1_160600_AA0552180 TRIAE_CS42_5DS_TGACv1_456847_AA1479050 TRIAE_CS42_…
130	Ubiquinone and other terpenoid-quinone biosynthesis	1.62736e-11	1.53373e-10	22	46	1592	1885	Under	TRIAE_CS42_6AL_TGACv1_471819_AA1514670 TRIAE_CS42_6DL_TGACv1_526902_AA1694710 TRIAE_CS42_5AS_TGACv1_392561_AA1260960 TRIAE_CS42_4DS_TGACv1_361403_AA1167180 TRIAE_CS42_7AL_TGACv1_558887_AA1796730 TRIAE_CS42_4BL_TGACv1_320965_AA1052760 TRIAE_CS42_2DS_TGACv1_178855_AA0601830 TRIAE_CS42_3AL_TGACv1_193768_AA0619520 TRIAE_CS42_5AL_TGACv1_374320_AA1196790 TRIAE_CS42_5DS_TGACv1_456530_AA1473090 TRIAE_CS4…
4620	Toll-like receptor signaling pathway	1.6963e-11	1.53373e-10	75	120	1592	1885	Under	TRIAE_CS42_3B_TGACv1_224923_AA0803140 TRIAE_CS42_5AL_TGACv1_374196_AA1193310 TRIAE_CS42_2AL_TGACv1_092926_AA0267290 TRIAE_CS42_4DL_TGACv1_342567_AA1116790 TRIAE_CS42_7BL_TGACv1_578042_AA1888430 TRIAE_CS42_3B_TGACv1_225194_AA0806060 TRIAE_CS42_2AS_TGACv1_113871_AA0361760 TRIAE_CS42_6AL_TGACv1_470860_AA1496860 TRIAE_CS42_2DL_TGACv1_160600_AA0552180 TRIAE_CS42_5DS_TGACv1_456847_AA1479050 TRIAE_CS42_…
270	Cysteine and methionine metabolism	3.13883e-11	2.7245e-10	41	73	1592	1885	Under	TRIAE_CS42_1DS_TGACv1_081885_AA0263200 TRIAE_CS42_1AS_TGACv1_020114_AA0074820 TRIAE_CS42_6DL_TGACv1_528185_AA1712260 TRIAE_CS42_1AS_TGACv1_019685_AA0069860 TRIAE_CS42_6DL_TGACv1_527981_AA1710420 TRIAE_CS42_6BL_TGACv1_500886_AA1611300 TRIAE_CS42_1DS_TGACv1_082230_AA0264230 TRIAE_CS42_5AL_TGACv1_376302_AA1235110 TRIAE_CS42_6BL_TGACv1_502324_AA1624290 TRIAE_CS42_6AL_TGACv1_471819_AA1514670 TRIAE_CS4…
4722	Neurotrophin signaling pathway	6.46354e-11	5.39457e-10	81	127	1592	1885	Under	TRIAE_CS42_1BL_TGACv1_030293_AA0085660 TRIAE_CS42_3B_TGACv1_224923_AA0803140 TRIAE_CS42_5AL_TGACv1_374196_AA1193310 TRIAE_CS42_2AL_TGACv1_092926_AA0267290 TRIAE_CS42_4DL_TGACv1_342567_AA1116790 TRIAE_CS42_7BL_TGACv1_578042_AA1888430 TRIAE_CS42_3B_TGACv1_225194_AA0806060 TRIAE_CS42_2AS_TGACv1_113871_AA0361760 TRIAE_CS42_6AL_TGACv1_470860_AA1496860 TRIAE_CS42_2DL_TGACv1_160600_AA0552180 TRIAE_CS42_…
980	Metabolism of xenobiotics by cytochrome P450	7.46856e-11	6.00251e-10	61	100	1592	1885	Under	TRIAE_CS42_4BS_TGACv1_327885_AA1077730 TRIAE_CS42_7AS_TGACv1_570416_AA1835420 TRIAE_CS42_4BS_TGACv1_327885_AA1077750 TRIAE_CS42_2AS_TGACv1_112150_AA0331530 TRIAE_CS42_5BL_TGACv1_405971_AA1338410 TRIAE_CS42_7AL_TGACv1_559001_AA1797450 TRIAE_CS42_6BL_TGACv1_501543_AA1618600 TRIAE_CS42_3B_TGACv1_220865_AA0721670 TRIAE_CS42_1DL_TGACv1_061293_AA0191530 TRIAE_CS42_1BL_TGACv1_031893_AA0122280 TRIAE_CS42…
400	Phenylalanine, tyrosine and tryptophan biosynthesis	2.97729e-10	2.3074e-09	19	40	1592	1885	Under	TRIAE_CS42_1AL_TGACv1_000696_AA0017200 TRIAE_CS42_5BL_TGACv1_404243_AA1291930 TRIAE_CS42_6AL_TGACv1_471819_AA1514670 TRIAE_CS42_3AS_TGACv1_210505_AA0673960 TRIAE_CS42_6DL_TGACv1_526902_AA1694710 TRIAE_CS42_3DS_TGACv1_272083_AA0914300 TRIAE_CS42_7BL_TGACv1_577481_AA1876430 TRIAE_CS42_4DL_TGACv1_342747_AA1120860 TRIAE_CS42_4AS_TGACv1_307138_AA1017500 TRIAE_CS42_3B_TGACv1_220850_AA0721310 TRIAE_CS42…
591	Linoleic acid metabolism	4.6986e-10	3.51585e-09	9	28	1592	1885	Under	TRIAE_CS42_6AS_TGACv1_488871_AA1576410 TRIAE_CS42_1BL_TGACv1_030605_AA0095490 TRIAE_CS42_1AL_TGACv1_002880_AA0045830 TRIAE_CS42_1DL_TGACv1_062999_AA0222780 TRIAE_CS42_6BS_TGACv1_514287_AA1657950 TRIAE_CS42_4BS_TGACv1_330068_AA1105770 TRIAE_CS42_4AL_TGACv1_289219_AA0967530 TRIAE_CS42_7BS_TGACv1_592504_AA1939410 TRIAE_CS42_4DS_TGACv1_362384_AA1179360
900	Terpenoid backbone biosynthesis	6.71984e-10	4.86068e-09	22	44	1592	1885	Under	TRIAE_CS42_2AL_TGACv1_094225_AA0294800 TRIAE_CS42_2BL_TGACv1_129404_AA0382260 TRIAE_CS42_1AL_TGACv1_000208_AA0006160 TRIAE_CS42_3B_TGACv1_220592_AA0710080 TRIAE_CS42_1BL_TGACv1_030886_AA0103100 TRIAE_CS42_2DL_TGACv1_160486_AA0551030 TRIAE_CS42_3AS_TGACv1_211647_AA0692570 TRIAE_CS42_4AL_TGACv1_292424_AA0998800 TRIAE_CS42_1DL_TGACv1_064161_AA0232970 TRIAE_CS42_4DS_TGACv1_361272_AA1164740 TRIAE_CS42…
982	Drug metabolism - cytochrome P450	1.50347e-09	1.05243e-08	89	135	1592	1885	Under	TRIAE_CS42_4BS_TGACv1_327885_AA1077730 TRIAE_CS42_7AS_TGACv1_570416_AA1835420 TRIAE_CS42_4BS_TGACv1_327885_AA1077750 TRIAE_CS42_2AS_TGACv1_112150_AA0331530 TRIAE_CS42_U_TGACv1_644101_AA2137170 TRIAE_CS42_5BL_TGACv1_405971_AA1338410 TRIAE_CS42_7AL_TGACv1_559001_AA1797450 TRIAE_CS42_5DL_TGACv1_435257_AA1447910 TRIAE_CS42_U_TGACv1_642039_AA2110040 TRIAE_CS42_6BL_TGACv1_501543_AA1618600 TRIAE_CS42_3B…
624	Polycyclic aromatic hydrocarbon degradation	5.21387e-09	3.53566e-08	10	28	1592	1885	Under	TRIAE_CS42_6BS_TGACv1_513223_AA1635020 TRIAE_CS42_6DS_TGACv1_542881_AA1732060 TRIAE_CS42_6AS_TGACv1_485775_AA1551840 TRIAE_CS42_U_TGACv1_643694_AA2134350 TRIAE_CS42_5DL_TGACv1_433720_AA1420530 TRIAE_CS42_5AL_TGACv1_376003_AA1230550 TRIAE_CS42_7AS_TGACv1_570079_AA1829840 TRIAE_CS42_7AL_TGACv1_556337_AA1761200 TRIAE_CS42_5AL_TGACv1_376972_AA1242830 TRIAE_CS42_7AL_TGACv1_556096_AA1755360
250	Alanine, aspartate and glutamate metabolism	8.84437e-09	5.81584e-08	23	44	1592	1885	Under	TRIAE_CS42_1BS_TGACv1_049893_AA0163750 TRIAE_CS42_4AS_TGACv1_308413_AA1027820 TRIAE_CS42_1AL_TGACv1_002075_AA0038500 TRIAE_CS42_3B_TGACv1_220994_AA0726170 TRIAE_CS42_3AL_TGACv1_196547_AA0661250 TRIAE_CS42_4AL_TGACv1_291775_AA0996540 TRIAE_CS42_2BL_TGACv1_129656_AA0391860 TRIAE_CS42_3DL_TGACv1_249808_AA0856740 TRIAE_CS42_1DL_TGACv1_061309_AA0192100 TRIAE_CS42_5AL_TGACv1_378996_AA1255290 TRIAE_CS42…
361	Chlorocyclohexane and chlorobenzene degradation	9.71682e-08	6.19101e-07	34	58	1592	1885	Under	TRIAE_CS42_U_TGACv1_640691_AA2068620 TRIAE_CS42_5AL_TGACv1_375439_AA1221600 TRIAE_CS42_3DL_TGACv1_251602_AA0882950 TRIAE_CS42_1AL_TGACv1_002236_AA0039950 TRIAE_CS42_3B_TGACv1_222723_AA0769450 TRIAE_CS42_5DL_TGACv1_434426_AA1435740 TRIAE_CS42_2BS_TGACv1_146925_AA0475480 TRIAE_CS42_5BL_TGACv1_405255_AA1323370 TRIAE_CS42_5AL_TGACv1_374613_AA1204450 TRIAE_CS42_4BL_TGACv1_320323_AA1035230 TRIAE_CS42_U…
4612	Antigen processing and presentation	9.9855e-08	6.19101e-07	5	18	1592	1885	Under	TRIAE_CS42_5DL_TGACv1_434496_AA1436980 TRIAE_CS42_5AL_TGACv1_378334_AA1252720 TRIAE_CS42_4BS_TGACv1_328710_AA1092330 TRIAE_CS42_3B_TGACv1_224095_AA0792250 TRIAE_CS42_3AL_TGACv1_195555_AA0651110
4146	Peroxisome	1.42688e-07	8.60091e-07	27	48	1592	1885	Under	TRIAE_CS42_7AS_TGACv1_570557_AA1837610 TRIAE_CS42_6AS_TGACv1_486700_AA1564170 TRIAE_CS42_7BL_TGACv1_579069_AA1903620 TRIAE_CS42_1BL_TGACv1_035559_AA0146840 TRIAE_CS42_5BL_TGACv1_405838_AA1336190 TRIAE_CS42_5DL_TGACv1_433839_AA1423490 TRIAE_CS42_5AL_TGACv1_376544_AA1238210 TRIAE_CS42_4DL_TGACv1_343177_AA1131150 TRIAE_CS42_4BL_TGACv1_320451_AA1039710 TRIAE_CS42_2AL_TGACv1_092959_AA0268030 TRIAE_CS4…
30	Pentose phosphate pathway	2.40017e-07	1.40766e-06	33	56	1592	1885	Under	TRIAE_CS42_3B_TGACv1_222472_AA0765200 TRIAE_CS42_2BS_TGACv1_146460_AA0465690 TRIAE_CS42_7BL_TGACv1_578216_AA1891270 TRIAE_CS42_2DS_TGACv1_178579_AA0597710 TRIAE_CS42_7DL_TGACv1_603011_AA1973690 TRIAE_CS42_2AS_TGACv1_113119_AA0351500 TRIAE_CS42_7DL_TGACv1_603309_AA1980610 TRIAE_CS42_5AL_TGACv1_374472_AA1201080 TRIAE_CS42_7AL_TGACv1_557283_AA1779230 TRIAE_CS42_4DL_TGACv1_344100_AA1143650 TRIAE_CS42…
51	Fructose and mannose metabolism	2.52052e-07	1.43935e-06	23	42	1592	1885	Under	TRIAE_CS42_5BL_TGACv1_406140_AA1341290 TRIAE_CS42_7BL_TGACv1_578664_AA1898450 TRIAE_CS42_7BL_TGACv1_578216_AA1891270 TRIAE_CS42_7DL_TGACv1_603011_AA1973690 TRIAE_CS42_7AL_TGACv1_556002_AA1752190 TRIAE_CS42_7DL_TGACv1_603309_AA1980610 TRIAE_CS42_7DL_TGACv1_606962_AA2010770 TRIAE_CS42_7AL_TGACv1_557283_AA1779230 TRIAE_CS42_4DL_TGACv1_344100_AA1143650 TRIAE_CS42_4BL_TGACv1_321861_AA1066350 TRIAE_CS4…
590	Arachidonic acid metabolism	4.98891e-07	2.77588e-06	17	33	1592	1885	Under	TRIAE_CS42_7AS_TGACv1_570557_AA1837610 TRIAE_CS42_6AS_TGACv1_486700_AA1564170 TRIAE_CS42_1BL_TGACv1_035559_AA0146840 TRIAE_CS42_2AL_TGACv1_097061_AA0322830 TRIAE_CS42_2BL_TGACv1_131413_AA0427390 TRIAE_CS42_2AL_TGACv1_095767_AA0314320 TRIAE_CS42_2AL_TGACv1_094670_AA0301260 TRIAE_CS42_2DL_TGACv1_158651_AA0524000 TRIAE_CS42_1BL_TGACv1_031638_AA0117630 TRIAE_CS42_7DS_TGACv1_622425_AA2039470 TRIAE_CS4…
240	Pyrimidine metabolism	1.24638e-06	6.76163e-06	39	63	1592	1885	Under	TRIAE_CS42_7DS_TGACv1_622424_AA2039460 TRIAE_CS42_7AL_TGACv1_557388_AA1780620 TRIAE_CS42_3DL_TGACv1_249248_AA0843100 TRIAE_CS42_7DL_TGACv1_602941_AA1972400 TRIAE_CS42_7BL_TGACv1_576777_AA1854670 TRIAE_CS42_4DL_TGACv1_344434_AA1147110 TRIAE_CS42_4DS_TGACv1_362776_AA1182070 TRIAE_CS42_3DS_TGACv1_272324_AA0919020 TRIAE_CS42_6AS_TGACv1_485761_AA1551450 TRIAE_CS42_4BL_TGACv1_322270_AA1070190 TRIAE_CS4…
680	Methane metabolism	2.8216e-06	1.49338e-05	56	85	1592	1885	Under	TRIAE_CS42_U_TGACv1_642111_AA2111650 TRIAE_CS42_1BS_TGACv1_052525_AA0181760 TRIAE_CS42_2AL_TGACv1_098021_AA0325500 TRIAE_CS42_2BS_TGACv1_146718_AA0471520 TRIAE_CS42_6AS_TGACv1_485212_AA1540230 TRIAE_CS42_2BL_TGACv1_129514_AA0386780 TRIAE_CS42_2AL_TGACv1_093793_AA0286830 TRIAE_CS42_4DL_TGACv1_343739_AA1138950 TRIAE_CS42_2BS_TGACv1_146639_AA0469930 TRIAE_CS42_7DL_TGACv1_604923_AA2003100 TRIAE_CS42_…
401	Novobiocin biosynthesis	2.91528e-06	1.50623e-05	7	19	1592	1885	Under	TRIAE_CS42_6AL_TGACv1_471819_AA1514670 TRIAE_CS42_6DL_TGACv1_526902_AA1694710 TRIAE_CS42_3B_TGACv1_220850_AA0721310 TRIAE_CS42_6AS_TGACv1_486551_AA1562560 TRIAE_CS42_4BS_TGACv1_328712_AA1092380 TRIAE_CS42_6BS_TGACv1_514473_AA1660220 TRIAE_CS42_6DS_TGACv1_543240_AA1737380
860	Porphyrin and chlorophyll metabolism	5.57161e-06	2.81172e-05	18	33	1592	1885	Under	TRIAE_CS42_5AL_TGACv1_376215_AA1233830 TRIAE_CS42_3B_TGACv1_224016_AA0791010 TRIAE_CS42_5BL_TGACv1_413043_AA1367940 TRIAE_CS42_3DS_TGACv1_274373_AA0935610 TRIAE_CS42_1DS_TGACv1_082196_AA0264140 TRIAE_CS42_6DL_TGACv1_526749_AA1691340 TRIAE_CS42_7DS_TGACv1_622422_AA2039360 TRIAE_CS42_7AS_TGACv1_570263_AA1833000 TRIAE_CS42_3AS_TGACv1_211303_AA0688210 TRIAE_CS42_5BL_TGACv1_412328_AA1367790 TRIAE_CS42…
950	Isoquinoline alkaloid biosynthesis	6.32698e-06	3.12035e-05	10	23	1592	1885	Under	TRIAE_CS42_6AS_TGACv1_488635_AA1575930 TRIAE_CS42_6BS_TGACv1_515661_AA1671630 TRIAE_CS42_6AL_TGACv1_471819_AA1514670 TRIAE_CS42_6DL_TGACv1_526902_AA1694710 TRIAE_CS42_3B_TGACv1_220850_AA0721310 TRIAE_CS42_7AS_TGACv1_571542_AA1848480 TRIAE_CS42_6AS_TGACv1_486551_AA1562560 TRIAE_CS42_4BS_TGACv1_328712_AA1092380 TRIAE_CS42_6BS_TGACv1_514473_AA1660220 TRIAE_CS42_6DS_TGACv1_543240_AA1737380
564	Glycerophospholipid metabolism	6.73478e-06	3.24766e-05	49	75	1592	1885	Under	TRIAE_CS42_1DL_TGACv1_061722_AA0202360 TRIAE_CS42_3AL_TGACv1_194068_AA0625810 TRIAE_CS42_1BL_TGACv1_030448_AA0090880 TRIAE_CS42_1DS_TGACv1_080781_AA0253680 TRIAE_CS42_1BS_TGACv1_049414_AA0152820 TRIAE_CS42_1AS_TGACv1_019260_AA0064020 TRIAE_CS42_5AL_TGACv1_374237_AA1194650 TRIAE_CS42_3DS_TGACv1_271527_AA0901330 TRIAE_CS42_7DL_TGACv1_602726_AA1966660 TRIAE_CS42_5BL_TGACv1_406838_AA1350360 TRIAE_CS4…
190	Oxidative phosphorylation	7.02708e-06	3.31495e-05	43	67	1592	1885	Under	TRIAE_CS42_7AL_TGACv1_557348_AA1780090 TRIAE_CS42_3DL_TGACv1_249529_AA0850950 TRIAE_CS42_2AL_TGACv1_093123_AA0272520 TRIAE_CS42_U_TGACv1_712630_AA2166950 TRIAE_CS42_6BL_TGACv1_499375_AA1580200 TRIAE_CS42_6AL_TGACv1_471983_AA1516550 TRIAE_CS42_7AL_TGACv1_556254_AA1759210 TRIAE_CS42_6DL_TGACv1_528541_AA1714900 TRIAE_CS42_5AS_TGACv1_394546_AA1280920 TRIAE_CS42_1BL_TGACv1_032169_AA0126250 TRIAE_CS42_…
4144	Endocytosis	1.01764e-05	4.69844e-05	24	41	1592	1885	Under	TRIAE_CS42_5AL_TGACv1_375053_AA1214880 TRIAE_CS42_4BS_TGACv1_327885_AA1077740 TRIAE_CS42_1DS_TGACv1_080781_AA0253680 TRIAE_CS42_6AS_TGACv1_487025_AA1567510 TRIAE_CS42_1BS_TGACv1_049414_AA0152820 TRIAE_CS42_1AS_TGACv1_019260_AA0064020 TRIAE_CS42_6BS_TGACv1_513738_AA1648380 TRIAE_CS42_2DL_TGACv1_157888_AA0500440 TRIAE_CS42_6AL_TGACv1_471429_AA1508660 TRIAE_CS42_5AL_TGACv1_376577_AA1238650 TRIAE_CS4…
4142	Lysosome	1.43016e-05	6.46551e-05	22	38	1592	1885	Under	TRIAE_CS42_3DS_TGACv1_271527_AA0901330 TRIAE_CS42_4AL_TGACv1_288338_AA0945370 TRIAE_CS42_5DL_TGACv1_433474_AA1414070 TRIAE_CS42_5DL_TGACv1_434496_AA1436980 TRIAE_CS42_3AS_TGACv1_212164_AA0698340 TRIAE_CS42_5AL_TGACv1_378334_AA1252720 TRIAE_CS42_4BS_TGACv1_328710_AA1092330 TRIAE_CS42_3B_TGACv1_222766_AA0770250 TRIAE_CS42_3B_TGACv1_224095_AA0792250 TRIAE_CS42_3DL_TGACv1_252022_AA0887130 TRIAE_CS42_…
562	Inositol phosphate metabolism	3.53043e-05	0.000156348	35	55	1592	1885	Under	TRIAE_CS42_7BL_TGACv1_577127_AA1866660 TRIAE_CS42_7BS_TGACv1_591781_AA1920830 TRIAE_CS42_4BS_TGACv1_327885_AA1077740 TRIAE_CS42_6BS_TGACv1_513738_AA1648380 TRIAE_CS42_1DL_TGACv1_062405_AA0214010 TRIAE_CS42_5AL_TGACv1_378845_AA1254840 TRIAE_CS42_3B_TGACv1_225709_AA0811330 TRIAE_CS42_7DS_TGACv1_621640_AA2021920 TRIAE_CS42_2AL_TGACv1_093194_AA0274710 TRIAE_CS42_5BL_TGACv1_411819_AA1367620 TRIAE_CS42…
3420	Nucleotide excision repair	4.8315e-05	0.000205576	9	20	1592	1885	Under	TRIAE_CS42_4DL_TGACv1_344434_AA1147110 TRIAE_CS42_2DS_TGACv1_178615_AA0598260 TRIAE_CS42_3DS_TGACv1_273465_AA0931420 TRIAE_CS42_5BL_TGACv1_404633_AA1306830 TRIAE_CS42_5DL_TGACv1_433567_AA1416310 TRIAE_CS42_4AL_TGACv1_289347_AA0969500 TRIAE_CS42_7DL_TGACv1_602807_AA1969190 TRIAE_CS42_7BL_TGACv1_578401_AA1894210 TRIAE_CS42_3AS_TGACv1_210494_AA0673630
4113	Meiosis - yeast	4.8315e-05	0.000205576	9	20	1592	1885	Under	TRIAE_CS42_2DL_TGACv1_159489_AA0538990 TRIAE_CS42_2BL_TGACv1_131669_AA0430560 TRIAE_CS42_6BS_TGACv1_515416_AA1669970 TRIAE_CS42_6DL_TGACv1_526488_AA1685090 TRIAE_CS42_1BL_TGACv1_031563_AA0116200 TRIAE_CS42_4AL_TGACv1_293088_AA1000160 TRIAE_CS42_2AL_TGACv1_093139_AA0273060 TRIAE_CS42_2DL_TGACv1_157992_AA0505170 TRIAE_CS42_1DL_TGACv1_063776_AA0230740
5016	Huntington's disease	6.09226e-05	0.000254235	22	37	1592	1885	Under	TRIAE_CS42_7AL_TGACv1_557388_AA1780620 TRIAE_CS42_7DL_TGACv1_602941_AA1972400 TRIAE_CS42_7BL_TGACv1_576777_AA1854670 TRIAE_CS42_4DS_TGACv1_362776_AA1182070 TRIAE_CS42_3DS_TGACv1_272324_AA0919020 TRIAE_CS42_6AL_TGACv1_471983_AA1516550 TRIAE_CS42_4BL_TGACv1_322270_AA1070190 TRIAE_CS42_7DS_TGACv1_622700_AA2044080 TRIAE_CS42_7DS_TGACv1_621953_AA2030190 TRIAE_CS42_6AL_TGACv1_471757_AA1513860 TRIAE_CS4…
480	Glutathione metabolism	8.43518e-05	0.000345365	60	87	1592	1885	Under	TRIAE_CS42_4BS_TGACv1_327885_AA1077730 TRIAE_CS42_7AS_TGACv1_570416_AA1835420 TRIAE_CS42_4BS_TGACv1_327885_AA1077750 TRIAE_CS42_2AS_TGACv1_112150_AA0331530 TRIAE_CS42_5BL_TGACv1_405971_AA1338410 TRIAE_CS42_7AL_TGACv1_559001_AA1797450 TRIAE_CS42_7DS_TGACv1_622424_AA2039460 TRIAE_CS42_6BL_TGACv1_501543_AA1618600 TRIAE_CS42_3B_TGACv1_220865_AA0721670 TRIAE_CS42_1DL_TGACv1_061293_AA0191530 TRIAE_CS42…
626	Naphthalene degradation	9.74012e-05	0.000391408	8	18	1592	1885	Under	TRIAE_CS42_2BS_TGACv1_146925_AA0475480 TRIAE_CS42_2DL_TGACv1_159978_AA0545110 TRIAE_CS42_2BL_TGACv1_131834_AA0432700 TRIAE_CS42_2AS_TGACv1_115477_AA0372470 TRIAE_CS42_U_TGACv1_642255_AA2114320 TRIAE_CS42_3AL_TGACv1_194605_AA0636620 TRIAE_CS42_2DS_TGACv1_177658_AA0582060 TRIAE_CS42_7AL_TGACv1_556096_AA1755360
2020	Two-component system	0.00016434	0.000648396	24	39	1592	1885	Under	TRIAE_CS42_2BL_TGACv1_131579_AA0429330 TRIAE_CS42_2AL_TGACv1_093198_AA0274960 TRIAE_CS42_2BS_TGACv1_147884_AA0488620 TRIAE_CS42_2DS_TGACv1_177679_AA0582360 TRIAE_CS42_2DS_TGACv1_179233_AA0605490 TRIAE_CS42_U_TGACv1_641300_AA2091210 TRIAE_CS42_2BL_TGACv1_129656_AA0391860 TRIAE_CS42_7AS_TGACv1_569033_AA1805230 TRIAE_CS42_2DL_TGACv1_161723_AA0560300 TRIAE_CS42_2DL_TGACv1_161369_AA0558280 TRIAE_CS42_…
290	Valine, leucine and isoleucine biosynthesis	0.000177628	0.000688308	9	19	1592	1885	Under	TRIAE_CS42_4DL_TGACv1_342400_AA1112600 TRIAE_CS42_1BL_TGACv1_031386_AA0112930 TRIAE_CS42_4AS_TGACv1_307232_AA1018650 TRIAE_CS42_4BL_TGACv1_321464_AA1060900 TRIAE_CS42_1DL_TGACv1_061144_AA0186870 TRIAE_CS42_1AL_TGACv1_003992_AA0052130 TRIAE_CS42_2AS_TGACv1_113514_AA0357090 TRIAE_CS42_3DL_TGACv1_249279_AA0843990 TRIAE_CS42_5DL_TGACv1_438120_AA1467920
760	Nicotinate and nicotinamide metabolism	0.000196259	0.00074716	5	13	1592	1885	Under	TRIAE_CS42_1AL_TGACv1_000202_AA0006030 TRIAE_CS42_1DL_TGACv1_061840_AA0204120 TRIAE_CS42_1BL_TGACv1_030302_AA0086140 TRIAE_CS42_7AL_TGACv1_557137_AA1777340 TRIAE_CS42_U_TGACv1_640850_AA2077210
280	Valine, leucine and isoleucine degradation	0.000353453	0.0013224	20	33	1592	1885	Under	TRIAE_CS42_1BL_TGACv1_031159_AA0108940 TRIAE_CS42_4DL_TGACv1_342900_AA1125000 TRIAE_CS42_4DL_TGACv1_342400_AA1112600 TRIAE_CS42_U_TGACv1_642031_AA2109890 TRIAE_CS42_2AL_TGACv1_094336_AA0295990 TRIAE_CS42_1BS_TGACv1_052072_AA0181280 TRIAE_CS42_5DL_TGACv1_433916_AA1425190 TRIAE_CS42_5BL_TGACv1_411819_AA1367620 TRIAE_CS42_4AS_TGACv1_307232_AA1018650 TRIAE_CS42_1AL_TGACv1_000597_AA0015440 TRIAE_CS42_…
4530	Tight junction	0.000361104	0.00132813	8	17	1592	1885	Under	TRIAE_CS42_U_TGACv1_642291_AA2115230 TRIAE_CS42_2DL_TGACv1_158450_AA0519010 TRIAE_CS42_2AL_TGACv1_095610_AA0312890 TRIAE_CS42_7AS_TGACv1_569661_AA1821310 TRIAE_CS42_7BS_TGACv1_592027_AA1928580 TRIAE_CS42_3B_TGACv1_221779_AA0749750 TRIAE_CS42_1AL_TGACv1_000983_AA0023090 TRIAE_CS42_2BL_TGACv1_129388_AA0381240
4940	Type I diabetes mellitus	0.000396621	0.00143445	6	14	1592	1885	Under	TRIAE_CS42_4AS_TGACv1_308413_AA1027820 TRIAE_CS42_4AL_TGACv1_291775_AA0996540 TRIAE_CS42_4DS_TGACv1_363000_AA1182990 TRIAE_CS42_3AS_TGACv1_211026_AA0683390 TRIAE_CS42_4DL_TGACv1_344775_AA1149720 TRIAE_CS42_4BS_TGACv1_331478_AA1110020
195	Photosynthesis	0.000504863	0.00179599	19	32	1592	1885	Under	TRIAE_CS42_U_TGACv1_712630_AA2166950 TRIAE_CS42_7AL_TGACv1_556254_AA1759210 TRIAE_CS42_2AS_TGACv1_115550_AA0372550 TRIAE_CS42_2BS_TGACv1_151238_AA0498550 TRIAE_CS42_4DL_TGACv1_343277_AA1132640 TRIAE_CS42_2BS_TGACv1_147223_AA0480050 TRIAE_CS42_2DS_TGACv1_178873_AA0601950 TRIAE_CS42_6AL_TGACv1_472319_AA1520840 TRIAE_CS42_4BL_TGACv1_322607_AA1072260 TRIAE_CS42_4AL_TGACv1_292012_AA0997400 TRIAE_CS42_…
3320	PPAR signaling pathway	0.000624806	0.00215211	9	18	1592	1885	Under	TRIAE_CS42_7BL_TGACv1_579069_AA1903620 TRIAE_CS42_5BL_TGACv1_405838_AA1336190 TRIAE_CS42_5DL_TGACv1_433839_AA1423490 TRIAE_CS42_4DL_TGACv1_342987_AA1127120 TRIAE_CS42_1AL_TGACv1_004420_AA0053440 TRIAE_CS42_3DS_TGACv1_272861_AA0925850 TRIAE_CS42_5AL_TGACv1_375322_AA1219820 TRIAE_CS42_4BL_TGACv1_320766_AA1048240 TRIAE_CS42_4AL_TGACv1_289599_AA0973730
4920	Adipocytokine signaling pathway	0.000624806	0.00215211	9	18	1592	1885	Under	TRIAE_CS42_7BL_TGACv1_579069_AA1903620 TRIAE_CS42_5BL_TGACv1_405838_AA1336190 TRIAE_CS42_5DL_TGACv1_433839_AA1423490 TRIAE_CS42_4DL_TGACv1_342987_AA1127120 TRIAE_CS42_1AL_TGACv1_004420_AA0053440 TRIAE_CS42_3DS_TGACv1_272861_AA0925850 TRIAE_CS42_5AL_TGACv1_375322_AA1219820 TRIAE_CS42_4BL_TGACv1_320766_AA1048240 TRIAE_CS42_4AL_TGACv1_289599_AA0973730
906	Carotenoid biosynthesis	0.000683752	0.00228268	17	29	1592	1885	Under	TRIAE_CS42_6AL_TGACv1_472263_AA1520120 TRIAE_CS42_6DL_TGACv1_526572_AA1687310 TRIAE_CS42_2AL_TGACv1_094368_AA0296520 TRIAE_CS42_5DL_TGACv1_433078_AA1401060 TRIAE_CS42_2BL_TGACv1_131798_AA0432350 TRIAE_CS42_6BS_TGACv1_513174_AA1632970 TRIAE_CS42_5BL_TGACv1_404233_AA1291430 TRIAE_CS42_4DL_TGACv1_344742_AA1149420 TRIAE_CS42_1AL_TGACv1_001387_AA0029780 TRIAE_CS42_2DL_TGACv1_158673_AA0524320 TRIAE_CS4…
4666	Fc gamma R-mediated phagocytosis	0.000683752	0.00228268	17	29	1592	1885	Under	TRIAE_CS42_7DL_TGACv1_602965_AA1972830 TRIAE_CS42_4BS_TGACv1_327885_AA1077740 TRIAE_CS42_1DS_TGACv1_080781_AA0253680 TRIAE_CS42_1BS_TGACv1_049414_AA0152820 TRIAE_CS42_1AS_TGACv1_019260_AA0064020 TRIAE_CS42_6BS_TGACv1_513738_AA1648380 TRIAE_CS42_1DL_TGACv1_062226_AA0210890 TRIAE_CS42_5BL_TGACv1_405428_AA1327160 TRIAE_CS42_7DL_TGACv1_604437_AA1998130 TRIAE_CS42_3B_TGACv1_221779_AA0749750 TRIAE_CS42…
2010	ABC transporters	0.000745441	0.00245092	3	9	1592	1885	Under	TRIAE_CS42_1BS_TGACv1_050931_AA0176800 TRIAE_CS42_6BL_TGACv1_499775_AA1591420 TRIAE_CS42_1BL_TGACv1_035340_AA0146430
410	beta-Alanine metabolism	0.00102727	0.00323068	10	19	1592	1885	Under	TRIAE_CS42_4AS_TGACv1_308413_AA1027820 TRIAE_CS42_4DL_TGACv1_342900_AA1125000 TRIAE_CS42_4AL_TGACv1_291775_AA0996540 TRIAE_CS42_4DS_TGACv1_363000_AA1182990 TRIAE_CS42_3AS_TGACv1_211026_AA0683390 TRIAE_CS42_6BL_TGACv1_501254_AA1615300 TRIAE_CS42_4DL_TGACv1_344775_AA1149720 TRIAE_CS42_6DL_TGACv1_526701_AA1690190 TRIAE_CS42_1DS_TGACv1_080199_AA0242960 TRIAE_CS42_4BS_TGACv1_331478_AA1110020
970	Aminoacyl-tRNA biosynthesis	0.00102727	0.00323068	10	19	1592	1885	Under	TRIAE_CS42_7DS_TGACv1_622227_AA2035870 TRIAE_CS42_1BL_TGACv1_031386_AA0112930 TRIAE_CS42_1DS_TGACv1_080249_AA0244240 TRIAE_CS42_1DL_TGACv1_062396_AA0213800 TRIAE_CS42_1DL_TGACv1_061144_AA0186870 TRIAE_CS42_1AL_TGACv1_003577_AA0050460 TRIAE_CS42_1AL_TGACv1_003992_AA0052130 TRIAE_CS42_2AS_TGACv1_113514_AA0357090 TRIAE_CS42_3B_TGACv1_226116_AA0814040 TRIAE_CS42_5DL_TGACv1_438120_AA1467920
3410	Base excision repair	0.00102727	0.00323068	10	19	1592	1885	Under	TRIAE_CS42_5AL_TGACv1_379808_AA1256860 TRIAE_CS42_4DL_TGACv1_344434_AA1147110 TRIAE_CS42_2DL_TGACv1_159491_AA0539030 TRIAE_CS42_2AL_TGACv1_092944_AA0267730 TRIAE_CS42_5BL_TGACv1_404633_AA1306830 TRIAE_CS42_5DL_TGACv1_433567_AA1416310 TRIAE_CS42_4AL_TGACv1_289347_AA0969500 TRIAE_CS42_6AL_TGACv1_471959_AA1516240 TRIAE_CS42_3B_TGACv1_220828_AA0720620 TRIAE_CS42_6BL_TGACv1_500990_AA1612370
430	Taurine and hypotaurine metabolism	0.00127614	0.00395605	8	16	1592	1885	Under	TRIAE_CS42_4AS_TGACv1_308413_AA1027820 TRIAE_CS42_4AL_TGACv1_291775_AA0996540 TRIAE_CS42_4DS_TGACv1_363000_AA1182990 TRIAE_CS42_3AS_TGACv1_211026_AA0683390 TRIAE_CS42_5DL_TGACv1_433514_AA1415340 TRIAE_CS42_4DL_TGACv1_344775_AA1149720 TRIAE_CS42_7AL_TGACv1_556255_AA1759280 TRIAE_CS42_4BS_TGACv1_331478_AA1110020
364	Fluorobenzoate degradation	0.00150772	0.00442129	6	13	1592	1885	Under	TRIAE_CS42_U_TGACv1_640691_AA2068620 TRIAE_CS42_1AL_TGACv1_002236_AA0039950 TRIAE_CS42_1DL_TGACv1_061149_AA0187130 TRIAE_CS42_1AL_TGACv1_000886_AA0021110 TRIAE_CS42_7DL_TGACv1_604961_AA2003360 TRIAE_CS42_1BL_TGACv1_030333_AA0087160
511	Other glycan degradation	0.00150772	0.00442129	6	13	1592	1885	Under	TRIAE_CS42_2AL_TGACv1_094907_AA0304750 TRIAE_CS42_1AL_TGACv1_000843_AA0020200 TRIAE_CS42_6DL_TGACv1_527510_AA1705020 TRIAE_CS42_6AL_TGACv1_471081_AA1502410 TRIAE_CS42_6BL_TGACv1_502081_AA1622900 TRIAE_CS42_U_TGACv1_642681_AA2121450
627	Aminobenzoate degradation	0.00150772	0.00442129	6	13	1592	1885	Under	TRIAE_CS42_U_TGACv1_640691_AA2068620 TRIAE_CS42_1AL_TGACv1_002236_AA0039950 TRIAE_CS42_1DL_TGACv1_061149_AA0187130 TRIAE_CS42_1AL_TGACv1_000886_AA0021110 TRIAE_CS42_7DL_TGACv1_604961_AA2003360 TRIAE_CS42_1BL_TGACv1_030333_AA0087160
4020	Calcium signaling pathway	0.00150772	0.00442129	6	13	1592	1885	Under	TRIAE_CS42_3B_TGACv1_221779_AA0749750 TRIAE_CS42_7BS_TGACv1_592650_AA1942310 TRIAE_CS42_3B_TGACv1_222840_AA0771560 TRIAE_CS42_2BS_TGACv1_146806_AA0473260 TRIAE_CS42_2DS_TGACv1_177840_AA0585650 TRIAE_CS42_5DL_TGACv1_433164_AA1404240
4070	Phosphatidylinositol signaling system	0.00177523	0.00512679	30	45	1592	1885	Under	TRIAE_CS42_7BL_TGACv1_577127_AA1866660 TRIAE_CS42_3AL_TGACv1_194068_AA0625810 TRIAE_CS42_7BS_TGACv1_591781_AA1920830 TRIAE_CS42_4BS_TGACv1_327885_AA1077740 TRIAE_CS42_6BS_TGACv1_513738_AA1648380 TRIAE_CS42_1DL_TGACv1_062405_AA0214010 TRIAE_CS42_5AL_TGACv1_378845_AA1254840 TRIAE_CS42_3B_TGACv1_225709_AA0811330 TRIAE_CS42_7DS_TGACv1_621640_AA2021920 TRIAE_CS42_2AL_TGACv1_093194_AA0274710 TRIAE_CS42…
960	Tropane, piperidine and pyridine alkaloid biosynthesis	0.0018116	0.00512679	47	67	1592	1885	Under	TRIAE_CS42_3DL_TGACv1_249505_AA0850260 TRIAE_CS42_3AL_TGACv1_195180_AA0645980 TRIAE_CS42_7DL_TGACv1_603035_AA1974240 TRIAE_CS42_3AL_TGACv1_195180_AA0645990 TRIAE_CS42_3AS_TGACv1_210695_AA0677270 TRIAE_CS42_1BL_TGACv1_041569_AA0148550 TRIAE_CS42_3B_TGACv1_221035_AA0727710 TRIAE_CS42_2DS_TGACv1_179202_AA0605170 TRIAE_CS42_1BL_TGACv1_030699_AA0098220 TRIAE_CS42_3B_TGACv1_223208_AA0777960 TRIAE_CS42_…
1040	Biosynthesis of unsaturated fatty acids	0.00181918	0.00512679	14	24	1592	1885	Under	TRIAE_CS42_1DL_TGACv1_061266_AA0190540 TRIAE_CS42_1BL_TGACv1_033707_AA0141520 TRIAE_CS42_7AS_TGACv1_569475_AA1816940 TRIAE_CS42_4AL_TGACv1_289922_AA0978830 TRIAE_CS42_3AS_TGACv1_210809_AA0679530 TRIAE_CS42_5DL_TGACv1_433798_AA1422320 TRIAE_CS42_5BL_TGACv1_407653_AA1358640 TRIAE_CS42_1DS_TGACv1_080520_AA0249460 TRIAE_CS42_6DL_TGACv1_526338_AA1679880 TRIAE_CS42_1DL_TGACv1_061594_AA0199450 TRIAE_CS4…
4712	Circadian rhythm - plant	0.00208951	0.00581313	9	17	1592	1885	Under	TRIAE_CS42_5AL_TGACv1_375837_AA1227780 TRIAE_CS42_5DL_TGACv1_433802_AA1422450 TRIAE_CS42_5BL_TGACv1_404201_AA1289860 TRIAE_CS42_1AS_TGACv1_020098_AA0074660 TRIAE_CS42_1DL_TGACv1_063000_AA0222810 TRIAE_CS42_1DS_TGACv1_081052_AA0257140 TRIAE_CS42_1BL_TGACv1_033287_AA0138460 TRIAE_CS42_6AS_TGACv1_485778_AA1551950 TRIAE_CS42_2BS_TGACv1_146376_AA0463740
450	Selenoamino acid metabolism	0.00244931	0.00672786	12	21	1592	1885	Under	TRIAE_CS42_5AL_TGACv1_376302_AA1235110 TRIAE_CS42_3AL_TGACv1_205225_AA0670990 TRIAE_CS42_1AS_TGACv1_019763_AA0071170 TRIAE_CS42_1AS_TGACv1_019763_AA0071160 TRIAE_CS42_5DL_TGACv1_433140_AA1403380 TRIAE_CS42_4AL_TGACv1_288251_AA0942440 TRIAE_CS42_3B_TGACv1_220850_AA0721310 TRIAE_CS42_5BS_TGACv1_423209_AA1370690 TRIAE_CS42_5BL_TGACv1_404315_AA1295260 TRIAE_CS42_2BL_TGACv1_129809_AA0396880 TRIAE_CS42…
945	Stilbenoid, diarylheptanoid and gingerol biosynthesis	0.00251589	0.00682435	1	5	1592	1885	Under	TRIAE_CS42_4AL_TGACv1_288502_AA0950370
5200	Pathways in cancer	0.00261882	0.00693929	7	14	1592	1885	Under	TRIAE_CS42_2DL_TGACv1_158060_AA0507640 TRIAE_CS42_3B_TGACv1_221779_AA0749750 TRIAE_CS42_4DL_TGACv1_343347_AA1133570 TRIAE_CS42_7BS_TGACv1_592650_AA1942310 TRIAE_CS42_4BL_TGACv1_321535_AA1062000 TRIAE_CS42_5DL_TGACv1_433164_AA1404240 TRIAE_CS42_4DL_TGACv1_344691_AA1148960
3430	Mismatch repair	0.00262222	0.00693929	15	25	1592	1885	Under	TRIAE_CS42_4DL_TGACv1_344434_AA1147110 TRIAE_CS42_2DS_TGACv1_178615_AA0598260 TRIAE_CS42_6AS_TGACv1_485761_AA1551450 TRIAE_CS42_5BL_TGACv1_404633_AA1306830 TRIAE_CS42_6DS_TGACv1_543687_AA1743130 TRIAE_CS42_3AS_TGACv1_212809_AA0703500 TRIAE_CS42_4BS_TGACv1_329796_AA1104080 TRIAE_CS42_5DL_TGACv1_433567_AA1416310 TRIAE_CS42_4AL_TGACv1_289347_AA0969500 TRIAE_CS42_2AS_TGACv1_113182_AA0352660 TRIAE_CS4…
770	Pantothenate and CoA biosynthesis	0.00310583	0.00812007	5	11	1592	1885	Under	TRIAE_CS42_4DL_TGACv1_342400_AA1112600 TRIAE_CS42_4AS_TGACv1_307232_AA1018650 TRIAE_CS42_4BL_TGACv1_321464_AA1060900 TRIAE_CS42_5DL_TGACv1_433696_AA1419700 TRIAE_CS42_3DL_TGACv1_249279_AA0843990
600	Sphingolipid metabolism	0.00326128	0.00818645	10	18	1592	1885	Under	TRIAE_CS42_1DL_TGACv1_063732_AA0230310 TRIAE_CS42_1BL_TGACv1_033598_AA0140580 TRIAE_CS42_1AL_TGACv1_001127_AA0025460 TRIAE_CS42_5BL_TGACv1_405934_AA1337890 TRIAE_CS42_7DL_TGACv1_604437_AA1998130 TRIAE_CS42_6DL_TGACv1_527104_AA1698620 TRIAE_CS42_1DL_TGACv1_062226_AA0210880 TRIAE_CS42_3AS_TGACv1_210794_AA0679130 TRIAE_CS42_5DL_TGACv1_433344_AA1410210 TRIAE_CS42_6DL_TGACv1_527925_AA1709980
631	NA	0.00326128	0.00818645	10	18	1592	1885	Under	TRIAE_CS42_4DL_TGACv1_342900_AA1125000 TRIAE_CS42_2BS_TGACv1_146925_AA0475480 TRIAE_CS42_2DL_TGACv1_159978_AA0545110 TRIAE_CS42_6BL_TGACv1_501254_AA1615300 TRIAE_CS42_2BL_TGACv1_131834_AA0432700 TRIAE_CS42_2AS_TGACv1_115477_AA0372470 TRIAE_CS42_U_TGACv1_642255_AA2114320 TRIAE_CS42_3AL_TGACv1_194605_AA0636620 TRIAE_CS42_6DL_TGACv1_526701_AA1690190 TRIAE_CS42_2DS_TGACv1_177658_AA0582060
4310	Wnt signaling pathway	0.00328212	0.00818645	3	8	1592	1885	Under	TRIAE_CS42_7DS_TGACv1_622031_AA2031330 TRIAE_CS42_3B_TGACv1_221779_AA0749750 TRIAE_CS42_1DS_TGACv1_080802_AA0253940
4350	TGF-beta signaling pathway	0.00328212	0.00818645	3	8	1592	1885	Under	TRIAE_CS42_7DS_TGACv1_622031_AA2031330 TRIAE_CS42_1DS_TGACv1_080802_AA0253940 TRIAE_CS42_4DL_TGACv1_344691_AA1148960
3030	DNA replication	0.00358948	0.00885133	13	22	1592	1885	Under	TRIAE_CS42_4DL_TGACv1_344434_AA1147110 TRIAE_CS42_6AS_TGACv1_485761_AA1551450 TRIAE_CS42_5BL_TGACv1_404633_AA1306830 TRIAE_CS42_6DS_TGACv1_543687_AA1743130 TRIAE_CS42_3AS_TGACv1_212809_AA0703500 TRIAE_CS42_1BL_TGACv1_030695_AA0098120 TRIAE_CS42_4BS_TGACv1_329796_AA1104080 TRIAE_CS42_5DL_TGACv1_433567_AA1416310 TRIAE_CS42_4AL_TGACv1_289347_AA0969500 TRIAE_CS42_U_TGACv1_641946_AA2108020 TRIAE_CS42_…
380	Tryptophan metabolism	0.00471203	0.0114889	51	71	1592	1885	Under	TRIAE_CS42_3DS_TGACv1_273132_AA0928700 TRIAE_CS42_3B_TGACv1_222351_AA0762810 TRIAE_CS42_2DS_TGACv1_177710_AA0582890 TRIAE_CS42_4DL_TGACv1_342900_AA1125000 TRIAE_CS42_5BS_TGACv1_423573_AA1379790 TRIAE_CS42_2BS_TGACv1_145905_AA0448900 TRIAE_CS42_5DS_TGACv1_456986_AA1480690 TRIAE_CS42_2BS_TGACv1_149924_AA0497820 TRIAE_CS42_3DL_TGACv1_249949_AA0858950 TRIAE_CS42_6BL_TGACv1_499555_AA1585920 TRIAE_CS42…
3020	RNA polymerase	0.00485776	0.0116513	20	31	1592	1885	Under	TRIAE_CS42_7AL_TGACv1_557388_AA1780620 TRIAE_CS42_7DL_TGACv1_602941_AA1972400 TRIAE_CS42_7BL_TGACv1_576777_AA1854670 TRIAE_CS42_4DS_TGACv1_362776_AA1182070 TRIAE_CS42_3DS_TGACv1_272324_AA0919020 TRIAE_CS42_4BL_TGACv1_322270_AA1070190 TRIAE_CS42_7DS_TGACv1_622700_AA2044080 TRIAE_CS42_4BS_TGACv1_328589_AA1090600 TRIAE_CS42_7DS_TGACv1_621953_AA2030190 TRIAE_CS42_6AL_TGACv1_471757_AA1513860 TRIAE_CS4…
4810	Regulation of actin cytoskeleton	0.00488601	0.0116513	11	19	1592	1885	Under	TRIAE_CS42_7DS_TGACv1_622031_AA2031330 TRIAE_CS42_4BS_TGACv1_327885_AA1077740 TRIAE_CS42_6BS_TGACv1_513738_AA1648380 TRIAE_CS42_5BL_TGACv1_405428_AA1327160 TRIAE_CS42_1DS_TGACv1_080802_AA0253940 TRIAE_CS42_4AL_TGACv1_293088_AA1000160 TRIAE_CS42_7BS_TGACv1_592650_AA1942310 TRIAE_CS42_6DL_TGACv1_527333_AA1702370 TRIAE_CS42_1AL_TGACv1_002537_AA0042940 TRIAE_CS42_5DL_TGACv1_433164_AA1404240 TRIAE_CS4…
623	Toluene degradation	0.00595868	0.0140547	34	49	1592	1885	Under	TRIAE_CS42_3AS_TGACv1_210695_AA0677270 TRIAE_CS42_1BL_TGACv1_041569_AA0148550 TRIAE_CS42_1BL_TGACv1_030699_AA0098220 TRIAE_CS42_3B_TGACv1_223208_AA0777960 TRIAE_CS42_3B_TGACv1_221845_AA0751550 TRIAE_CS42_U_TGACv1_642688_AA2121540 TRIAE_CS42_5AL_TGACv1_376998_AA1243120 TRIAE_CS42_3DS_TGACv1_272355_AA0919490 TRIAE_CS42_6BL_TGACv1_501543_AA1618610 TRIAE_CS42_3AS_TGACv1_213553_AA0707300 TRIAE_CS42_4A…
4114	Oocyte meiosis	0.00662498	0.0152938	2	6	1592	1885	Under	TRIAE_CS42_4AL_TGACv1_293088_AA1000160 TRIAE_CS42_4DL_TGACv1_344691_AA1148960
4370	VEGF signaling pathway	0.00662498	0.0152938	2	6	1592	1885	Under	TRIAE_CS42_3B_TGACv1_221779_AA0749750 TRIAE_CS42_4DL_TGACv1_344691_AA1148960
650	Butanoate metabolism	0.00681931	0.0155767	18	28	1592	1885	Under	TRIAE_CS42_4AS_TGACv1_308413_AA1027820 TRIAE_CS42_4DL_TGACv1_342900_AA1125000 TRIAE_CS42_4AL_TGACv1_291775_AA0996540 TRIAE_CS42_3B_TGACv1_221899_AA0752630 TRIAE_CS42_2BS_TGACv1_145920_AA0449340 TRIAE_CS42_5DL_TGACv1_433916_AA1425190 TRIAE_CS42_4DS_TGACv1_363000_AA1182990 TRIAE_CS42_3AS_TGACv1_211026_AA0683390 TRIAE_CS42_4DS_TGACv1_362086_AA1176660 TRIAE_CS42_6BL_TGACv1_501254_AA1615300 TRIAE_CS42…
944	Flavone and flavonol biosynthesis	0.0070656	0.0159712	12	20	1592	1885	Under	TRIAE_CS42_1DS_TGACv1_080186_AA0242420 TRIAE_CS42_2BS_TGACv1_147021_AA0476660 TRIAE_CS42_5BL_TGACv1_408030_AA1361200 TRIAE_CS42_3DL_TGACv1_252611_AA0891030 TRIAE_CS42_U_TGACv1_641782_AA2104210 TRIAE_CS42_2BL_TGACv1_129393_AA0381510 TRIAE_CS42_5BL_TGACv1_407057_AA1352930 TRIAE_CS42_5BL_TGACv1_406078_AA1340380 TRIAE_CS42_5AL_TGACv1_376929_AA1242500 TRIAE_CS42_7AS_TGACv1_569588_AA1819830 TRIAE_CS42_…
4270	Vascular smooth muscle contraction	0.00875503	0.019586	7	13	1592	1885	Under	TRIAE_CS42_7DS_TGACv1_622031_AA2031330 TRIAE_CS42_5BL_TGACv1_404540_AA1303440 TRIAE_CS42_3DL_TGACv1_249487_AA0849910 TRIAE_CS42_3B_TGACv1_221779_AA0749750 TRIAE_CS42_1DS_TGACv1_080802_AA0253940 TRIAE_CS42_4AL_TGACv1_293088_AA1000160 TRIAE_CS42_4DL_TGACv1_344691_AA1148960
40	Pentose and glucuronate interconversions	0.00958961	0.0212341	16	25	1592	1885	Under	TRIAE_CS42_6DS_TGACv1_543569_AA1741560 TRIAE_CS42_2DL_TGACv1_159440_AA0538400 TRIAE_CS42_2DS_TGACv1_177468_AA0577980 TRIAE_CS42_5AL_TGACv1_376037_AA1231110 TRIAE_CS42_U_TGACv1_642052_AA2110220 TRIAE_CS42_U_TGACv1_641277_AA2090430 TRIAE_CS42_2AL_TGACv1_097129_AA0323090 TRIAE_CS42_2BL_TGACv1_129396_AA0381760 TRIAE_CS42_5DL_TGACv1_434588_AA1438370 TRIAE_CS42_1AS_TGACv1_019016_AA0057950 TRIAE_CS42_6B…
100	Steroid biosynthesis	0.0112843	0.0247343	5	10	1592	1885	Under	TRIAE_CS42_6BS_TGACv1_515431_AA1670020 TRIAE_CS42_5AS_TGACv1_393642_AA1274840 TRIAE_CS42_1DL_TGACv1_062594_AA0216970 TRIAE_CS42_5DS_TGACv1_457426_AA1486410 TRIAE_CS42_7BL_TGACv1_577498_AA1877040
740	Riboflavin metabolism	0.012715	0.0275916	17	26	1592	1885	Under	TRIAE_CS42_6AS_TGACv1_488635_AA1575930 TRIAE_CS42_5AL_TGACv1_375439_AA1221600 TRIAE_CS42_3DL_TGACv1_251602_AA0882950 TRIAE_CS42_6BS_TGACv1_515661_AA1671630 TRIAE_CS42_3B_TGACv1_222723_AA0769450 TRIAE_CS42_5DL_TGACv1_434426_AA1435740 TRIAE_CS42_5BL_TGACv1_405255_AA1323370 TRIAE_CS42_5AL_TGACv1_374613_AA1204450 TRIAE_CS42_6DL_TGACv1_526739_AA1691150 TRIAE_CS42_3DL_TGACv1_250263_AA0865130 TRIAE_CS42…
521	Streptomycin biosynthesis	0.0131712	0.027749	1	4	1592	1885	Under	TRIAE_CS42_U_TGACv1_640850_AA2077160
4110	Cell cycle	0.0131712	0.027749	1	4	1592	1885	Under	TRIAE_CS42_6AS_TGACv1_487184_AA1568780
4930	Type II diabetes mellitus	0.0131712	0.027749	1	4	1592	1885	Under	TRIAE_CS42_4DL_TGACv1_344691_AA1148960
330	Arginine and proline metabolism	0.017732	0.0367069	20	30	1592	1885	Under	TRIAE_CS42_1BS_TGACv1_049893_AA0163750 TRIAE_CS42_3DS_TGACv1_273132_AA0928700 TRIAE_CS42_4DL_TGACv1_342900_AA1125000 TRIAE_CS42_1DL_TGACv1_063371_AA0226690 TRIAE_CS42_2BL_TGACv1_129656_AA0391860 TRIAE_CS42_1DL_TGACv1_063179_AA0224700 TRIAE_CS42_2DL_TGACv1_161369_AA0558280 TRIAE_CS42_3B_TGACv1_220850_AA0721310 TRIAE_CS42_6AL_TGACv1_473455_AA1531170 TRIAE_CS42_U_TGACv1_640900_AA2078630 TRIAE_CS42_3…
532	Glycosaminoglycan biosynthesis - chondroitin sulfate	0.0180997	0.0367069	6	11	1592	1885	Under	TRIAE_CS42_1BL_TGACv1_031898_AA0122330 TRIAE_CS42_1AL_TGACv1_001103_AA0025080 TRIAE_CS42_1DL_TGACv1_063480_AA0227730 TRIAE_CS42_4BS_TGACv1_328000_AA1080800 TRIAE_CS42_2DL_TGACv1_159296_AA0536040 TRIAE_CS42_2AL_TGACv1_093305_AA0277010
534	Glycosaminoglycan biosynthesis - heparan sulfate	0.0180997	0.0367069	6	11	1592	1885	Under	TRIAE_CS42_1BL_TGACv1_031898_AA0122330 TRIAE_CS42_1AL_TGACv1_001103_AA0025080 TRIAE_CS42_1DL_TGACv1_063480_AA0227730 TRIAE_CS42_4BS_TGACv1_328000_AA1080800 TRIAE_CS42_2DL_TGACv1_159296_AA0536040 TRIAE_CS42_2AL_TGACv1_093305_AA0277010
4730	Long-term depression	0.0180997	0.0367069	6	11	1592	1885	Under	TRIAE_CS42_5BL_TGACv1_404540_AA1303440 TRIAE_CS42_3DL_TGACv1_249487_AA0849910 TRIAE_CS42_1BS_TGACv1_049477_AA0154500 TRIAE_CS42_3B_TGACv1_221779_AA0749750 TRIAE_CS42_7AS_TGACv1_571503_AA1848180 TRIAE_CS42_4DL_TGACv1_344691_AA1148960
4010	MAPK signaling pathway	0.020039	0.0402635	21	31	1592	1885	Under	TRIAE_CS42_1BL_TGACv1_030293_AA0085660 TRIAE_CS42_2BL_TGACv1_129653_AA0391780 TRIAE_CS42_U_TGACv1_642291_AA2115230 TRIAE_CS42_2DL_TGACv1_158450_AA0519010 TRIAE_CS42_7AL_TGACv1_556593_AA1766510 TRIAE_CS42_2AL_TGACv1_095610_AA0312890 TRIAE_CS42_7AS_TGACv1_569661_AA1821310 TRIAE_CS42_2AL_TGACv1_094593_AA0300040 TRIAE_CS42_7BS_TGACv1_592027_AA1928580 TRIAE_CS42_3B_TGACv1_221779_AA0749750 TRIAE_CS42_1…
565	Ether lipid metabolism	0.0255904	0.050946	13	20	1592	1885	Under	TRIAE_CS42_1DS_TGACv1_080781_AA0253680 TRIAE_CS42_1BS_TGACv1_049414_AA0152820 TRIAE_CS42_1AS_TGACv1_019260_AA0064020 TRIAE_CS42_1DS_TGACv1_080935_AA0255840 TRIAE_CS42_1DL_TGACv1_062226_AA0210890 TRIAE_CS42_7DL_TGACv1_604437_AA1998130 TRIAE_CS42_1DL_TGACv1_062036_AA0207860 TRIAE_CS42_1BL_TGACv1_033553_AA0140340 TRIAE_CS42_1AL_TGACv1_001312_AA0028530 TRIAE_CS42_1DL_TGACv1_062226_AA0210880 TRIAE_CS4…
632	NA	0.0271637	0.0535865	7	12	1592	1885	Under	TRIAE_CS42_3DS_TGACv1_273132_AA0928700 TRIAE_CS42_6BL_TGACv1_499555_AA1585920 TRIAE_CS42_3AS_TGACv1_211460_AA0690350 TRIAE_CS42_6BL_TGACv1_501209_AA1614920 TRIAE_CS42_1DS_TGACv1_080199_AA0242960 TRIAE_CS42_3B_TGACv1_223089_AA0776350 TRIAE_CS42_6AL_TGACv1_472556_AA1523550
3450	Non-homologous end-joining	0.0291541	0.056995	2	5	1592	1885	Under	TRIAE_CS42_6AL_TGACv1_475510_AA1536580 TRIAE_CS42_6BL_TGACv1_500990_AA1612370
983	Drug metabolism - other enzymes	0.0334324	0.0647752	14	21	1592	1885	Under	TRIAE_CS42_7DL_TGACv1_603035_AA1974240 TRIAE_CS42_2DS_TGACv1_179202_AA0605170 TRIAE_CS42_5DL_TGACv1_434630_AA1439130 TRIAE_CS42_2AS_TGACv1_112113_AA0330730 TRIAE_CS42_4AL_TGACv1_289136_AA0965660 TRIAE_CS42_2AS_TGACv1_112113_AA0330770 TRIAE_CS42_2AS_TGACv1_114665_AA0368710 TRIAE_CS42_3B_TGACv1_221256_AA0735360 TRIAE_CS42_4BL_TGACv1_321603_AA1062880 TRIAE_CS42_4DL_TGACv1_344058_AA1143050 TRIAE_CS42…
4910	Insulin signaling pathway	0.036589	0.0701351	11	17	1592	1885	Under	TRIAE_CS42_4DL_TGACv1_344100_AA1143650 TRIAE_CS42_1BL_TGACv1_031510_AA0115290 TRIAE_CS42_4BL_TGACv1_321861_AA1066350 TRIAE_CS42_4AS_TGACv1_306678_AA1011970 TRIAE_CS42_1AL_TGACv1_004420_AA0053440 TRIAE_CS42_4AL_TGACv1_293088_AA1000160 TRIAE_CS42_3DS_TGACv1_272459_AA0921100 TRIAE_CS42_1AL_TGACv1_000265_AA0007680 TRIAE_CS42_4DL_TGACv1_344691_AA1148960 TRIAE_CS42_7DL_TGACv1_602571_AA1961060 TRIAE_CS4…
904	Diterpenoid biosynthesis	0.0378148	0.0701351	5	9	1592	1885	Under	TRIAE_CS42_1AL_TGACv1_002876_AA0045790 TRIAE_CS42_U_TGACv1_641295_AA2091040 TRIAE_CS42_2AL_TGACv1_095602_AA0312740 TRIAE_CS42_6DL_TGACv1_526414_AA1682800 TRIAE_CS42_2DL_TGACv1_159551_AA0539690
4260	Cardiac muscle contraction	0.0378148	0.0701351	5	9	1592	1885	Under	TRIAE_CS42_6AL_TGACv1_471983_AA1516550 TRIAE_CS42_4BL_TGACv1_320977_AA1052910 TRIAE_CS42_6DL_TGACv1_526515_AA1686020 TRIAE_CS42_3AL_TGACv1_194420_AA0632720 TRIAE_CS42_6DL_TGACv1_527961_AA1710250
5012	Parkinson's disease	0.0378148	0.0701351	5	9	1592	1885	Under	TRIAE_CS42_6AL_TGACv1_471983_AA1516550 TRIAE_CS42_4BL_TGACv1_320977_AA1052910 TRIAE_CS42_6DL_TGACv1_526515_AA1686020 TRIAE_CS42_3AL_TGACv1_194420_AA0632720 TRIAE_CS42_6DL_TGACv1_527961_AA1710250
5219	Bladder cancer	0.0378148	0.0701351	5	9	1592	1885	Under	TRIAE_CS42_4DL_TGACv1_343347_AA1133570 TRIAE_CS42_7BS_TGACv1_592650_AA1942310 TRIAE_CS42_4BL_TGACv1_321535_AA1062000 TRIAE_CS42_5DL_TGACv1_433164_AA1404240 TRIAE_CS42_4DL_TGACv1_344691_AA1148960
140	Steroid hormone biosynthesis	0.0479497	0.0881787	12	18	1592	1885	Under	TRIAE_CS42_2DL_TGACv1_160594_AA0552170 TRIAE_CS42_2BL_TGACv1_129972_AA0400740 TRIAE_CS42_7AS_TGACv1_569475_AA1816940 TRIAE_CS42_1AL_TGACv1_000581_AA0015030 TRIAE_CS42_3AL_TGACv1_196422_AA0660270 TRIAE_CS42_1DL_TGACv1_064543_AA0234810 TRIAE_CS42_5AS_TGACv1_393570_AA1273890 TRIAE_CS42_3B_TGACv1_225521_AA0809360 TRIAE_CS42_2DS_TGACv1_180099_AA0610200 TRIAE_CS42_4BS_TGACv1_328589_AA1090610 TRIAE_CS42…
785	Lipoic acid metabolism	0.0516833	0.0934606	3	6	1592	1885	Under	TRIAE_CS42_5BS_TGACv1_424265_AA1388230 TRIAE_CS42_5DS_TGACv1_458169_AA1492490 TRIAE_CS42_5AS_TGACv1_392923_AA1266300
4011	MAPK signaling pathway - yeast	0.0516833	0.0934606	3	6	1592	1885	Under	TRIAE_CS42_3B_TGACv1_221779_AA0749750 TRIAE_CS42_4BS_TGACv1_328538_AA1089830 TRIAE_CS42_4AL_TGACv1_290824_AA0989740
628	NA	0.0648274	0.11437	1	3	1592	1885	Under	TRIAE_CS42_7AL_TGACv1_556096_AA1755360
4111	Cell cycle - yeast	0.0648274	0.11437	1	3	1592	1885	Under	TRIAE_CS42_3AS_TGACv1_210583_AA0675430
4664	Fc epsilon RI signaling pathway	0.0648274	0.11437	1	3	1592	1885	Under	TRIAE_CS42_4DL_TGACv1_344691_AA1148960
5010	Alzheimer's disease	0.0693879	0.121429	10	15	1592	1885	Under	TRIAE_CS42_7AL_TGACv1_558030_AA1789210 TRIAE_CS42_6AL_TGACv1_471983_AA1516550 TRIAE_CS42_7BS_TGACv1_592578_AA1940630 TRIAE_CS42_4BL_TGACv1_320977_AA1052910 TRIAE_CS42_7DL_TGACv1_605271_AA2005680 TRIAE_CS42_6DL_TGACv1_526515_AA1686020 TRIAE_CS42_7BL_TGACv1_578064_AA1888660 TRIAE_CS42_3AL_TGACv1_194420_AA0632720 TRIAE_CS42_4DL_TGACv1_344691_AA1148960 TRIAE_CS42_6DL_TGACv1_527961_AA1710250
670	One carbon pool by folate	0.0768744	0.133454	7	11	1592	1885	Under	TRIAE_CS42_7DS_TGACv1_621829_AA2027110 TRIAE_CS42_6DL_TGACv1_528251_AA1712820 TRIAE_CS42_2DL_TGACv1_160636_AA0552450 TRIAE_CS42_2AL_TGACv1_093548_AA0282400 TRIAE_CS42_2BL_TGACv1_132610_AA0438610 TRIAE_CS42_6DL_TGACv1_526870_AA1694020 TRIAE_CS42_4BS_TGACv1_329104_AA1097850
750	Vitamin B6 metabolism	0.0802614	0.138228	4	7	1592	1885	Under	TRIAE_CS42_2AL_TGACv1_093025_AA0269770 TRIAE_CS42_2BL_TGACv1_129693_AA0392820 TRIAE_CS42_2AL_TGACv1_093325_AA0277700 TRIAE_CS42_5DL_TGACv1_433785_AA1422020
4510	Focal adhesion	0.10173	0.173822	8	12	1592	1885	Under	TRIAE_CS42_7DS_TGACv1_622031_AA2031330 TRIAE_CS42_7BS_TGACv1_592578_AA1940630 TRIAE_CS42_3B_TGACv1_221779_AA0749750 TRIAE_CS42_1DS_TGACv1_080802_AA0253940 TRIAE_CS42_4AL_TGACv1_293088_AA1000160 TRIAE_CS42_7BS_TGACv1_592650_AA1942310 TRIAE_CS42_5DL_TGACv1_433164_AA1404240 TRIAE_CS42_4DL_TGACv1_344691_AA1148960
510	N-Glycan biosynthesis	0.116484	0.191492	2	4	1592	1885	Under	TRIAE_CS42_2AL_TGACv1_096763_AA0321230 TRIAE_CS42_6BS_TGACv1_514905_AA1665700
730	Thiamine metabolism	0.116484	0.191492	2	4	1592	1885	Under	TRIAE_CS42_3B_TGACv1_220985_AA0725920 TRIAE_CS42_4BL_TGACv1_320581_AA1043740
1056	Biosynthesis of type II polyketide backbone	0.116484	0.191492	2	4	1592	1885	Under	TRIAE_CS42_5DL_TGACv1_434819_AA1442130 TRIAE_CS42_4AL_TGACv1_290155_AA0982450
5130	Pathogenic Escherichia coli infection	0.116484	0.191492	2	4	1592	1885	Under	TRIAE_CS42_7DS_TGACv1_622031_AA2031330 TRIAE_CS42_1DS_TGACv1_080802_AA0253940
5211	Renal cell carcinoma	0.116484	0.191492	2	4	1592	1885	Under	TRIAE_CS42_2DL_TGACv1_158060_AA0507640 TRIAE_CS42_4DL_TGACv1_344691_AA1148960
20	Citrate cycle (TCA cycle)	0.124604	0.2033	25	34	1592	1885	Under	TRIAE_CS42_3AL_TGACv1_195549_AA0651000 TRIAE_CS42_U_TGACv1_642031_AA2109890 TRIAE_CS42_U_TGACv1_640987_AA2081530 TRIAE_CS42_5DL_TGACv1_434056_AA1428050 TRIAE_CS42_5AL_TGACv1_377311_AA1245830 TRIAE_CS42_3DL_TGACv1_249562_AA0851520 TRIAE_CS42_5BL_TGACv1_406311_AA1343870 TRIAE_CS42_2DL_TGACv1_158060_AA0507640 TRIAE_CS42_6AS_TGACv1_485938_AA1554390 TRIAE_CS42_7AS_TGACv1_571503_AA1848180 TRIAE_CS42_5A…
643	Styrene degradation	0.129757	0.208572	9	13	1592	1885	Under	TRIAE_CS42_3DS_TGACv1_273132_AA0928700 TRIAE_CS42_6BL_TGACv1_499555_AA1585920 TRIAE_CS42_3AS_TGACv1_211460_AA0690350 TRIAE_CS42_4AL_TGACv1_288271_AA0943020 TRIAE_CS42_5DS_TGACv1_458182_AA1492610 TRIAE_CS42_7BL_TGACv1_577892_AA1885450 TRIAE_CS42_7AS_TGACv1_569820_AA1824670 TRIAE_CS42_7DS_TGACv1_625392_AA2065050 TRIAE_CS42_3B_TGACv1_223089_AA0776350
920	Sulfur metabolism	0.129757	0.208572	9	13	1592	1885	Under	TRIAE_CS42_5AL_TGACv1_376302_AA1235110 TRIAE_CS42_3AL_TGACv1_205225_AA0670990 TRIAE_CS42_6BL_TGACv1_501948_AA1621830 TRIAE_CS42_5DL_TGACv1_433140_AA1403380 TRIAE_CS42_4AL_TGACv1_288251_AA0942440 TRIAE_CS42_3B_TGACv1_220850_AA0721310 TRIAE_CS42_3DL_TGACv1_250863_AA0874350 TRIAE_CS42_4DL_TGACv1_343055_AA1128650 TRIAE_CS42_5BL_TGACv1_404315_AA1295260
300	Lysine biosynthesis	0.152231	0.241126	6	9	1592	1885	Under	TRIAE_CS42_6AS_TGACv1_486199_AA1558070 TRIAE_CS42_5DL_TGACv1_434039_AA1427760 TRIAE_CS42_5AS_TGACv1_394458_AA1280470 TRIAE_CS42_5DL_TGACv1_435071_AA1445660 TRIAE_CS42_4AS_TGACv1_306580_AA1010470 TRIAE_CS42_1DL_TGACv1_061095_AA0184940
5014	Amyotrophic lateral sclerosis (ALS)	0.152231	0.241126	6	9	1592	1885	Under	TRIAE_CS42_1BL_TGACv1_030293_AA0085660 TRIAE_CS42_5AL_TGACv1_376544_AA1238210 TRIAE_CS42_4DL_TGACv1_343177_AA1131150 TRIAE_CS42_4BL_TGACv1_320451_AA1039710 TRIAE_CS42_1BL_TGACv1_031022_AA0105970 TRIAE_CS42_U_TGACv1_640838_AA2076560
720	Reductive carboxylate cycle (CO2 fixation)	0.173677	0.259662	20	27	1592	1885	Under	TRIAE_CS42_7BL_TGACv1_577218_AA1869310 TRIAE_CS42_3AL_TGACv1_195549_AA0651000 TRIAE_CS42_3B_TGACv1_225351_AA0807390 TRIAE_CS42_3AS_TGACv1_210772_AA0678670 TRIAE_CS42_2DS_TGACv1_178366_AA0594650 TRIAE_CS42_3DS_TGACv1_271655_AA0904910 TRIAE_CS42_5DL_TGACv1_434056_AA1428050 TRIAE_CS42_5AL_TGACv1_377311_AA1245830 TRIAE_CS42_7AL_TGACv1_560290_AA1802000 TRIAE_CS42_5BL_TGACv1_406311_AA1343870 TRIAE_CS42…
540	Lipopolysaccharide biosynthesis	0.174703	0.259662	3	5	1592	1885	Under	TRIAE_CS42_4DS_TGACv1_361979_AA1175240 TRIAE_CS42_4BS_TGACv1_330227_AA1106570 TRIAE_CS42_4AL_TGACv1_290666_AA0988080
3060	Protein export	0.174703	0.259662	3	5	1592	1885	Under	TRIAE_CS42_5BL_TGACv1_405521_AA1329400 TRIAE_CS42_5AL_TGACv1_374864_AA1210420 TRIAE_CS42_5DL_TGACv1_433200_AA1405300
4062	Chemokine signaling pathway	0.174703	0.259662	3	5	1592	1885	Under	TRIAE_CS42_7DS_TGACv1_622031_AA2031330 TRIAE_CS42_1DS_TGACv1_080802_AA0253940 TRIAE_CS42_4DL_TGACv1_344691_AA1148960
4360	Axon guidance	0.174703	0.259662	3	5	1592	1885	Under	TRIAE_CS42_7DS_TGACv1_622031_AA2031330 TRIAE_CS42_1DS_TGACv1_080802_AA0253940 TRIAE_CS42_4DL_TGACv1_344691_AA1148960
4626	Plant-pathogen interaction	0.174703	0.259662	3	5	1592	1885	Under	TRIAE_CS42_6AL_TGACv1_472020_AA1516870 TRIAE_CS42_6BL_TGACv1_503184_AA1627420 TRIAE_CS42_6AL_TGACv1_472646_AA1524360
4670	Leukocyte transendothelial migration	0.174703	0.259662	3	5	1592	1885	Under	TRIAE_CS42_7DS_TGACv1_622031_AA2031330 TRIAE_CS42_3B_TGACv1_221779_AA0749750 TRIAE_CS42_1DS_TGACv1_080802_AA0253940
4720	Long-term potentiation	0.174703	0.259662	3	5	1592	1885	Under	TRIAE_CS42_3B_TGACv1_221779_AA0749750 TRIAE_CS42_4AL_TGACv1_293088_AA1000160 TRIAE_CS42_4DL_TGACv1_344691_AA1148960
5215	Prostate cancer	0.174703	0.259662	3	5	1592	1885	Under	TRIAE_CS42_7BS_TGACv1_592650_AA1942310 TRIAE_CS42_5DL_TGACv1_433164_AA1404240 TRIAE_CS42_4DL_TGACv1_344691_AA1148960
2030	Bacterial chemotaxis	0.193687	0.285919	7	10	1592	1885	Under	TRIAE_CS42_2DS_TGACv1_179233_AA0605490 TRIAE_CS42_3DS_TGACv1_271580_AA0902940 TRIAE_CS42_3DL_TGACv1_252403_AA0889850 TRIAE_CS42_7BL_TGACv1_578754_AA1899590 TRIAE_CS42_3B_TGACv1_220974_AA0725510 TRIAE_CS42_1AL_TGACv1_000433_AA0012040 TRIAE_CS42_3AL_TGACv1_193894_AA0622050
966	Glucosinolate biosynthesis	0.197334	0.289334	22	29	1592	1885	Under	TRIAE_CS42_2DS_TGACv1_177710_AA0582890 TRIAE_CS42_5BS_TGACv1_423573_AA1379790 TRIAE_CS42_2BS_TGACv1_145905_AA0448900 TRIAE_CS42_5DS_TGACv1_456986_AA1480690 TRIAE_CS42_2BS_TGACv1_149924_AA0497820 TRIAE_CS42_3DL_TGACv1_249949_AA0858950 TRIAE_CS42_1BL_TGACv1_030460_AA0091440 TRIAE_CS42_4AL_TGACv1_289850_AA0977840 TRIAE_CS42_3B_TGACv1_220741_AA0717780 TRIAE_CS42_2DL_TGACv1_158329_AA0515810 TRIAE_CS42…
908	Zeatin biosynthesis	0.286784	0.414881	1	2	1592	1885	Under	TRIAE_CS42_3DL_TGACv1_249285_AA0844270
4914	Progesterone-mediated oocyte maturation	0.286784	0.414881	1	2	1592	1885	Under	TRIAE_CS42_4DL_TGACv1_344691_AA1148960
53	Ascorbate and aldarate metabolism	0.294983	0.423916	12	16	1592	1885	Under	TRIAE_CS42_4DL_TGACv1_342900_AA1125000 TRIAE_CS42_2BS_TGACv1_146460_AA0465690 TRIAE_CS42_7DL_TGACv1_602686_AA1965190 TRIAE_CS42_2DS_TGACv1_178579_AA0597710 TRIAE_CS42_2AS_TGACv1_113119_AA0351500 TRIAE_CS42_2DS_TGACv1_177468_AA0577980 TRIAE_CS42_4BL_TGACv1_320568_AA1043520 TRIAE_CS42_1DL_TGACv1_061414_AA0194560 TRIAE_CS42_2DS_TGACv1_180302_AA0610730 TRIAE_CS42_6BL_TGACv1_501254_AA1615300 TRIAE_CS4…
4120	Ubiquitin mediated proteolysis	0.353939	0.505295	32	41	1592	1885	Under	TRIAE_CS42_6AS_TGACv1_486150_AA1557490 TRIAE_CS42_7AS_TGACv1_569249_AA1811310 TRIAE_CS42_2DL_TGACv1_160120_AA0547040 TRIAE_CS42_6AS_TGACv1_487025_AA1567510 TRIAE_CS42_2DL_TGACv1_157888_AA0500440 TRIAE_CS42_3AL_TGACv1_195966_AA0655980 TRIAE_CS42_4BL_TGACv1_321463_AA1060880 TRIAE_CS42_6BL_TGACv1_501447_AA1617650 TRIAE_CS42_3DS_TGACv1_273028_AA0927660 TRIAE_CS42_3B_TGACv1_222439_AA0764570 TRIAE_CS42…
514	O-Mannosyl glycan biosynthesis	0.360095	0.507406	6	8	1592	1885	Under	TRIAE_CS42_2AL_TGACv1_095259_AA0308780 TRIAE_CS42_4BS_TGACv1_328334_AA1086380 TRIAE_CS42_1DL_TGACv1_062396_AA0213800 TRIAE_CS42_1AL_TGACv1_001460_AA0030860 TRIAE_CS42_7BL_TGACv1_580101_AA1912020 TRIAE_CS42_7BL_TGACv1_579407_AA1907040
790	Folate biosynthesis	0.360095	0.507406	6	8	1592	1885	Under	TRIAE_CS42_5DL_TGACv1_434716_AA1440500 TRIAE_CS42_U_TGACv1_641300_AA2091210 TRIAE_CS42_1AL_TGACv1_000695_AA0017180 TRIAE_CS42_1BL_TGACv1_033227_AA0137910 TRIAE_CS42_7BS_TGACv1_592013_AA1928160 TRIAE_CS42_6DL_TGACv1_526870_AA1694020
4912	GnRH signaling pathway	0.36987	0.517817	17	22	1592	1885	Under	TRIAE_CS42_1DS_TGACv1_080781_AA0253680 TRIAE_CS42_1BS_TGACv1_049414_AA0152820 TRIAE_CS42_1AS_TGACv1_019260_AA0064020 TRIAE_CS42_7AL_TGACv1_556593_AA1766510 TRIAE_CS42_1DL_TGACv1_062226_AA0210890 TRIAE_CS42_7BL_TGACv1_579039_AA1903350 TRIAE_CS42_1DL_TGACv1_062036_AA0207860 TRIAE_CS42_1BL_TGACv1_033553_AA0140340 TRIAE_CS42_1AL_TGACv1_001312_AA0028530 TRIAE_CS42_2BL_TGACv1_130265_AA0407720 TRIAE_CS4…
930	Caprolactam degradation	0.39259	0.539465	8	11	1592	1885	Under	TRIAE_CS42_2BS_TGACv1_146460_AA0465690 TRIAE_CS42_2DS_TGACv1_178579_AA0597710 TRIAE_CS42_2AS_TGACv1_113119_AA0351500 TRIAE_CS42_5DL_TGACv1_433916_AA1425190 TRIAE_CS42_4BL_TGACv1_320568_AA1043520 TRIAE_CS42_1DL_TGACv1_061414_AA0194560 TRIAE_CS42_4AL_TGACv1_288723_AA0956420 TRIAE_CS42_1DS_TGACv1_080199_AA0242960
62	Fatty acid elongation in mitochondria	0.397763	0.539465	2	3	1592	1885	Under	TRIAE_CS42_5DL_TGACv1_433916_AA1425190 TRIAE_CS42_4AL_TGACv1_288723_AA0956420
3040	Spliceosome	0.397763	0.539465	2	3	1592	1885	Under	TRIAE_CS42_5DL_TGACv1_433700_AA1419750 TRIAE_CS42_5AL_TGACv1_375468_AA1222260
5110	Vibrio cholerae infection	0.397763	0.539465	2	3	1592	1885	Under	TRIAE_CS42_6DS_TGACv1_543202_AA1736920 TRIAE_CS42_3B_TGACv1_221779_AA0749750
5340	Primary immunodeficiency	0.397763	0.539465	2	3	1592	1885	Under	TRIAE_CS42_7DL_TGACv1_602965_AA1972830 TRIAE_CS42_6AL_TGACv1_475510_AA1536580
603	Glycosphingolipid biosynthesis - globo series	0.439022	0.591725	10	13	1592	1885	Under	TRIAE_CS42_1DL_TGACv1_063732_AA0230310 TRIAE_CS42_1BL_TGACv1_033598_AA0140580 TRIAE_CS42_1AL_TGACv1_001127_AA0025460 TRIAE_CS42_6AL_TGACv1_472947_AA1527380 TRIAE_CS42_1DL_TGACv1_062105_AA0208810 TRIAE_CS42_2BS_TGACv1_145956_AA0450690 TRIAE_CS42_6BL_TGACv1_501779_AA1620700 TRIAE_CS42_1AL_TGACv1_002159_AA0039240 TRIAE_CS42_6DL_TGACv1_527925_AA1709980 TRIAE_CS42_2AL_TGACv1_096802_AA0321430
281	Geraniol degradation	0.491522	0.642532	3	4	1592	1885	Under	TRIAE_CS42_5DL_TGACv1_433916_AA1425190 TRIAE_CS42_4AL_TGACv1_288723_AA0956420 TRIAE_CS42_1DS_TGACv1_080199_AA0242960
902	Monoterpenoid biosynthesis	0.491522	0.642532	3	4	1592	1885	Under	TRIAE_CS42_2AS_TGACv1_112257_AA0334300 TRIAE_CS42_1AS_TGACv1_019503_AA0067420 TRIAE_CS42_2DS_TGACv1_177423_AA0576710
4080	Neuroactive ligand-receptor interaction	0.491522	0.642532	3	4	1592	1885	Under	TRIAE_CS42_2DL_TGACv1_158509_AA0520480 TRIAE_CS42_4BS_TGACv1_330329_AA1107230 TRIAE_CS42_U_TGACv1_646601_AA2146800
4520	Adherens junction	0.491522	0.642532	3	4	1592	1885	Under	TRIAE_CS42_7BS_TGACv1_592650_AA1942310 TRIAE_CS42_5DL_TGACv1_433164_AA1404240 TRIAE_CS42_4DL_TGACv1_344691_AA1148960
4610	Complement and coagulation cascades	0.491522	0.642532	3	4	1592	1885	Under	TRIAE_CS42_2DL_TGACv1_158509_AA0520480 TRIAE_CS42_4BS_TGACv1_330329_AA1107230 TRIAE_CS42_U_TGACv1_646601_AA2146800
3440	Homologous recombination	0.507373	0.659282	14	18	1592	1885	Under	TRIAE_CS42_4DL_TGACv1_342747_AA1120870 TRIAE_CS42_4DL_TGACv1_344434_AA1147110 TRIAE_CS42_6AS_TGACv1_485761_AA1551450 TRIAE_CS42_6DL_TGACv1_527592_AA1706090 TRIAE_CS42_6DS_TGACv1_543687_AA1743130 TRIAE_CS42_3AS_TGACv1_212809_AA0703500 TRIAE_CS42_4BS_TGACv1_329796_AA1104080 TRIAE_CS42_4AL_TGACv1_288287_AA0943670 TRIAE_CS42_3AS_TGACv1_212229_AA0698960 TRIAE_CS42_3B_TGACv1_220828_AA0720620 TRIAE_CS42…
61	Fatty acid biosynthesis	0.536793	0.693357	16	20	1592	1885	Under	TRIAE_CS42_6DS_TGACv1_544129_AA1746630 TRIAE_CS42_6BS_TGACv1_513993_AA1653660 TRIAE_CS42_1DL_TGACv1_061266_AA0190540 TRIAE_CS42_1BL_TGACv1_033707_AA0141520 TRIAE_CS42_7DL_TGACv1_604001_AA1992200 TRIAE_CS42_7BL_TGACv1_577459_AA1875750 TRIAE_CS42_3AS_TGACv1_210809_AA0679530 TRIAE_CS42_1BL_TGACv1_031510_AA0115290 TRIAE_CS42_5DL_TGACv1_433798_AA1422320 TRIAE_CS42_2DL_TGACv1_158527_AA0520960 TRIAE_CS4…
625	Chloroalkane and chloroalkene degradation	0.570727	0.724256	4	5	1592	1885	Under	TRIAE_CS42_7AS_TGACv1_570557_AA1837610 TRIAE_CS42_6AS_TGACv1_486700_AA1564170 TRIAE_CS42_1BL_TGACv1_035559_AA0146840 TRIAE_CS42_7DS_TGACv1_622425_AA2039470
4012	ErbB signaling pathway	0.570727	0.724256	4	5	1592	1885	Under	TRIAE_CS42_3B_TGACv1_221779_AA0749750 TRIAE_CS42_7BS_TGACv1_592650_AA1942310 TRIAE_CS42_5DL_TGACv1_433164_AA1404240 TRIAE_CS42_4DL_TGACv1_344691_AA1148960
4916	Melanogenesis	0.570727	0.724256	4	5	1592	1885	Under	TRIAE_CS42_6AS_TGACv1_488635_AA1575930 TRIAE_CS42_6BS_TGACv1_515661_AA1671630 TRIAE_CS42_3B_TGACv1_221779_AA0749750 TRIAE_CS42_4DL_TGACv1_344691_AA1148960
5120	Epithelial cell signaling in Helicobacter pylori infection	0.637332	0.804076	7	9	1592	1885	Under	TRIAE_CS42_7AL_TGACv1_558030_AA1789210 TRIAE_CS42_6DS_TGACv1_543202_AA1736920 TRIAE_CS42_7DL_TGACv1_605271_AA2005680 TRIAE_CS42_3DL_TGACv1_249611_AA0852400 TRIAE_CS42_7BL_TGACv1_578064_AA1888660 TRIAE_CS42_7BS_TGACv1_592650_AA1942310 TRIAE_CS42_5DL_TGACv1_433164_AA1404240
640	Propanoate metabolism	0.751719	0.942907	15	18	1592	1885	Under	TRIAE_CS42_1BL_TGACv1_031159_AA0108940 TRIAE_CS42_4DL_TGACv1_342900_AA1125000 TRIAE_CS42_2DS_TGACv1_178366_AA0594650 TRIAE_CS42_2AL_TGACv1_094336_AA0295990 TRIAE_CS42_7AL_TGACv1_556459_AA1763570 TRIAE_CS42_5BL_TGACv1_411819_AA1367620 TRIAE_CS42_1AL_TGACv1_000597_AA0015440 TRIAE_CS42_7AS_TGACv1_569265_AA1811990 TRIAE_CS42_6BL_TGACv1_501254_AA1615300 TRIAE_CS42_1BS_TGACv1_051726_AA0180840 TRIAE_CS4…
120	Primary bile acid biosynthesis	1	1	2	2	1592	1885	Over	TRIAE_CS42_1BL_TGACv1_030621_AA0096050 TRIAE_CS42_1DL_TGACv1_061325_AA0192430
310	Lysine degradation	1	1	16	19	1592	1885	Under	TRIAE_CS42_4DL_TGACv1_342900_AA1125000 TRIAE_CS42_5DL_TGACv1_434039_AA1427760 TRIAE_CS42_5DL_TGACv1_433916_AA1425190 TRIAE_CS42_3DL_TGACv1_249562_AA0851520 TRIAE_CS42_4AL_TGACv1_290598_AA0987300 TRIAE_CS42_6BL_TGACv1_501254_AA1615300 TRIAE_CS42_4AL_TGACv1_288723_AA0956420 TRIAE_CS42_6BL_TGACv1_500433_AA1604560 TRIAE_CS42_4AL_TGACv1_288552_AA0951970 TRIAE_CS42_1AL_TGACv1_000983_AA0023090 TRIAE_CS4…
311	Penicillin and cephalosporin biosynthesis	1	1	2	2	1592	1885	Over	TRIAE_CS42_2BS_TGACv1_147884_AA0488620 TRIAE_CS42_2DS_TGACv1_177679_AA0582360
312	beta-Lactam resistance	1	1	2	2	1592	1885	Over	TRIAE_CS42_2BS_TGACv1_147884_AA0488620 TRIAE_CS42_2DS_TGACv1_177679_AA0582360
340	Histidine metabolism	1	1	5	5	1592	1885	Over	TRIAE_CS42_4DL_TGACv1_342900_AA1125000 TRIAE_CS42_3AL_TGACv1_194324_AA0631050 TRIAE_CS42_7AS_TGACv1_571542_AA1848480 TRIAE_CS42_6BL_TGACv1_501254_AA1615300 TRIAE_CS42_6DL_TGACv1_526701_AA1690190
440	Phosphonate and phosphinate metabolism	1	1	1	1	1592	1885	Over	TRIAE_CS42_6AL_TGACv1_472681_AA1524860
471	D-Glutamine and D-glutamate metabolism	1	1	1	1	1592	1885	Over	TRIAE_CS42_4AL_TGACv1_288681_AA0955440
523	Polyketide sugar unit biosynthesis	1	1	1	1	1592	1885	Over	TRIAE_CS42_U_TGACv1_640850_AA2077160
531	Glycosaminoglycan degradation	1	1	1	1	1592	1885	Over	TRIAE_CS42_3AL_TGACv1_195187_AA0646130
550	Peptidoglycan biosynthesis	1	1	3	3	1592	1885	Over	TRIAE_CS42_5AS_TGACv1_394458_AA1280470 TRIAE_CS42_4AL_TGACv1_288681_AA0955440 TRIAE_CS42_1DL_TGACv1_061095_AA0184940
601	Glycosphingolipid biosynthesis - lacto and neolacto series	1	1	6	7	1592	1885	Over	TRIAE_CS42_6AL_TGACv1_472947_AA1527380 TRIAE_CS42_1DL_TGACv1_062105_AA0208810 TRIAE_CS42_2BS_TGACv1_145956_AA0450690 TRIAE_CS42_6BL_TGACv1_501779_AA1620700 TRIAE_CS42_1AL_TGACv1_002159_AA0039240 TRIAE_CS42_2AL_TGACv1_096802_AA0321430
633	Nitrotoluene degradation	1	1	1	1	1592	1885	Over	TRIAE_CS42_3AL_TGACv1_195303_AA0647580
901	Indole alkaloid biosynthesis	1	1	10	12	1592	1885	Under	TRIAE_CS42_4DL_TGACv1_343465_AA1134870 TRIAE_CS42_3DL_TGACv1_250804_AA0873420 TRIAE_CS42_3B_TGACv1_221006_AA0726540 TRIAE_CS42_7AS_TGACv1_571542_AA1848480 TRIAE_CS42_2DL_TGACv1_161593_AA0559430 TRIAE_CS42_4DS_TGACv1_361461_AA1168380 TRIAE_CS42_2AL_TGACv1_093186_AA0274490 TRIAE_CS42_3AL_TGACv1_196975_AA0664040 TRIAE_CS42_2AL_TGACv1_093650_AA0284490 TRIAE_CS42_2DL_TGACv1_160076_AA0546450
903	Limonene and pinene degradation	1	1	4	4	1592	1885	Over	TRIAE_CS42_4DL_TGACv1_342900_AA1125000 TRIAE_CS42_6BL_TGACv1_501254_AA1615300 TRIAE_CS42_6DL_TGACv1_526701_AA1690190 TRIAE_CS42_1DS_TGACv1_080199_AA0242960
905	Brassinosteroid biosynthesis	1	1	2	2	1592	1885	Over	TRIAE_CS42_6BL_TGACv1_500320_AA1603170 TRIAE_CS42_2AL_TGACv1_095632_AA0313090
965	Betalain biosynthesis	1	1	3	3	1592	1885	Over	TRIAE_CS42_6AS_TGACv1_488635_AA1575930 TRIAE_CS42_6BS_TGACv1_515661_AA1671630 TRIAE_CS42_7AS_TGACv1_571542_AA1848480
1055	Biosynthesis of vancomycin group antibiotics	1	1	1	1	1592	1885	Over	TRIAE_CS42_U_TGACv1_640850_AA2077160
3018	RNA degradation	1	1	4	4	1592	1885	Over	TRIAE_CS42_4AL_TGACv1_289002_AA0963160 TRIAE_CS42_5DL_TGACv1_434788_AA1441650 TRIAE_CS42_6DL_TGACv1_527708_AA1707780 TRIAE_CS42_1AL_TGACv1_001755_AA0034720
3050	Proteasome	1	1	3	3	1592	1885	Over	TRIAE_CS42_2BS_TGACv1_146460_AA0465700 TRIAE_CS42_2BL_TGACv1_133882_AA0443340 TRIAE_CS42_2DS_TGACv1_178579_AA0597700
4013	MAPK signaling pathway - fly	1	1	3	3	1592	1885	Over	TRIAE_CS42_7BS_TGACv1_592650_AA1942310 TRIAE_CS42_5DL_TGACv1_433164_AA1404240 TRIAE_CS42_4DL_TGACv1_344691_AA1148960
4060	Cytokine-cytokine receptor interaction	1	1	2	2	1592	1885	Over	TRIAE_CS42_7BS_TGACv1_592650_AA1942310 TRIAE_CS42_5DL_TGACv1_433164_AA1404240
4150	mTOR signaling pathway	1	1	1	1	1592	1885	Over	TRIAE_CS42_4DL_TGACv1_344691_AA1148960
4320	Dorso-ventral axis formation	1	1	3	3	1592	1885	Over	TRIAE_CS42_7BS_TGACv1_592650_AA1942310 TRIAE_CS42_5DL_TGACv1_433164_AA1404240 TRIAE_CS42_4DL_TGACv1_344691_AA1148960
4514	Cell adhesion molecules (CAMs)	1	1	1	1	1592	1885	Over	TRIAE_CS42_7DL_TGACv1_602965_AA1972830
4540	Gap junction	1	1	9	10	1592	1885	Over	TRIAE_CS42_5BL_TGACv1_404540_AA1303440 TRIAE_CS42_3DL_TGACv1_249487_AA0849910 TRIAE_CS42_1BS_TGACv1_049477_AA0154500 TRIAE_CS42_3B_TGACv1_221779_AA0749750 TRIAE_CS42_7AS_TGACv1_571503_AA1848180 TRIAE_CS42_2BL_TGACv1_130265_AA0407720 TRIAE_CS42_7BS_TGACv1_592650_AA1942310 TRIAE_CS42_5DL_TGACv1_433164_AA1404240 TRIAE_CS42_4DL_TGACv1_344691_AA1148960
4621	NOD-like receptor signaling pathway	1	1	1	1	1592	1885	Over	TRIAE_CS42_4DL_TGACv1_344691_AA1148960
4622	RIG-I-like receptor signaling pathway	1	1	3	3	1592	1885	Over	TRIAE_CS42_7AL_TGACv1_556593_AA1766510 TRIAE_CS42_3AL_TGACv1_195146_AA0645390 TRIAE_CS42_7BL_TGACv1_579039_AA1903350
4623	Cytosolic DNA-sensing pathway	1	1	1	1	1592	1885	Over	TRIAE_CS42_3AL_TGACv1_195146_AA0645390
4650	Natural killer cell mediated cytotoxicity	1	1	2	2	1592	1885	Over	TRIAE_CS42_3B_TGACv1_221779_AA0749750 TRIAE_CS42_4DL_TGACv1_344691_AA1148960
4660	T cell receptor signaling pathway	1	1	3	3	1592	1885	Over	TRIAE_CS42_7DL_TGACv1_602965_AA1972830 TRIAE_CS42_3B_TGACv1_224103_AA0792330 TRIAE_CS42_4DL_TGACv1_344691_AA1148960
4662	B cell receptor signaling pathway	1	1	2	2	1592	1885	Over	TRIAE_CS42_3B_TGACv1_224103_AA0792330 TRIAE_CS42_4DL_TGACv1_344691_AA1148960
4740	Olfactory transduction	1	1	2	2	1592	1885	Over	TRIAE_CS42_1BS_TGACv1_049477_AA0154500 TRIAE_CS42_7AS_TGACv1_571503_AA1848180
4960	Aldosterone-regulated sodium reabsorption	1	1	3	3	1592	1885	Over	TRIAE_CS42_3B_TGACv1_221779_AA0749750 TRIAE_CS42_5AS_TGACv1_393570_AA1273890 TRIAE_CS42_4DL_TGACv1_344691_AA1148960
4962	Vasopressin-regulated water reabsorption	1	1	1	1	1592	1885	Over	TRIAE_CS42_3AL_TGACv1_194094_AA0626320
5020	Prion diseases	1	1	1	1	1592	1885	Over	TRIAE_CS42_4DL_TGACv1_344691_AA1148960
5210	Colorectal cancer	1	1	1	1	1592	1885	Over	TRIAE_CS42_4DL_TGACv1_344691_AA1148960
5212	Pancreatic cancer	1	1	3	3	1592	1885	Over	TRIAE_CS42_7BS_TGACv1_592650_AA1942310 TRIAE_CS42_5DL_TGACv1_433164_AA1404240 TRIAE_CS42_4DL_TGACv1_344691_AA1148960
5213	Endometrial cancer	1	1	3	3	1592	1885	Over	TRIAE_CS42_7BS_TGACv1_592650_AA1942310 TRIAE_CS42_5DL_TGACv1_433164_AA1404240 TRIAE_CS42_4DL_TGACv1_344691_AA1148960
5214	Glioma	1	1	4	4	1592	1885	Over	TRIAE_CS42_3B_TGACv1_221779_AA0749750 TRIAE_CS42_7BS_TGACv1_592650_AA1942310 TRIAE_CS42_5DL_TGACv1_433164_AA1404240 TRIAE_CS42_4DL_TGACv1_344691_AA1148960
5216	Thyroid cancer	1	1	1	1	1592	1885	Over	TRIAE_CS42_4DL_TGACv1_344691_AA1148960
5218	Melanoma	1	1	3	3	1592	1885	Over	TRIAE_CS42_7BS_TGACv1_592650_AA1942310 TRIAE_CS42_5DL_TGACv1_433164_AA1404240 TRIAE_CS42_4DL_TGACv1_344691_AA1148960
5220	Chronic myeloid leukemia	1	1	1	1	1592	1885	Over	TRIAE_CS42_4DL_TGACv1_344691_AA1148960
5221	Acute myeloid leukemia	1	1	1	1	1592	1885	Over	TRIAE_CS42_4DL_TGACv1_344691_AA1148960
5223	Non-small cell lung cancer	1	1	4	4	1592	1885	Over	TRIAE_CS42_3B_TGACv1_221779_AA0749750 TRIAE_CS42_7BS_TGACv1_592650_AA1942310 TRIAE_CS42_5DL_TGACv1_433164_AA1404240 TRIAE_CS42_4DL_TGACv1_344691_AA1148960

## Sheet: G_0_24_vs_G_10m_37.up
MapID	MapTitle	Pvalue	AdjustedPv	x	y	n	N	EnrichDirect	GeneIDs
4070	Phosphatidylinositol signaling system	2.0852e-08	3.14865e-06	3	16	302	367	Under	TRIAE_CS42_1AL_TGACv1_002088_AA0038630 TRIAE_CS42_7DL_TGACv1_606973_AA2010780 TRIAE_CS42_1DS_TGACv1_081394_AA0260470
230	Purine metabolism	9.65815e-08	4.98991e-06	33	58	302	367	Under	TRIAE_CS42_6BS_TGACv1_513797_AA1649920 TRIAE_CS42_6DS_TGACv1_542838_AA1731380 TRIAE_CS42_6AS_TGACv1_485265_AA1542080 TRIAE_CS42_2DL_TGACv1_159907_AA0544170 AIG90459 TRIAE_CS42_4AL_TGACv1_288583_AA0952880 TRIAE_CS42_3B_TGACv1_242653_AA0833690 TRIAE_CS42_6DL_TGACv1_526393_AA1682100 TRIAE_CS42_4AL_TGACv1_290829_AA0989830 TRIAE_CS42_7BL_TGACv1_579297_AA1906220 TRIAE_CS42_4BS_TGACv1_330623_AA1108320 T…
562	Inositol phosphate metabolism	9.91373e-08	4.98991e-06	9	25	302	367	Under	TRIAE_CS42_4BL_TGACv1_320471_AA1040560 TRIAE_CS42_2BS_TGACv1_146689_AA0470830 TRIAE_CS42_4DL_TGACv1_343424_AA1134240 TRIAE_CS42_U_TGACv1_642216_AA2113600 TRIAE_CS42_3B_TGACv1_226649_AA0818360 TRIAE_CS42_2DL_TGACv1_158327_AA0515680 TRIAE_CS42_1AL_TGACv1_002088_AA0038630 TRIAE_CS42_7DL_TGACv1_606973_AA2010780 TRIAE_CS42_1DS_TGACv1_081394_AA0260470
940	Phenylpropanoid biosynthesis	8.58588e-07	3.24117e-05	15	31	302	367	Under	TRIAE_CS42_2AS_TGACv1_113077_AA0350780 TRIAE_CS42_5DS_TGACv1_457509_AA1487350 TRIAE_CS42_5BL_TGACv1_405057_AA1318970 TRIAE_CS42_3B_TGACv1_221370_AA0738580 TRIAE_CS42_1BS_TGACv1_051029_AA0177320 TRIAE_CS42_4DL_TGACv1_343530_AA1136070 TRIAE_CS42_6BL_TGACv1_499607_AA1587190 TRIAE_CS42_3DS_TGACv1_272403_AA0920200 TRIAE_CS42_3AL_TGACv1_194285_AA0630370 TRIAE_CS42_5DL_TGACv1_435993_AA1457050 TRIAE_CS42…
360	Phenylalanine metabolism	3.86409e-06	0.000116696	10	24	302	367	Under	TRIAE_CS42_2AS_TGACv1_113077_AA0350780 TRIAE_CS42_5DS_TGACv1_457509_AA1487350 TRIAE_CS42_1BS_TGACv1_051029_AA0177320 TRIAE_CS42_6BL_TGACv1_499607_AA1587190 TRIAE_CS42_3DS_TGACv1_272403_AA0920200 TRIAE_CS42_7AS_TGACv1_569815_AA1824570 TRIAE_CS42_6BL_TGACv1_499351_AA1578960 TRIAE_CS42_3B_TGACv1_221829_AA0750820 TRIAE_CS42_6DS_TGACv1_542557_AA1724240 TRIAE_CS42_1BS_TGACv1_051417_AA0179610
20	Citrate cycle (TCA cycle)	2.84834e-05	0.000716833	1	8	302	367	Under	TRIAE_CS42_5AL_TGACv1_377760_AA1249300
460	Cyanoamino acid metabolism	5.35623e-05	0.00115542	6	16	302	367	Under	TRIAE_CS42_5BL_TGACv1_405057_AA1318970 TRIAE_CS42_3B_TGACv1_221370_AA0738580 TRIAE_CS42_2AL_TGACv1_094094_AA0292480 TRIAE_CS42_3AL_TGACv1_194285_AA0630370 TRIAE_CS42_7DS_TGACv1_622227_AA2035880 TRIAE_CS42_2AL_TGACv1_094214_AA0294520
720	Reductive carboxylate cycle (CO2 fixation)	6.97911e-05	0.00131731	3	11	302	367	Under	TRIAE_CS42_7DS_TGACv1_622577_AA2042080 TRIAE_CS42_5AL_TGACv1_377760_AA1249300 TRIAE_CS42_6BL_TGACv1_501127_AA1613840
4020	Calcium signaling pathway	0.000152652	0.00256116	1	7	302	367	Under	TRIAE_CS42_1DS_TGACv1_081394_AA0260470
511	Other glycan degradation	0.000525158	0.00660824	2	8	302	367	Under	TRIAE_CS42_1BS_TGACv1_051503_AA0180180 TRIAE_CS42_1BL_TGACv1_030348_AA0087670
4144	Endocytosis	0.000525158	0.00660824	2	8	302	367	Under	TRIAE_CS42_4DL_TGACv1_342990_AA1127190 TRIAE_CS42_6AS_TGACv1_485375_AA1544430
4666	Fc gamma R-mediated phagocytosis	0.000525158	0.00660824	2	8	302	367	Under	TRIAE_CS42_4DL_TGACv1_342990_AA1127190 TRIAE_CS42_6AS_TGACv1_485375_AA1544430
730	Thiamine metabolism	0.000791233	0.00809628	1	6	302	367	Under	TRIAE_CS42_5AL_TGACv1_376296_AA1235020
5010	Alzheimer's disease	0.000791233	0.00809628	1	6	302	367	Under	TRIAE_CS42_6DS_TGACv1_542871_AA1731810
290	Valine, leucine and isoleucine biosynthesis	0.000804267	0.00809628	6	14	302	367	Under	TRIAE_CS42_7BL_TGACv1_577072_AA1865240 TRIAE_CS42_1BL_TGACv1_030570_AA0094320 TRIAE_CS42_3DS_TGACv1_272262_AA0917910 TRIAE_CS42_3AS_TGACv1_212254_AA0699190 TRIAE_CS42_6BS_TGACv1_514181_AA1656530 TRIAE_CS42_2BL_TGACv1_129611_AA0390490
4113	Meiosis - yeast	0.000895814	0.00845424	13	24	302	367	Under	TRIAE_CS42_2DL_TGACv1_159907_AA0544170 TRIAE_CS42_4AL_TGACv1_288583_AA0952880 TRIAE_CS42_6DL_TGACv1_526393_AA1682100 TRIAE_CS42_4AL_TGACv1_290829_AA0989830 TRIAE_CS42_4DS_TGACv1_362663_AA1181290 TRIAE_CS42_4DS_TGACv1_361893_AA1173970 TRIAE_CS42_2AL_TGACv1_094363_AA0296480 TRIAE_CS42_5DL_TGACv1_433803_AA1422520 TRIAE_CS42_6DL_TGACv1_526785_AA1691940 TRIAE_CS42_U_TGACv1_641646_AA2100410 TRIAE_CS42_…
500	Starch and sucrose metabolism	0.00117993	0.0104806	31	48	302	367	Under	TRIAE_CS42_2DS_TGACv1_179135_AA0604620 TRIAE_CS42_U_TGACv1_642373_AA2116470 TRIAE_CS42_U_TGACv1_641503_AA2096710 TRIAE_CS42_2BL_TGACv1_134314_AA0443940 TRIAE_CS42_2BS_TGACv1_148405_AA0492660 TRIAE_CS42_U_TGACv1_641549_AA2097740 TRIAE_CS42_6BL_TGACv1_499486_AA1584010 TRIAE_CS42_3AL_TGACv1_193661_AA0616950 TRIAE_CS42_U_TGACv1_643221_AA2129260 TRIAE_CS42_5BL_TGACv1_405057_AA1318970 TRIAE_CS42_3B_TGA…
4120	Ubiquitin mediated proteolysis	0.00135525	0.0113691	3	9	302	367	Under	TRIAE_CS42_5BL_TGACv1_404162_AA1287610 TRIAE_CS42_U_TGACv1_642545_AA2119380 TRIAE_CS42_2BS_TGACv1_146568_AA0468370
910	Nitrogen metabolism	0.00213689	0.0169826	10	19	302	367	Under	TRIAE_CS42_1BS_TGACv1_051029_AA0177320 TRIAE_CS42_1DL_TGACv1_062543_AA0216190 TRIAE_CS42_7DL_TGACv1_602693_AA1965470 TRIAE_CS42_2AL_TGACv1_093484_AA0280940 TRIAE_CS42_5AL_TGACv1_376614_AA1239070 TRIAE_CS42_4AL_TGACv1_288280_AA0943570 TRIAE_CS42_2BL_TGACv1_131159_AA0423460 TRIAE_CS42_1AL_TGACv1_005292_AA0054710 TRIAE_CS42_6BL_TGACv1_499351_AA1578960 TRIAE_CS42_2AL_TGACv1_094214_AA0294520
970	Aminoacyl-tRNA biosynthesis	0.00254151	0.0191884	8	16	302	367	Under	TRIAE_CS42_2BL_TGACv1_130157_AA0405280 TRIAE_CS42_2AS_TGACv1_115304_AA0371900 TRIAE_CS42_7BL_TGACv1_577072_AA1865240 TRIAE_CS42_1DL_TGACv1_062734_AA0218930 TRIAE_CS42_6BL_TGACv1_500762_AA1609390 TRIAE_CS42_1BL_TGACv1_030570_AA0094320 TRIAE_CS42_3AS_TGACv1_212254_AA0699190 TRIAE_CS42_2BL_TGACv1_129611_AA0390490
531	Glycosaminoglycan degradation	0.00291516	0.0200086	4	10	302	367	Under	TRIAE_CS42_3AL_TGACv1_194481_AA0633840 TRIAE_CS42_7AS_TGACv1_569410_AA1815110 TRIAE_CS42_7DS_TGACv1_622028_AA2031300 TRIAE_CS42_3AS_TGACv1_210530_AA0674670
4712	Circadian rhythm - plant	0.00291516	0.0200086	4	10	302	367	Under	TRIAE_CS42_2DS_TGACv1_177302_AA0572670 TRIAE_CS42_6BL_TGACv1_502045_AA1622650 TRIAE_CS42_6DL_TGACv1_527962_AA1710310 TRIAE_CS42_6BS_TGACv1_513882_AA1651280
680	Methane metabolism	0.00491617	0.0322757	7	14	302	367	Under	TRIAE_CS42_2AS_TGACv1_113077_AA0350780 TRIAE_CS42_5DS_TGACv1_457509_AA1487350 TRIAE_CS42_6BL_TGACv1_499607_AA1587190 TRIAE_CS42_3DS_TGACv1_272403_AA0920200 TRIAE_CS42_3B_TGACv1_221829_AA0750820 TRIAE_CS42_6DS_TGACv1_542557_AA1724240 TRIAE_CS42_U_TGACv1_642315_AA2115570
400	Phenylalanine, tyrosine and tryptophan biosynthesis	0.0054919	0.0331711	3	8	302	367	Under	TRIAE_CS42_6AS_TGACv1_485459_AA1545880 TRIAE_CS42_1DL_TGACv1_061501_AA0197050 TRIAE_CS42_7AS_TGACv1_569815_AA1824570
603	Glycosphingolipid biosynthesis - globo series	0.0054919	0.0331711	3	8	302	367	Under	TRIAE_CS42_6BS_TGACv1_514280_AA1657720 TRIAE_CS42_5AS_TGACv1_392788_AA1264650 TRIAE_CS42_5BS_TGACv1_423870_AA1384380
4142	Lysosome	0.0102391	0.0594655	2	6	302	367	Under	TRIAE_CS42_3AS_TGACv1_210530_AA0674670 TRIAE_CS42_1AS_TGACv1_019003_AA0057670
361	Chlorocyclohexane and chlorobenzene degradation	0.0151959	0.0819494	7	13	302	367	Under	TRIAE_CS42_7DS_TGACv1_624394_AA2060970 TRIAE_CS42_4AL_TGACv1_288446_AA0948840 TRIAE_CS42_7AS_TGACv1_569270_AA1812070 TRIAE_CS42_5BL_TGACv1_404141_AA1286360 TRIAE_CS42_5BL_TGACv1_406643_AA1348060 TRIAE_CS42_1AL_TGACv1_002416_AA0041650 TRIAE_CS42_5BS_TGACv1_424669_AA1391200
941	Flavonoid biosynthesis	0.0151959	0.0819494	7	13	302	367	Under	TRIAE_CS42_4DL_TGACv1_343530_AA1136070 TRIAE_CS42_2DS_TGACv1_177302_AA0572670 TRIAE_CS42_3DL_TGACv1_249124_AA0838510 TRIAE_CS42_6DL_TGACv1_527962_AA1710310 TRIAE_CS42_5AL_TGACv1_375971_AA1229820 TRIAE_CS42_6BL_TGACv1_500719_AA1608720 TRIAE_CS42_6BS_TGACv1_513882_AA1651280
310	Lysine degradation	0.0184103	0.0958603	5	10	302	367	Under	TRIAE_CS42_3DL_TGACv1_250024_AA0860610 TRIAE_CS42_1AS_TGACv1_020142_AA0075120 TRIAE_CS42_7BL_TGACv1_582701_AA1918620 TRIAE_CS42_1BS_TGACv1_049996_AA0165550 TRIAE_CS42_7DS_TGACv1_622362_AA2038380
380	Tryptophan metabolism	0.0207076	0.104228	3	7	302	367	Under	TRIAE_CS42_1AS_TGACv1_020142_AA0075120 TRIAE_CS42_5AL_TGACv1_376998_AA1243100 TRIAE_CS42_4BS_TGACv1_328775_AA1093440
240	Pyrimidine metabolism	0.0299647	0.145957	17	26	302	367	Under	TRIAE_CS42_6BS_TGACv1_513797_AA1649920 TRIAE_CS42_6DS_TGACv1_542838_AA1731380 TRIAE_CS42_6AS_TGACv1_485265_AA1542080 AIG90459 TRIAE_CS42_3B_TGACv1_242653_AA0833690 TRIAE_CS42_7BL_TGACv1_579297_AA1906220 TRIAE_CS42_4BS_TGACv1_330623_AA1108320 TRIAE_CS42_3AL_TGACv1_195324_AA0648060 TRIAE_CS42_5BS_TGACv1_423220_AA1371340 TRIAE_CS42_4AS_TGACv1_306456_AA1008440 TRIAE_CS42_U_TGACv1_641798_AA2104370 TRI…
520	Amino sugar and nucleotide sugar metabolism	0.0359234	0.169514	4	8	302	367	Under	TRIAE_CS42_4BS_TGACv1_330238_AA1106700 TRIAE_CS42_4DS_TGACv1_362699_AA1181630 TRIAE_CS42_2BS_TGACv1_148609_AA0494070 TRIAE_CS42_2BL_TGACv1_129995_AA0401230
632	NA	0.0407161	0.175661	2	5	302	367	Under	TRIAE_CS42_1AS_TGACv1_020142_AA0075120 TRIAE_CS42_1DS_TGACv1_081135_AA0257940
3430	Mismatch repair	0.0407161	0.175661	2	5	302	367	Under	TRIAE_CS42_5AS_TGACv1_393131_AA1268910 TRIAE_CS42_2AL_TGACv1_096904_AA0321990
4111	Cell cycle - yeast	0.0407161	0.175661	2	5	302	367	Under	TRIAE_CS42_6DL_TGACv1_526785_AA1691940 TRIAE_CS42_1AL_TGACv1_003623_AA0050790
5016	Huntington's disease	0.0453658	0.190284	10	16	302	367	Under	TRIAE_CS42_6BS_TGACv1_513797_AA1649920 TRIAE_CS42_6DS_TGACv1_542838_AA1731380 TRIAE_CS42_6AS_TGACv1_485265_AA1542080 TRIAE_CS42_5BS_TGACv1_423220_AA1371340 TRIAE_CS42_4AS_TGACv1_306456_AA1008440 TRIAE_CS42_3AL_TGACv1_196249_AA0658750 TRIAE_CS42_5AL_TGACv1_377202_AA1244840 TRIAE_CS42_7BL_TGACv1_577249_AA1870020 TRIAE_CS42_7BL_TGACv1_578292_AA1892530 TRIAE_CS42_6AS_TGACv1_485759_AA1551350
4620	Toll-like receptor signaling pathway	0.0561319	0.217331	5	9	302	367	Under	TRIAE_CS42_3DL_TGACv1_249772_AA0855960 TRIAE_CS42_1DL_TGACv1_061518_AA0197540 TRIAE_CS42_2DL_TGACv1_161720_AA0560270 TRIAE_CS42_5AS_TGACv1_394529_AA1280810 TRIAE_CS42_5DL_TGACv1_434122_AA1429830
4722	Neurotrophin signaling pathway	0.0561319	0.217331	5	9	302	367	Under	TRIAE_CS42_3DL_TGACv1_249772_AA0855960 TRIAE_CS42_1DL_TGACv1_061518_AA0197540 TRIAE_CS42_2DL_TGACv1_161720_AA0560270 TRIAE_CS42_5AS_TGACv1_394529_AA1280810 TRIAE_CS42_5DL_TGACv1_434122_AA1429830
5140	Leishmaniasis	0.0561319	0.217331	5	9	302	367	Under	TRIAE_CS42_3DL_TGACv1_249772_AA0855960 TRIAE_CS42_1DL_TGACv1_061518_AA0197540 TRIAE_CS42_2DL_TGACv1_161720_AA0560270 TRIAE_CS42_5AS_TGACv1_394529_AA1280810 TRIAE_CS42_5DL_TGACv1_434122_AA1429830
640	Propanoate metabolism	0.0606838	0.229081	8	13	302	367	Under	TRIAE_CS42_1AS_TGACv1_020142_AA0075120 TRIAE_CS42_4BL_TGACv1_320471_AA1040560 TRIAE_CS42_2BS_TGACv1_146689_AA0470830 TRIAE_CS42_4DL_TGACv1_343424_AA1134240 TRIAE_CS42_U_TGACv1_642216_AA2113600 TRIAE_CS42_3B_TGACv1_226649_AA0818360 TRIAE_CS42_7DS_TGACv1_622577_AA2042080 TRIAE_CS42_2DL_TGACv1_158327_AA0515680
960	Tropane, piperidine and pyridine alkaloid biosynthesis	0.0711931	0.262199	3	6	302	367	Under	TRIAE_CS42_1BS_TGACv1_051029_AA0177320 TRIAE_CS42_5DL_TGACv1_435386_AA1449950 TRIAE_CS42_6BL_TGACv1_499351_AA1578960
10	Glycolysis / Gluconeogenesis	0.0812797	0.282164	6	10	302	367	Under	TRIAE_CS42_2BS_TGACv1_148609_AA0494070 TRIAE_CS42_6BL_TGACv1_499538_AA1585380 TRIAE_CS42_2DL_TGACv1_158034_AA0506790 TRIAE_CS42_7DS_TGACv1_622577_AA2042080 TRIAE_CS42_5BL_TGACv1_405780_AA1335180 TRIAE_CS42_2BL_TGACv1_131391_AA0427030
3030	DNA replication	0.0812797	0.282164	6	10	302	367	Under	TRIAE_CS42_7BL_TGACv1_579297_AA1906220 TRIAE_CS42_3DL_TGACv1_249651_AA0853460 TRIAE_CS42_3AL_TGACv1_195324_AA0648060 TRIAE_CS42_U_TGACv1_641798_AA2104370 TRIAE_CS42_2BL_TGACv1_129976_AA0400820 TRIAE_CS42_2AL_TGACv1_096904_AA0321990
4360	Axon guidance	0.0822199	0.282164	1	3	302	367	Under	TRIAE_CS42_2DS_TGACv1_177934_AA0587720
564	Glycerophospholipid metabolism	0.0939504	0.308403	11	17	302	367	Under	TRIAE_CS42_2AL_TGACv1_094115_AA0292740 TRIAE_CS42_4AS_TGACv1_306443_AA1008220 TRIAE_CS42_5AL_TGACv1_376981_AA1242920 TRIAE_CS42_2AL_TGACv1_093165_AA0273810 TRIAE_CS42_1BL_TGACv1_030749_AA0099760 TRIAE_CS42_7DL_TGACv1_602566_AA1960930 TRIAE_CS42_7BL_TGACv1_578771_AA1899800 TRIAE_CS42_6AS_TGACv1_485375_AA1544430 TRIAE_CS42_3B_TGACv1_228785_AA0827520 TRIAE_CS42_1AS_TGACv1_019003_AA0057670 TRIAE_CS42…
3020	RNA polymerase	0.0939504	0.308403	11	17	302	367	Under	TRIAE_CS42_6BS_TGACv1_513797_AA1649920 TRIAE_CS42_6DS_TGACv1_542838_AA1731380 TRIAE_CS42_6AS_TGACv1_485265_AA1542080 AIG90459 TRIAE_CS42_3B_TGACv1_242653_AA0833690 TRIAE_CS42_5BS_TGACv1_423220_AA1371340 TRIAE_CS42_4AS_TGACv1_306456_AA1008440 TRIAE_CS42_3AL_TGACv1_196249_AA0658750 TRIAE_CS42_5AL_TGACv1_377202_AA1244840 TRIAE_CS42_7BL_TGACv1_577249_AA1870020 TRIAE_CS42_6AS_TGACv1_485759_AA1551350
620	Pyruvate metabolism	0.109057	0.343076	4	7	302	367	Under	TRIAE_CS42_7DS_TGACv1_621553_AA2019180 TRIAE_CS42_1AS_TGACv1_020142_AA0075120 TRIAE_CS42_7DS_TGACv1_622577_AA2042080 TRIAE_CS42_6BL_TGACv1_501127_AA1613840
3440	Homologous recombination	0.109057	0.343076	4	7	302	367	Under	TRIAE_CS42_7BL_TGACv1_579297_AA1906220 TRIAE_CS42_3DL_TGACv1_249734_AA0855380 TRIAE_CS42_2DS_TGACv1_177371_AA0574870 TRIAE_CS42_6AL_TGACv1_473634_AA1532100
300	Lysine biosynthesis	0.145789	0.449268	2	4	302	367	Under	TRIAE_CS42_4BL_TGACv1_320817_AA1049390 TRIAE_CS42_6BL_TGACv1_500523_AA1605890
4110	Cell cycle	0.156476	0.472557	10	15	302	367	Under	TRIAE_CS42_1DS_TGACv1_082029_AA0263620 TRIAE_CS42_1AL_TGACv1_002691_AA0044490 TRIAE_CS42_3DL_TGACv1_253452_AA0894570 TRIAE_CS42_4BS_TGACv1_330406_AA1107560 TRIAE_CS42_6DL_TGACv1_526785_AA1691940 TRIAE_CS42_1BL_TGACv1_031675_AA0118540 TRIAE_CS42_1BS_TGACv1_050212_AA0169080 TRIAE_CS42_1DL_TGACv1_062535_AA0215990 TRIAE_CS42_1AL_TGACv1_003623_AA0050790 TRIAE_CS42_7BL_TGACv1_578292_AA1892530
4210	Apoptosis	0.174755	0.51741	11	16	302	367	Under	TRIAE_CS42_3DL_TGACv1_249772_AA0855960 TRIAE_CS42_1DS_TGACv1_082029_AA0263620 TRIAE_CS42_1DL_TGACv1_061518_AA0197540 TRIAE_CS42_1AL_TGACv1_002691_AA0044490 TRIAE_CS42_3DL_TGACv1_253452_AA0894570 TRIAE_CS42_2DL_TGACv1_161720_AA0560270 TRIAE_CS42_5AS_TGACv1_394529_AA1280810 TRIAE_CS42_5DL_TGACv1_434122_AA1429830 TRIAE_CS42_1BL_TGACv1_031675_AA0118540 TRIAE_CS42_1BS_TGACv1_050212_AA0169080 TRIAE_CS4…
61	Fatty acid biosynthesis	0.215838	0.592573	3	5	302	367	Under	TRIAE_CS42_2AL_TGACv1_093767_AA0286320 TRIAE_CS42_U_TGACv1_641120_AA2086110 TRIAE_CS42_2AS_TGACv1_115484_AA0372490
631	NA	0.215838	0.592573	3	5	302	367	Under	TRIAE_CS42_7DS_TGACv1_624394_AA2060970 TRIAE_CS42_4AL_TGACv1_288446_AA0948840 TRIAE_CS42_7AS_TGACv1_569270_AA1812070
641	NA	0.215838	0.592573	3	5	302	367	Under	TRIAE_CS42_7DS_TGACv1_624394_AA2060970 TRIAE_CS42_4AL_TGACv1_288446_AA0948840 TRIAE_CS42_7AS_TGACv1_569270_AA1812070
4530	Tight junction	0.215838	0.592573	3	5	302	367	Under	TRIAE_CS42_5AL_TGACv1_375002_AA1213720 TRIAE_CS42_6BS_TGACv1_513917_AA1652060 TRIAE_CS42_1AL_TGACv1_002088_AA0038630
280	Valine, leucine and isoleucine degradation	0.258174	0.650816	9	13	302	367	Under	TRIAE_CS42_1AS_TGACv1_020142_AA0075120 TRIAE_CS42_4BL_TGACv1_320471_AA1040560 TRIAE_CS42_2BS_TGACv1_146689_AA0470830 TRIAE_CS42_4DL_TGACv1_343424_AA1134240 TRIAE_CS42_U_TGACv1_642216_AA2113600 TRIAE_CS42_3B_TGACv1_226649_AA0818360 TRIAE_CS42_3DS_TGACv1_272262_AA0917910 TRIAE_CS42_2DL_TGACv1_158327_AA0515680 TRIAE_CS42_6BS_TGACv1_514181_AA1656530
626	Naphthalene degradation	0.28816	0.650816	4	6	302	367	Under	TRIAE_CS42_7DS_TGACv1_624394_AA2060970 TRIAE_CS42_4AL_TGACv1_288446_AA0948840 TRIAE_CS42_7AS_TGACv1_569270_AA1812070 TRIAE_CS42_7AS_TGACv1_569848_AA1825250
140	Steroid hormone biosynthesis	0.323253	0.650816	1	2	302	367	Under	TRIAE_CS42_4AS_TGACv1_308933_AA1030010
340	Histidine metabolism	0.323253	0.650816	1	2	302	367	Under	TRIAE_CS42_7AS_TGACv1_569815_AA1824570
364	Fluorobenzoate degradation	0.323253	0.650816	1	2	302	367	Under	TRIAE_CS42_1AL_TGACv1_002416_AA0041650
401	Novobiocin biosynthesis	0.323253	0.650816	1	2	302	367	Under	TRIAE_CS42_7AS_TGACv1_569815_AA1824570
565	Ether lipid metabolism	0.323253	0.650816	1	2	302	367	Under	TRIAE_CS42_6AS_TGACv1_485375_AA1544430
627	Aminobenzoate degradation	0.323253	0.650816	1	2	302	367	Under	TRIAE_CS42_1AL_TGACv1_002416_AA0041650
780	Biotin metabolism	0.323253	0.650816	1	2	302	367	Under	TRIAE_CS42_3B_TGACv1_220673_AA0714830
908	Zeatin biosynthesis	0.323253	0.650816	1	2	302	367	Under	TRIAE_CS42_1DL_TGACv1_061075_AA0184240
942	Anthocyanin biosynthesis	0.323253	0.650816	1	2	302	367	Under	TRIAE_CS42_3AS_TGACv1_212956_AA0704310
945	Stilbenoid, diarylheptanoid and gingerol biosynthesis	0.323253	0.650816	1	2	302	367	Under	TRIAE_CS42_4DL_TGACv1_343530_AA1136070
3450	Non-homologous end-joining	0.323253	0.650816	1	2	302	367	Under	TRIAE_CS42_4BS_TGACv1_330406_AA1107560
4114	Oocyte meiosis	0.323253	0.650816	1	2	302	367	Under	TRIAE_CS42_6DL_TGACv1_526785_AA1691940
4510	Focal adhesion	0.323253	0.650816	1	2	302	367	Under	TRIAE_CS42_1AL_TGACv1_002088_AA0038630
4912	GnRH signaling pathway	0.323253	0.650816	1	2	302	367	Under	TRIAE_CS42_6AS_TGACv1_485375_AA1544430
5213	Endometrial cancer	0.323253	0.650816	1	2	302	367	Under	TRIAE_CS42_1AL_TGACv1_002088_AA0038630
5214	Glioma	0.323253	0.650816	1	2	302	367	Under	TRIAE_CS42_1AL_TGACv1_002088_AA0038630
5218	Melanoma	0.323253	0.650816	1	2	302	367	Under	TRIAE_CS42_1AL_TGACv1_002088_AA0038630
5222	Small cell lung cancer	0.323253	0.650816	1	2	302	367	Under	TRIAE_CS42_1AL_TGACv1_002088_AA0038630
250	Alanine, aspartate and glutamate metabolism	0.359801	0.705585	5	7	302	367	Under	TRIAE_CS42_1DL_TGACv1_062543_AA0216190 TRIAE_CS42_4AL_TGACv1_288280_AA0943570 TRIAE_CS42_5DL_TGACv1_436503_AA1461430 TRIAE_CS42_2AL_TGACv1_094214_AA0294520 TRIAE_CS42_6BL_TGACv1_500856_AA1610840
260	Glycine, serine and threonine metabolism	0.359801	0.705585	5	7	302	367	Under	TRIAE_CS42_1BL_TGACv1_030430_AA0090480 TRIAE_CS42_2AL_TGACv1_093484_AA0280940 TRIAE_CS42_6BL_TGACv1_500523_AA1605890 TRIAE_CS42_5AL_TGACv1_376389_AA1236200 TRIAE_CS42_2BL_TGACv1_131159_AA0423460
330	Arginine and proline metabolism	0.391382	0.757675	7	10	302	367	Under	TRIAE_CS42_U_TGACv1_641544_AA2097560 TRIAE_CS42_1DL_TGACv1_062543_AA0216190 TRIAE_CS42_1DL_TGACv1_061818_AA0203840 TRIAE_CS42_4AS_TGACv1_306443_AA1008230 TRIAE_CS42_4AL_TGACv1_288280_AA0943570 TRIAE_CS42_7BS_TGACv1_591833_AA1923080 TRIAE_CS42_4DL_TGACv1_344747_AA1149500
350	Tyrosine metabolism	0.44377	0.797729	2	3	302	367	Under	TRIAE_CS42_7AS_TGACv1_569815_AA1824570 TRIAE_CS42_1BS_TGACv1_051417_AA0179610
521	Streptomycin biosynthesis	0.44377	0.797729	2	3	302	367	Under	TRIAE_CS42_2BS_TGACv1_148609_AA0494070 TRIAE_CS42_6AS_TGACv1_485866_AA1553510
740	Riboflavin metabolism	0.44377	0.797729	2	3	302	367	Under	TRIAE_CS42_5BL_TGACv1_406643_AA1348060 TRIAE_CS42_5BS_TGACv1_424669_AA1391200
770	Pantothenate and CoA biosynthesis	0.44377	0.797729	2	3	302	367	Under	TRIAE_CS42_3DS_TGACv1_272262_AA0917910 TRIAE_CS42_6BS_TGACv1_514181_AA1656530
3420	Nucleotide excision repair	0.44377	0.797729	2	3	302	367	Under	TRIAE_CS42_7BL_TGACv1_579297_AA1906220 TRIAE_CS42_2AL_TGACv1_096904_AA0321990
5215	Prostate cancer	0.44377	0.797729	2	3	302	367	Under	TRIAE_CS42_1AL_TGACv1_002088_AA0038630 TRIAE_CS42_7BL_TGACv1_578292_AA1892530
52	Galactose metabolism	0.478725	0.850442	12	13	302	367	Over	TRIAE_CS42_6BS_TGACv1_514280_AA1657720 TRIAE_CS42_5AS_TGACv1_392788_AA1264650 TRIAE_CS42_2BS_TGACv1_148609_AA0494070 TRIAE_CS42_6BL_TGACv1_499538_AA1585380 TRIAE_CS42_2AL_TGACv1_100213_AA0327460 TRIAE_CS42_7DS_TGACv1_622976_AA2048120 TRIAE_CS42_4DL_TGACv1_343147_AA1130640 TRIAE_CS42_U_TGACv1_645154_AA2143350 TRIAE_CS42_5BS_TGACv1_423870_AA1384380 TRIAE_CS42_7AS_TGACv1_569119_AA1807690 TRIAE_CS42_…
944	Flavone and flavonol biosynthesis	0.543097	0.942616	3	4	302	367	Under	TRIAE_CS42_4BS_TGACv1_328752_AA1093040 TRIAE_CS42_4AL_TGACv1_288394_AA0947500 TRIAE_CS42_6BL_TGACv1_500719_AA1608720
4010	MAPK signaling pathway	0.543097	0.942616	3	4	302	367	Under	TRIAE_CS42_5AL_TGACv1_375002_AA1213720 TRIAE_CS42_6BS_TGACv1_513917_AA1652060 TRIAE_CS42_5BL_TGACv1_407792_AA1359600
53	Ascorbate and aldarate metabolism	0.590927	1	5	5	302	367	Over	TRIAE_CS42_7BL_TGACv1_578398_AA1894130 TRIAE_CS42_7DL_TGACv1_604014_AA1992340 TRIAE_CS42_7AL_TGACv1_556153_AA1757120 TRIAE_CS42_U_TGACv1_644099_AA2137160 TRIAE_CS42_3DL_TGACv1_251974_AA0886660
561	Glycerolipid metabolism	0.595899	1	6	6	302	367	Over	TRIAE_CS42_6BS_TGACv1_514280_AA1657720 TRIAE_CS42_3DS_TGACv1_272004_AA0912910 TRIAE_CS42_5AS_TGACv1_392788_AA1264650 TRIAE_CS42_5BS_TGACv1_423870_AA1384380 TRIAE_CS42_4AS_TGACv1_306443_AA1008220 TRIAE_CS42_3AL_TGACv1_195570_AA0651360
982	Drug metabolism - cytochrome P450	0.635525	1	6	8	302	367	Under	TRIAE_CS42_5DL_TGACv1_434308_AA1433560 TRIAE_CS42_5AL_TGACv1_374147_AA1191720 TRIAE_CS42_4AL_TGACv1_289956_AA0979520 TRIAE_CS42_6AS_TGACv1_485311_AA1543030 TRIAE_CS42_1AL_TGACv1_001408_AA0030180 TRIAE_CS42_1AS_TGACv1_020432_AA0077480
4115	p53 signaling pathway	0.663064	1	7	9	302	367	Under	TRIAE_CS42_1DS_TGACv1_082029_AA0263620 TRIAE_CS42_1AL_TGACv1_002691_AA0044490 TRIAE_CS42_3DL_TGACv1_253452_AA0894570 TRIAE_CS42_1BL_TGACv1_031675_AA0118540 TRIAE_CS42_1AL_TGACv1_002088_AA0038630 TRIAE_CS42_1BS_TGACv1_050212_AA0169080 TRIAE_CS42_1DL_TGACv1_062535_AA0215990
270	Cysteine and methionine metabolism	0.720884	1	11	14	302	367	Under	TRIAE_CS42_7DL_TGACv1_602666_AA1964620 TRIAE_CS42_3AS_TGACv1_213876_AA0708120 TRIAE_CS42_2AL_TGACv1_093484_AA0280940 TRIAE_CS42_6BL_TGACv1_500523_AA1605890 TRIAE_CS42_3B_TGACv1_221867_AA0752050 TRIAE_CS42_2BL_TGACv1_131159_AA0423460 TRIAE_CS42_7BS_TGACv1_591833_AA1923080 TRIAE_CS42_1BL_TGACv1_031399_AA0113180 TRIAE_CS42_4BS_TGACv1_329006_AA1096780 TRIAE_CS42_4DL_TGACv1_345396_AA1152980 TRIAE_CS42…
2020	Two-component system	0.781299	1	21	24	302	367	Over	TRIAE_CS42_2DS_TGACv1_180769_AA0611280 TRIAE_CS42_4AL_TGACv1_294006_AA1001280 TRIAE_CS42_4AL_TGACv1_291408_AA0994500 TRIAE_CS42_2AS_TGACv1_113464_AA0356430 TRIAE_CS42_2AS_TGACv1_113464_AA0356470 TRIAE_CS42_2DS_TGACv1_178152_AA0591960 TRIAE_CS42_2AS_TGACv1_113464_AA0356440 TRIAE_CS42_2AS_TGACv1_113464_AA0356460 TRIAE_CS42_1DL_TGACv1_062543_AA0216190 TRIAE_CS42_1AS_TGACv1_020142_AA0075120 TRIAE_CS4…
30	Pentose phosphate pathway	1	1	2	2	302	367	Over	TRIAE_CS42_6BL_TGACv1_499538_AA1585380 TRIAE_CS42_1AS_TGACv1_019645_AA0069420
72	Synthesis and degradation of ketone bodies	1	1	1	1	302	367	Over	TRIAE_CS42_1AS_TGACv1_020142_AA0075120
100	Steroid biosynthesis	1	1	2	2	302	367	Over	TRIAE_CS42_5BS_TGACv1_423631_AA1380970 TRIAE_CS42_2DL_TGACv1_160418_AA0550290
410	beta-Alanine metabolism	1	1	1	1	302	367	Over	TRIAE_CS42_7BS_TGACv1_591833_AA1923080
523	Polyketide sugar unit biosynthesis	1	1	1	1	302	367	Over	TRIAE_CS42_6AS_TGACv1_485866_AA1553510
524	Butirosin and neomycin biosynthesis	1	1	1	1	302	367	Over	TRIAE_CS42_2BS_TGACv1_148609_AA0494070
550	Peptidoglycan biosynthesis	1	1	1	1	302	367	Over	TRIAE_CS42_7DS_TGACv1_621841_AA2027330
590	Arachidonic acid metabolism	1	1	1	1	302	367	Over	TRIAE_CS42_2AL_TGACv1_094604_AA0300330
591	Linoleic acid metabolism	1	1	1	1	302	367	Over	TRIAE_CS42_5AL_TGACv1_374359_AA1197930
592	alpha-Linolenic acid metabolism	1	1	1	1	302	367	Over	TRIAE_CS42_5AL_TGACv1_374359_AA1197930
623	Toluene degradation	1	1	1	1	302	367	Over	TRIAE_CS42_5DL_TGACv1_435386_AA1449950
624	Polycyclic aromatic hydrocarbon degradation	1	1	1	1	302	367	Over	TRIAE_CS42_7AS_TGACv1_569848_AA1825250
628	NA	1	1	1	1	302	367	Over	TRIAE_CS42_7AS_TGACv1_569848_AA1825250
650	Butanoate metabolism	1	1	2	2	302	367	Over	TRIAE_CS42_1AS_TGACv1_020142_AA0075120 TRIAE_CS42_1DS_TGACv1_081135_AA0257940
760	Nicotinate and nicotinamide metabolism	1	1	2	2	302	367	Over	TRIAE_CS42_U_TGACv1_721067_AA2168960 TRIAE_CS42_3DL_TGACv1_251228_AA0879070
900	Terpenoid backbone biosynthesis	1	1	1	1	302	367	Over	TRIAE_CS42_1AS_TGACv1_020142_AA0075120
904	Diterpenoid biosynthesis	1	1	1	1	302	367	Over	TRIAE_CS42_5DS_TGACv1_457184_AA1483540
905	Brassinosteroid biosynthesis	1	1	1	1	302	367	Over	TRIAE_CS42_5BL_TGACv1_408932_AA1364880
920	Sulfur metabolism	1	1	1	1	302	367	Over	TRIAE_CS42_3AS_TGACv1_213876_AA0708120
983	Drug metabolism - other enzymes	1	1	1	1	302	367	Over	TRIAE_CS42_2DS_TGACv1_178818_AA0601330
1040	Biosynthesis of unsaturated fatty acids	1	1	2	2	302	367	Over	TRIAE_CS42_7DS_TGACv1_624229_AA2059890 TRIAE_CS42_4AS_TGACv1_308933_AA1030010
4080	Neuroactive ligand-receptor interaction	1	1	1	1	302	367	Over	TRIAE_CS42_3B_TGACv1_220966_AA0725310
4140	Regulation of autophagy	1	1	1	1	302	367	Over	TRIAE_CS42_3DL_TGACv1_249444_AA0848950
4150	mTOR signaling pathway	1	1	1	1	302	367	Over	TRIAE_CS42_3DL_TGACv1_249444_AA0848950
4310	Wnt signaling pathway	1	1	2	2	302	367	Over	TRIAE_CS42_7BL_TGACv1_578292_AA1892530 TRIAE_CS42_4AL_TGACv1_290655_AA0987990
4330	Notch signaling pathway	1	1	1	1	302	367	Over	TRIAE_CS42_7BL_TGACv1_578292_AA1892530
4350	TGF-beta signaling pathway	1	1	1	1	302	367	Over	TRIAE_CS42_7BL_TGACv1_578292_AA1892530
4520	Adherens junction	1	1	1	1	302	367	Over	TRIAE_CS42_7BL_TGACv1_578292_AA1892530
4610	Complement and coagulation cascades	1	1	1	1	302	367	Over	TRIAE_CS42_6AS_TGACv1_485948_AA1554550
4630	Jak-STAT signaling pathway	1	1	1	1	302	367	Over	TRIAE_CS42_7BL_TGACv1_578292_AA1892530
4720	Long-term potentiation	1	1	1	1	302	367	Over	TRIAE_CS42_7BL_TGACv1_578292_AA1892530
4910	Insulin signaling pathway	1	1	2	2	302	367	Over	TRIAE_CS42_2BS_TGACv1_148609_AA0494070 TRIAE_CS42_3DL_TGACv1_249444_AA0848950
4916	Melanogenesis	1	1	1	1	302	367	Over	TRIAE_CS42_7BL_TGACv1_578292_AA1892530
4930	Type II diabetes mellitus	1	1	1	1	302	367	Over	TRIAE_CS42_2BS_TGACv1_148609_AA0494070
5120	Epithelial cell signaling in Helicobacter pylori infection	1	1	1	1	302	367	Over	TRIAE_CS42_6DS_TGACv1_542871_AA1731810
5211	Renal cell carcinoma	1	1	2	2	302	367	Over	TRIAE_CS42_5AL_TGACv1_377760_AA1249300 TRIAE_CS42_7BL_TGACv1_578292_AA1892530
5223	Non-small cell lung cancer	1	1	1	1	302	367	Over	TRIAE_CS42_5BL_TGACv1_407792_AA1359600
5410	Hypertrophic cardiomyopathy (HCM)	1	1	1	1	302	367	Over	TRIAE_CS42_3DL_TGACv1_249444_AA0848950
40	Pentose and glucuronate interconversions	1	1	9	11	302	367	Under	TRIAE_CS42_2BL_TGACv1_134314_AA0443940 TRIAE_CS42_U_TGACv1_641549_AA2097740 TRIAE_CS42_6BL_TGACv1_499486_AA1584010 TRIAE_CS42_3DL_TGACv1_249245_AA0843030 TRIAE_CS42_2DL_TGACv1_158050_AA0507350 TRIAE_CS42_3DL_TGACv1_254464_AA0896380 TRIAE_CS42_2BL_TGACv1_131047_AA0421740 TRIAE_CS42_6DL_TGACv1_526795_AA1692060 TRIAE_CS42_2DS_TGACv1_178275_AA0593720
51	Fructose and mannose metabolism	1	1	3	3	302	367	Over	TRIAE_CS42_2BS_TGACv1_148609_AA0494070 TRIAE_CS42_6BL_TGACv1_499538_AA1585380 TRIAE_CS42_6DS_TGACv1_542711_AA1728550
71	Fatty acid metabolism	1	1	7	8	302	367	Over	TRIAE_CS42_1AS_TGACv1_020142_AA0075120 TRIAE_CS42_5AL_TGACv1_375546_AA1223470 TRIAE_CS42_5DL_TGACv1_436288_AA1459690 TRIAE_CS42_5AL_TGACv1_376704_AA1240110 TRIAE_CS42_3B_TGACv1_221394_AA0739380 TRIAE_CS42_5BL_TGACv1_406922_AA1351530 TRIAE_CS42_5DL_TGACv1_434731_AA1440680
130	Ubiquinone and other terpenoid-quinone biosynthesis	1	1	3	3	302	367	Over	TRIAE_CS42_5DL_TGACv1_436150_AA1458540 TRIAE_CS42_U_TGACv1_643490_AA2132520 TRIAE_CS42_1BS_TGACv1_051417_AA0179610
190	Oxidative phosphorylation	1	1	7	8	302	367	Over	AIG90422 AIG90423 TRIAE_CS42_4BS_TGACv1_328355_AA1086780 TRIAE_CS42_4AL_TGACv1_293766_AA1001130 TRIAE_CS42_7AS_TGACv1_570632_AA1838570 AIG90479 TRIAE_CS42_4DL_TGACv1_345206_AA1152150
195	Photosynthesis	1	1	3	3	302	367	Over	AIG90422 AIG90423 TRIAE_CS42_7AS_TGACv1_570632_AA1838570
450	Selenoamino acid metabolism	1	1	4	4	302	367	Over	TRIAE_CS42_3AS_TGACv1_213876_AA0708120 TRIAE_CS42_2AL_TGACv1_093484_AA0280940 TRIAE_CS42_2BL_TGACv1_131159_AA0423460 TRIAE_CS42_1BL_TGACv1_031399_AA0113180
480	Glutathione metabolism	1	1	4	5	302	367	Under	TRIAE_CS42_5DL_TGACv1_434308_AA1433560 TRIAE_CS42_7BS_TGACv1_591833_AA1923080 TRIAE_CS42_1AL_TGACv1_001408_AA0030180 TRIAE_CS42_1AS_TGACv1_020432_AA0077480
600	Sphingolipid metabolism	1	1	4	4	302	367	Over	TRIAE_CS42_6BS_TGACv1_514280_AA1657720 TRIAE_CS42_5AS_TGACv1_392788_AA1264650 TRIAE_CS42_5BS_TGACv1_423870_AA1384380 TRIAE_CS42_1BL_TGACv1_030348_AA0087670
630	Glyoxylate and dicarboxylate metabolism	1	1	4	4	302	367	Over	TRIAE_CS42_1DS_TGACv1_081836_AA0262920 TRIAE_CS42_3B_TGACv1_233534_AA0831590 TRIAE_CS42_7AS_TGACv1_570852_AA1841660 TRIAE_CS42_U_TGACv1_719502_AA2168590
710	Carbon fixation in photosynthetic organisms	1	1	3	3	302	367	Over	TRIAE_CS42_3B_TGACv1_233534_AA0831590 TRIAE_CS42_6BL_TGACv1_501127_AA1613840 TRIAE_CS42_U_TGACv1_719502_AA2168590
860	Porphyrin and chlorophyll metabolism	1	1	4	5	302	367	Under	TRIAE_CS42_5BL_TGACv1_404198_AA1289650 TRIAE_CS42_6DS_TGACv1_543229_AA1737210 TRIAE_CS42_6DS_TGACv1_543856_AA1744780 TRIAE_CS42_6BL_TGACv1_500762_AA1609390
980	Metabolism of xenobiotics by cytochrome P450	1	1	3	3	302	367	Over	TRIAE_CS42_5DL_TGACv1_434308_AA1433560 TRIAE_CS42_1AL_TGACv1_001408_AA0030180 TRIAE_CS42_1AS_TGACv1_020432_AA0077480
2030	Bacterial chemotaxis	1	1	14	17	302	367	Over	TRIAE_CS42_2DS_TGACv1_180769_AA0611280 TRIAE_CS42_2AS_TGACv1_113464_AA0356430 TRIAE_CS42_2AS_TGACv1_113464_AA0356470 TRIAE_CS42_2DS_TGACv1_178152_AA0591960 TRIAE_CS42_2AS_TGACv1_113464_AA0356440 TRIAE_CS42_2AS_TGACv1_113464_AA0356460 TRIAE_CS42_2BS_TGACv1_147190_AA0479500 TRIAE_CS42_2AS_TGACv1_112895_AA0347020 TRIAE_CS42_2DS_TGACv1_179340_AA0606290 TRIAE_CS42_2AS_TGACv1_115275_AA0371740 TRIAE_CS4…
3018	RNA degradation	1	1	4	5	302	367	Under	TRIAE_CS42_7AL_TGACv1_556597_AA1766620 TRIAE_CS42_4AL_TGACv1_293766_AA1001130 TRIAE_CS42_U_TGACv1_644029_AA2136590 TRIAE_CS42_5BL_TGACv1_405780_AA1335180
3320	PPAR signaling pathway	1	1	6	7	302	367	Over	TRIAE_CS42_5AL_TGACv1_375546_AA1223470 TRIAE_CS42_5DL_TGACv1_436288_AA1459690 TRIAE_CS42_5AL_TGACv1_376704_AA1240110 TRIAE_CS42_3B_TGACv1_221394_AA0739380 TRIAE_CS42_5BL_TGACv1_406922_AA1351530 TRIAE_CS42_5DL_TGACv1_434731_AA1440680
3410	Base excision repair	1	1	8	9	302	367	Over	TRIAE_CS42_7BL_TGACv1_579297_AA1906220 TRIAE_CS42_2AS_TGACv1_112645_AA0342820 TRIAE_CS42_7BL_TGACv1_578203_AA1891080 TRIAE_CS42_1AL_TGACv1_002397_AA0041540 TRIAE_CS42_2AL_TGACv1_096904_AA0321990 TRIAE_CS42_U_TGACv1_643474_AA2132400 TRIAE_CS42_1AL_TGACv1_000204_AA0006070 TRIAE_CS42_5AL_TGACv1_374097_AA1190260
4146	Peroxisome	1	1	8	9	302	367	Over	TRIAE_CS42_5AL_TGACv1_375546_AA1223470 TRIAE_CS42_5DL_TGACv1_436288_AA1459690 TRIAE_CS42_5AL_TGACv1_376704_AA1240110 TRIAE_CS42_3B_TGACv1_221394_AA0739380 TRIAE_CS42_5BL_TGACv1_406922_AA1351530 TRIAE_CS42_5DL_TGACv1_436503_AA1461430 TRIAE_CS42_5DL_TGACv1_434731_AA1440680 TRIAE_CS42_6BL_TGACv1_500856_AA1610840
4920	Adipocytokine signaling pathway	1	1	7	8	302	367	Over	TRIAE_CS42_5AL_TGACv1_375546_AA1223470 TRIAE_CS42_3DL_TGACv1_249444_AA0848950 TRIAE_CS42_5DL_TGACv1_436288_AA1459690 TRIAE_CS42_5AL_TGACv1_376704_AA1240110 TRIAE_CS42_3B_TGACv1_221394_AA0739380 TRIAE_CS42_5BL_TGACv1_406922_AA1351530 TRIAE_CS42_5DL_TGACv1_434731_AA1440680
5200	Pathways in cancer	1	1	4	5	302	367	Under	TRIAE_CS42_5AL_TGACv1_377760_AA1249300 TRIAE_CS42_5BL_TGACv1_407792_AA1359600 TRIAE_CS42_1AL_TGACv1_002088_AA0038630 TRIAE_CS42_7BL_TGACv1_578292_AA1892530

## Sheet: G_0_24_vs_G_30m_37.down
MapID	MapTitle	Pvalue	AdjustedPv	x	y	n	N	EnrichDirect	GeneIDs
500	Starch and sucrose metabolism	9.92543e-57	2.19352e-54	129	351	1607	2236	Under	TRIAE_CS42_4BL_TGACv1_321104_AA1055410 TRIAE_CS42_3DL_TGACv1_250039_AA0861010 TRIAE_CS42_3B_TGACv1_224557_AA0797890 TRIAE_CS42_7AS_TGACv1_570274_AA1833190 TRIAE_CS42_4AL_TGACv1_290078_AA0981380 TRIAE_CS42_6AS_TGACv1_487896_AA1573480 TRIAE_CS42_6AS_TGACv1_486383_AA1560850 TRIAE_CS42_3DL_TGACv1_252640_AA0891210 TRIAE_CS42_6AS_TGACv1_487896_AA1573490 TRIAE_CS42_5BL_TGACv1_406140_AA1341290 TRIAE_CS42…
710	Carbon fixation in photosynthetic organisms	4.67088e-30	5.16132e-28	73	198	1607	2236	Under	TRIAE_CS42_3B_TGACv1_225351_AA0807390 TRIAE_CS42_3AS_TGACv1_210772_AA0678670 TRIAE_CS42_3DS_TGACv1_271655_AA0904910 TRIAE_CS42_7BL_TGACv1_577218_AA1869310 TRIAE_CS42_2BS_TGACv1_145925_AA0449600 TRIAE_CS42_4BL_TGACv1_321861_AA1066350 TRIAE_CS42_2BS_TGACv1_146427_AA0464800 TRIAE_CS42_7BL_TGACv1_578216_AA1891270 TRIAE_CS42_7BL_TGACv1_576982_AA1861850 TRIAE_CS42_3AL_TGACv1_193623_AA0615440 TRIAE_CS42…
940	Phenylpropanoid biosynthesis	5.43225e-28	4.00176e-26	87	218	1607	2236	Under	TRIAE_CS42_3DL_TGACv1_250039_AA0861010 TRIAE_CS42_7AL_TGACv1_556518_AA1764540 TRIAE_CS42_2BS_TGACv1_147700_AA0486690 TRIAE_CS42_3B_TGACv1_223344_AA0780610 TRIAE_CS42_7AL_TGACv1_556339_AA1761290 TRIAE_CS42_3AL_TGACv1_194185_AA0628080 TRIAE_CS42_2AL_TGACv1_093793_AA0286830 TRIAE_CS42_7BS_TGACv1_592795_AA1944420 TRIAE_CS42_1BS_TGACv1_052525_AA0181760 TRIAE_CS42_2BL_TGACv1_132352_AA0436980 TRIAE_CS42…
52	Galactose metabolism	5.42633e-27	2.99805e-25	49	148	1607	2236	Under	TRIAE_CS42_4BL_TGACv1_321104_AA1055410 TRIAE_CS42_7AS_TGACv1_570274_AA1833190 TRIAE_CS42_4AL_TGACv1_290078_AA0981380 TRIAE_CS42_6AS_TGACv1_487896_AA1573480 TRIAE_CS42_6AS_TGACv1_486383_AA1560850 TRIAE_CS42_6AS_TGACv1_487896_AA1573490 TRIAE_CS42_1DL_TGACv1_063732_AA0230310 TRIAE_CS42_1BL_TGACv1_033598_AA0140580 TRIAE_CS42_5AL_TGACv1_374619_AA1204630 TRIAE_CS42_4DL_TGACv1_342608_AA1117890 TRIAE_CS4…
630	Glyoxylate and dicarboxylate metabolism	2.84699e-23	1.25837e-21	55	151	1607	2236	Under	TRIAE_CS42_2BL_TGACv1_131053_AA0421820 TRIAE_CS42_2AS_TGACv1_113828_AA0361190 TRIAE_CS42_2DS_TGACv1_177830_AA0585350 TRIAE_CS42_2BS_TGACv1_145925_AA0449600 TRIAE_CS42_5DL_TGACv1_435426_AA1450500 TRIAE_CS42_2AL_TGACv1_098021_AA0325500 TRIAE_CS42_2BS_TGACv1_145994_AA0452210 TRIAE_CS42_5AL_TGACv1_374395_AA1198810 TRIAE_CS42_2DS_TGACv1_177171_AA0567540 TRIAE_CS42_5DL_TGACv1_434056_AA1428050 TRIAE_CS4…
460	Cyanoamino acid metabolism	3.32569e-17	1.22496e-15	30	92	1607	2236	Under	TRIAE_CS42_3DL_TGACv1_250039_AA0861010 TRIAE_CS42_3B_TGACv1_223344_AA0780610 TRIAE_CS42_3AL_TGACv1_194185_AA0628080 TRIAE_CS42_6BL_TGACv1_499555_AA1585920 TRIAE_CS42_2AL_TGACv1_095348_AA0309770 TRIAE_CS42_1AS_TGACv1_019355_AA0065450 TRIAE_CS42_3DS_TGACv1_273132_AA0928700 TRIAE_CS42_5BL_TGACv1_404743_AA1309820 TRIAE_CS42_U_TGACv1_643370_AA2131270 TRIAE_CS42_4BS_TGACv1_329104_AA1097850 TRIAE_CS42_5…
230	Purine metabolism	1.30382e-16	4.11636e-15	84	185	1607	2236	Under	TRIAE_CS42_4DL_TGACv1_344434_AA1147110 TRIAE_CS42_7DS_TGACv1_622424_AA2039460 TRIAE_CS42_1AL_TGACv1_002075_AA0038500 TRIAE_CS42_7AL_TGACv1_557388_AA1780620 TRIAE_CS42_6BS_TGACv1_515416_AA1669970 TRIAE_CS42_7DL_TGACv1_602941_AA1972400 TRIAE_CS42_2AL_TGACv1_093139_AA0273060 TRIAE_CS42_2DL_TGACv1_159489_AA0538990 TRIAE_CS42_2BL_TGACv1_129542_AA0387880 TRIAE_CS42_6DL_TGACv1_526488_AA1685090 TRIAE_CS4…
860	Porphyrin and chlorophyll metabolism	5.25136e-14	1.45069e-12	23	72	1607	2236	Under	TRIAE_CS42_5BL_TGACv1_413043_AA1367940 TRIAE_CS42_3B_TGACv1_224016_AA0791010 TRIAE_CS42_3DS_TGACv1_274373_AA0935610 TRIAE_CS42_6DL_TGACv1_526749_AA1691340 TRIAE_CS42_3AS_TGACv1_211303_AA0688210 TRIAE_CS42_1DS_TGACv1_082196_AA0264140 TRIAE_CS42_4AL_TGACv1_289844_AA0977740 TRIAE_CS42_7DS_TGACv1_622422_AA2039360 TRIAE_CS42_5AL_TGACv1_377722_AA1248960 TRIAE_CS42_7AS_TGACv1_570263_AA1833000 TRIAE_CS42…
620	Pyruvate metabolism	1.86133e-12	4.57061e-11	37	94	1607	2236	Under	TRIAE_CS42_2BL_TGACv1_131053_AA0421820 TRIAE_CS42_3B_TGACv1_225351_AA0807390 TRIAE_CS42_3AS_TGACv1_210772_AA0678670 TRIAE_CS42_3DS_TGACv1_271655_AA0904910 TRIAE_CS42_4DL_TGACv1_342900_AA1125000 TRIAE_CS42_7BL_TGACv1_577218_AA1869310 TRIAE_CS42_1AL_TGACv1_004420_AA0053440 TRIAE_CS42_U_TGACv1_642031_AA2109890 TRIAE_CS42_7AL_TGACv1_560290_AA1802000 TRIAE_CS42_5DL_TGACv1_434056_AA1428050 TRIAE_CS42_3…
561	Glycerolipid metabolism	4.5307e-12	1.00128e-10	52	119	1607	2236	Under	TRIAE_CS42_1DL_TGACv1_061722_AA0202360 TRIAE_CS42_1DL_TGACv1_063732_AA0230310 TRIAE_CS42_2BL_TGACv1_129404_AA0382250 TRIAE_CS42_1BL_TGACv1_033598_AA0140580 TRIAE_CS42_4DL_TGACv1_342900_AA1125000 TRIAE_CS42_1BL_TGACv1_030448_AA0090880 TRIAE_CS42_2DL_TGACv1_160486_AA0551050 TRIAE_CS42_3B_TGACv1_226383_AA0816460 TRIAE_CS42_4DS_TGACv1_361616_AA1170670 TRIAE_CS42_4AS_TGACv1_307575_AA1021580 TRIAE_CS42…
520	Amino sugar and nucleotide sugar metabolism	7.67693e-11	1.54236e-09	51	114	1607	2236	Under	TRIAE_CS42_7BS_TGACv1_598708_AA1959390 TRIAE_CS42_5BL_TGACv1_406140_AA1341290 TRIAE_CS42_4BS_TGACv1_329981_AA1105270 TRIAE_CS42_1DL_TGACv1_061638_AA0200670 TRIAE_CS42_7DL_TGACv1_602867_AA1970410 TRIAE_CS42_7BL_TGACv1_578663_AA1898440 TRIAE_CS42_5BL_TGACv1_404222_AA1291150 TRIAE_CS42_2BL_TGACv1_133752_AA0443120 TRIAE_CS42_7DL_TGACv1_606962_AA2010770 TRIAE_CS42_6DL_TGACv1_527923_AA1709960 TRIAE_CS4…
400	Phenylalanine, tyrosine and tryptophan biosynthesis	1.713e-10	3.15477e-09	18	55	1607	2236	Under	TRIAE_CS42_6DL_TGACv1_526902_AA1694710 TRIAE_CS42_1AL_TGACv1_000696_AA0017200 TRIAE_CS42_6AL_TGACv1_471819_AA1514670 TRIAE_CS42_3AS_TGACv1_210505_AA0673960 TRIAE_CS42_4AS_TGACv1_307138_AA1017500 TRIAE_CS42_3B_TGACv1_220850_AA0721310 TRIAE_CS42_3DS_TGACv1_272083_AA0914300 TRIAE_CS42_7BL_TGACv1_577481_AA1876430 TRIAE_CS42_1AS_TGACv1_020595_AA0078610 TRIAE_CS42_5BL_TGACv1_404243_AA1291930 TRIAE_CS42…
564	Glycerophospholipid metabolism	4.72832e-10	8.03814e-09	44	100	1607	2236	Under	TRIAE_CS42_1DL_TGACv1_061722_AA0202360 TRIAE_CS42_5AL_TGACv1_374237_AA1194650 TRIAE_CS42_1AS_TGACv1_019260_AA0064020 TRIAE_CS42_7DL_TGACv1_602726_AA1966660 TRIAE_CS42_1BL_TGACv1_030448_AA0090880 TRIAE_CS42_1DS_TGACv1_080781_AA0253680 TRIAE_CS42_5DL_TGACv1_433346_AA1410310 TRIAE_CS42_1AL_TGACv1_001921_AA0036720 TRIAE_CS42_3DS_TGACv1_271527_AA0901330 TRIAE_CS42_3AL_TGACv1_194068_AA0625810 TRIAE_CS4…
360	Phenylalanine metabolism	2.06462e-09	3.25915e-08	51	110	1607	2236	Under	TRIAE_CS42_7AL_TGACv1_556518_AA1764540 TRIAE_CS42_6DL_TGACv1_526902_AA1694710 TRIAE_CS42_1AL_TGACv1_000696_AA0017200 TRIAE_CS42_2AL_TGACv1_093793_AA0286830 TRIAE_CS42_1BS_TGACv1_052525_AA0181760 TRIAE_CS42_6AL_TGACv1_471819_AA1514670 TRIAE_CS42_2BL_TGACv1_132352_AA0436980 TRIAE_CS42_7BL_TGACv1_576902_AA1859230 TRIAE_CS42_6AS_TGACv1_485212_AA1540230 TRIAE_CS42_7AL_TGACv1_558997_AA1797430 TRIAE_CS4…
910	Nitrogen metabolism	2.46125e-09	3.62625e-08	30	74	1607	2236	Under	TRIAE_CS42_6BL_TGACv1_499968_AA1596170 TRIAE_CS42_6DL_TGACv1_526318_AA1679410 TRIAE_CS42_3B_TGACv1_220590_AA0709940 TRIAE_CS42_6AL_TGACv1_471208_AA1504680 TRIAE_CS42_3DL_TGACv1_249778_AA0856160 TRIAE_CS42_6BL_TGACv1_499555_AA1585920 TRIAE_CS42_2BL_TGACv1_129656_AA0391860 TRIAE_CS42_3AL_TGACv1_195244_AA0646890 TRIAE_CS42_3B_TGACv1_220850_AA0721310 TRIAE_CS42_7DL_TGACv1_603675_AA1987070 TRIAE_CS42_…
260	Glycine, serine and threonine metabolism	5.77929e-09	7.98264e-08	34	80	1607	2236	Under	TRIAE_CS42_U_TGACv1_643142_AA2127940 TRIAE_CS42_7AS_TGACv1_570299_AA1833530 TRIAE_CS42_U_TGACv1_642031_AA2109890 TRIAE_CS42_7DS_TGACv1_622788_AA2045350 TRIAE_CS42_3AS_TGACv1_210505_AA0673960 TRIAE_CS42_4DL_TGACv1_343731_AA1138800 TRIAE_CS42_5DL_TGACv1_435071_AA1445660 TRIAE_CS42_7BS_TGACv1_592784_AA1944290 TRIAE_CS42_1DL_TGACv1_061549_AA0198490 TRIAE_CS42_6AS_TGACv1_487198_AA1568910 TRIAE_CS42_3D…
4144	Endocytosis	6.29778e-09	8.18711e-08	21	57	1607	2236	Under	TRIAE_CS42_1AS_TGACv1_019260_AA0064020 TRIAE_CS42_1DS_TGACv1_080781_AA0253680 TRIAE_CS42_4BS_TGACv1_327885_AA1077740 TRIAE_CS42_2DL_TGACv1_157888_AA0500440 TRIAE_CS42_6AL_TGACv1_471429_AA1508660 TRIAE_CS42_2AL_TGACv1_093196_AA0274850 TRIAE_CS42_6AS_TGACv1_487025_AA1567510 TRIAE_CS42_1DL_TGACv1_062036_AA0207860 TRIAE_CS42_1BL_TGACv1_033553_AA0140340 TRIAE_CS42_1BS_TGACv1_049414_AA0152820 TRIAE_CS4…
592	alpha-Linolenic acid metabolism	1.19049e-08	1.39445e-07	31	74	1607	2236	Under	TRIAE_CS42_6BS_TGACv1_513139_AA1631600 TRIAE_CS42_5AL_TGACv1_374524_AA1202350 TRIAE_CS42_4DL_TGACv1_342852_AA1123810 TRIAE_CS42_6AS_TGACv1_488871_AA1576410 TRIAE_CS42_6AS_TGACv1_488396_AA1575340 TRIAE_CS42_4BL_TGACv1_320815_AA1049350 TRIAE_CS42_5DL_TGACv1_434429_AA1435810 TRIAE_CS42_7DL_TGACv1_604920_AA2003070 TRIAE_CS42_1DS_TGACv1_080446_AA0248110 TRIAE_CS42_7AL_TGACv1_556351_AA1761480 TRIAE_CS4…
4620	Toll-like receptor signaling pathway	1.19885e-08	1.39445e-07	72	142	1607	2236	Under	TRIAE_CS42_5AL_TGACv1_374196_AA1193310 TRIAE_CS42_5BL_TGACv1_405313_AA1324700 TRIAE_CS42_2AL_TGACv1_092926_AA0267290 TRIAE_CS42_4DL_TGACv1_342567_AA1116790 TRIAE_CS42_2AS_TGACv1_113871_AA0361760 TRIAE_CS42_7BL_TGACv1_578042_AA1888430 TRIAE_CS42_3B_TGACv1_225194_AA0806060 TRIAE_CS42_6AL_TGACv1_470860_AA1496860 TRIAE_CS42_4DL_TGACv1_342851_AA1123680 TRIAE_CS42_5DS_TGACv1_456847_AA1479050 TRIAE_CS42…
4722	Neurotrophin signaling pathway	1.39117e-08	1.53724e-07	74	145	1607	2236	Under	TRIAE_CS42_5AL_TGACv1_374196_AA1193310 TRIAE_CS42_5BL_TGACv1_405313_AA1324700 TRIAE_CS42_2AL_TGACv1_092926_AA0267290 TRIAE_CS42_4DL_TGACv1_342567_AA1116790 TRIAE_CS42_2AS_TGACv1_113871_AA0361760 TRIAE_CS42_1BL_TGACv1_030293_AA0085660 TRIAE_CS42_7BL_TGACv1_578042_AA1888430 TRIAE_CS42_3B_TGACv1_225194_AA0806060 TRIAE_CS42_6AL_TGACv1_470860_AA1496860 TRIAE_CS42_4DL_TGACv1_342851_AA1123680 TRIAE_CS42…
760	Nicotinate and nicotinamide metabolism	1.68434e-08	1.77256e-07	1	17	1607	2236	Under	TRIAE_CS42_1DL_TGACv1_061840_AA0204120
10	Glycolysis / Gluconeogenesis	2.08545e-08	2.09493e-07	54	112	1607	2236	Under	TRIAE_CS42_2DS_TGACv1_177805_AA0584930 TRIAE_CS42_4DL_TGACv1_342900_AA1125000 TRIAE_CS42_5BL_TGACv1_405370_AA1326000 TRIAE_CS42_4BL_TGACv1_321861_AA1066350 TRIAE_CS42_1AL_TGACv1_004420_AA0053440 TRIAE_CS42_7BL_TGACv1_578216_AA1891270 TRIAE_CS42_U_TGACv1_642031_AA2109890 TRIAE_CS42_6AS_TGACv1_485775_AA1551840 TRIAE_CS42_4DL_TGACv1_344100_AA1143650 TRIAE_CS42_7AL_TGACv1_557283_AA1779230 TRIAE_CS42_…
562	Inositol phosphate metabolism	2.2606e-08	2.17214e-07	32	75	1607	2236	Under	TRIAE_CS42_7BL_TGACv1_577127_AA1866660 TRIAE_CS42_7BS_TGACv1_591781_AA1920830 TRIAE_CS42_7DS_TGACv1_621640_AA2021920 TRIAE_CS42_4BS_TGACv1_327885_AA1077740 TRIAE_CS42_1DL_TGACv1_062405_AA0214010 TRIAE_CS42_2AL_TGACv1_093196_AA0274850 TRIAE_CS42_7DS_TGACv1_623329_AA2052150 TRIAE_CS42_3DL_TGACv1_251180_AA0878450 TRIAE_CS42_3B_TGACv1_225709_AA0811330 TRIAE_CS42_1DL_TGACv1_062291_AA0211870 TRIAE_CS42…
4210	Apoptosis	2.73922e-08	2.48823e-07	79	152	1607	2236	Under	TRIAE_CS42_5AL_TGACv1_374196_AA1193310 TRIAE_CS42_5BL_TGACv1_405313_AA1324700 TRIAE_CS42_2AL_TGACv1_092926_AA0267290 TRIAE_CS42_4DL_TGACv1_342567_AA1116790 TRIAE_CS42_2BL_TGACv1_130259_AA0407500 TRIAE_CS42_2AS_TGACv1_113871_AA0361760 TRIAE_CS42_7BL_TGACv1_578042_AA1888430 TRIAE_CS42_3B_TGACv1_225194_AA0806060 TRIAE_CS42_6AL_TGACv1_470860_AA1496860 TRIAE_CS42_4DL_TGACv1_342851_AA1123680 TRIAE_CS42…
565	Ether lipid metabolism	2.81475e-08	2.48823e-07	10	35	1607	2236	Under	TRIAE_CS42_1AS_TGACv1_019260_AA0064020 TRIAE_CS42_1DS_TGACv1_080781_AA0253680 TRIAE_CS42_1DL_TGACv1_062036_AA0207860 TRIAE_CS42_1BL_TGACv1_033553_AA0140340 TRIAE_CS42_1BS_TGACv1_049414_AA0152820 TRIAE_CS42_1DS_TGACv1_080935_AA0255840 TRIAE_CS42_1DL_TGACv1_062226_AA0210890 TRIAE_CS42_4DL_TGACv1_344331_AA1146150 TRIAE_CS42_1AL_TGACv1_001312_AA0028530 TRIAE_CS42_5DL_TGACv1_433233_AA1406470
350	Tyrosine metabolism	4.65941e-08	3.90912e-07	29	69	1607	2236	Under	TRIAE_CS42_6DL_TGACv1_526902_AA1694710 TRIAE_CS42_6AL_TGACv1_471819_AA1514670 TRIAE_CS42_7BL_TGACv1_576902_AA1859230 TRIAE_CS42_6BS_TGACv1_515661_AA1671630 TRIAE_CS42_6AS_TGACv1_485775_AA1551840 TRIAE_CS42_6DS_TGACv1_542881_AA1732060 TRIAE_CS42_6BS_TGACv1_513223_AA1635020 TRIAE_CS42_5DL_TGACv1_433720_AA1420530 TRIAE_CS42_3B_TGACv1_220850_AA0721310 TRIAE_CS42_6AS_TGACv1_488635_AA1575930 TRIAE_CS42…
71	Fatty acid metabolism	4.77584e-08	3.90912e-07	25	62	1607	2236	Under	TRIAE_CS42_4DL_TGACv1_342900_AA1125000 TRIAE_CS42_4BL_TGACv1_320766_AA1048240 TRIAE_CS42_6AS_TGACv1_485775_AA1551840 TRIAE_CS42_4AL_TGACv1_288723_AA0956420 TRIAE_CS42_7BL_TGACv1_579069_AA1903620 TRIAE_CS42_6DS_TGACv1_542881_AA1732060 TRIAE_CS42_6BS_TGACv1_513223_AA1635020 TRIAE_CS42_5DL_TGACv1_433720_AA1420530 TRIAE_CS42_5DL_TGACv1_433839_AA1423490 TRIAE_CS42_5DS_TGACv1_458158_AA1492430 TRIAE_CS4…
5140	Leishmaniasis	6.30352e-08	4.97528e-07	71	138	1607	2236	Under	TRIAE_CS42_5AL_TGACv1_374196_AA1193310 TRIAE_CS42_5BL_TGACv1_405313_AA1324700 TRIAE_CS42_2AL_TGACv1_092926_AA0267290 TRIAE_CS42_4DL_TGACv1_342567_AA1116790 TRIAE_CS42_2AS_TGACv1_113871_AA0361760 TRIAE_CS42_7BL_TGACv1_578042_AA1888430 TRIAE_CS42_3B_TGACv1_225194_AA0806060 TRIAE_CS42_6AL_TGACv1_470860_AA1496860 TRIAE_CS42_4DL_TGACv1_342851_AA1123680 TRIAE_CS42_5DS_TGACv1_456847_AA1479050 TRIAE_CS42…
430	Taurine and hypotaurine metabolism	8.50183e-08	6.47898e-07	10	34	1607	2236	Under	TRIAE_CS42_1AS_TGACv1_019355_AA0065450 TRIAE_CS42_4AL_TGACv1_291775_AA0996540 TRIAE_CS42_4AS_TGACv1_308413_AA1027820 TRIAE_CS42_4DS_TGACv1_363000_AA1182990 TRIAE_CS42_3AS_TGACv1_211026_AA0683390 TRIAE_CS42_5DL_TGACv1_433501_AA1414870 TRIAE_CS42_3DS_TGACv1_271658_AA0904930 TRIAE_CS42_3B_TGACv1_221012_AA0727030 TRIAE_CS42_4BS_TGACv1_331478_AA1110020 TRIAE_CS42_5DL_TGACv1_437117_AA1465260
4666	Fc gamma R-mediated phagocytosis	1.32514e-07	9.76183e-07	15	43	1607	2236	Under	TRIAE_CS42_1AS_TGACv1_019260_AA0064020 TRIAE_CS42_1DS_TGACv1_080781_AA0253680 TRIAE_CS42_4BS_TGACv1_327885_AA1077740 TRIAE_CS42_2AL_TGACv1_093196_AA0274850 TRIAE_CS42_1DL_TGACv1_062036_AA0207860 TRIAE_CS42_1BL_TGACv1_033553_AA0140340 TRIAE_CS42_1BS_TGACv1_049414_AA0152820 TRIAE_CS42_7DL_TGACv1_602965_AA1972830 TRIAE_CS42_5BL_TGACv1_405428_AA1327160 TRIAE_CS42_4DL_TGACv1_344691_AA1148960 TRIAE_CS4…
980	Metabolism of xenobiotics by cytochrome P450	1.577e-07	1.12425e-06	60	119	1607	2236	Under	TRIAE_CS42_4BS_TGACv1_327885_AA1077750 TRIAE_CS42_5BL_TGACv1_405971_AA1338410 TRIAE_CS42_6BL_TGACv1_501543_AA1618600 TRIAE_CS42_7AL_TGACv1_559001_AA1797450 TRIAE_CS42_1DL_TGACv1_061293_AA0191530 TRIAE_CS42_7AS_TGACv1_570416_AA1835420 TRIAE_CS42_6AS_TGACv1_485775_AA1551840 TRIAE_CS42_4BS_TGACv1_327885_AA1077730 TRIAE_CS42_3B_TGACv1_220865_AA0721670 TRIAE_CS42_1AL_TGACv1_002955_AA0046720 TRIAE_CS42…
250	Alanine, aspartate and glutamate metabolism	1.86978e-07	1.29131e-06	23	57	1607	2236	Under	TRIAE_CS42_1AL_TGACv1_002075_AA0038500 TRIAE_CS42_2BL_TGACv1_129656_AA0391860 TRIAE_CS42_1BS_TGACv1_049893_AA0163750 TRIAE_CS42_3AL_TGACv1_196547_AA0661250 TRIAE_CS42_4AL_TGACv1_291775_AA0996540 TRIAE_CS42_1DL_TGACv1_061309_AA0192100 TRIAE_CS42_3B_TGACv1_220850_AA0721310 TRIAE_CS42_4AS_TGACv1_308413_AA1027820 TRIAE_CS42_4DS_TGACv1_363000_AA1182990 TRIAE_CS42_2DL_TGACv1_161369_AA0558280 TRIAE_CS42…
380	Tryptophan metabolism	2.34669e-07	1.57157e-06	45	94	1607	2236	Under	TRIAE_CS42_3B_TGACv1_222351_AA0762810 TRIAE_CS42_2DS_TGACv1_177710_AA0582890 TRIAE_CS42_4DL_TGACv1_342900_AA1125000 TRIAE_CS42_2BS_TGACv1_149924_AA0497820 TRIAE_CS42_5BL_TGACv1_404294_AA1294310 TRIAE_CS42_5DL_TGACv1_433729_AA1420760 TRIAE_CS42_2DL_TGACv1_158329_AA0515810 TRIAE_CS42_5BS_TGACv1_423573_AA1379790 TRIAE_CS42_5DL_TGACv1_436222_AA1459280 TRIAE_CS42_6BL_TGACv1_499555_AA1585920 TRIAE_CS42…
591	Linoleic acid metabolism	2.88889e-07	1.87778e-06	8	29	1607	2236	Under	TRIAE_CS42_6AS_TGACv1_488871_AA1576410 TRIAE_CS42_1DL_TGACv1_062999_AA0222780 TRIAE_CS42_6BS_TGACv1_514287_AA1657950 TRIAE_CS42_1BL_TGACv1_030605_AA0095490 TRIAE_CS42_1AL_TGACv1_002880_AA0045830 TRIAE_CS42_4DS_TGACv1_362384_AA1179360 TRIAE_CS42_4AL_TGACv1_289219_AA0967530 TRIAE_CS42_4BS_TGACv1_330068_AA1105770
970	Aminoacyl-tRNA biosynthesis	1.38767e-06	8.76214e-06	13	37	1607	2236	Under	TRIAE_CS42_1BL_TGACv1_031386_AA0112930 TRIAE_CS42_1DL_TGACv1_061144_AA0186870 TRIAE_CS42_1AL_TGACv1_003992_AA0052130 TRIAE_CS42_2AS_TGACv1_113514_AA0357090 TRIAE_CS42_7DS_TGACv1_622227_AA2035870 TRIAE_CS42_2BS_TGACv1_147206_AA0479840 TRIAE_CS42_1DS_TGACv1_080249_AA0244240 TRIAE_CS42_3B_TGACv1_223464_AA0782650 TRIAE_CS42_U_TGACv1_643201_AA2128860 TRIAE_CS42_3B_TGACv1_226116_AA0814040 TRIAE_CS42_5B…
240	Pyrimidine metabolism	1.50835e-06	9.25962e-06	38	80	1607	2236	Under	TRIAE_CS42_4DL_TGACv1_344434_AA1147110 TRIAE_CS42_7DS_TGACv1_622424_AA2039460 TRIAE_CS42_7AL_TGACv1_557388_AA1780620 TRIAE_CS42_7DL_TGACv1_602941_AA1972400 TRIAE_CS42_1AL_TGACv1_000056_AA0001810 TRIAE_CS42_1BL_TGACv1_039956_AA0148300 TRIAE_CS42_5AL_TGACv1_378531_AA1253640 TRIAE_CS42_7DS_TGACv1_622700_AA2044080 TRIAE_CS42_4BS_TGACv1_328589_AA1090600 TRIAE_CS42_1DL_TGACv1_062158_AA0209620 TRIAE_CS4…
130	Ubiquinone and other terpenoid-quinone biosynthesis	1.73264e-06	1.0349e-05	17	44	1607	2236	Under	TRIAE_CS42_6DL_TGACv1_526902_AA1694710 TRIAE_CS42_6AL_TGACv1_471819_AA1514670 TRIAE_CS42_5AL_TGACv1_374320_AA1196790 TRIAE_CS42_5AS_TGACv1_392561_AA1260960 TRIAE_CS42_6AS_TGACv1_486551_AA1562560 TRIAE_CS42_5DS_TGACv1_456530_AA1473090 TRIAE_CS42_4DS_TGACv1_361403_AA1167180 TRIAE_CS42_6DS_TGACv1_542552_AA1724120 TRIAE_CS42_6BS_TGACv1_513322_AA1638220 TRIAE_CS42_4DL_TGACv1_343224_AA1131720 TRIAE_CS4…
4940	Type I diabetes mellitus	2.90403e-06	1.68892e-05	5	21	1607	2236	Under	TRIAE_CS42_4AL_TGACv1_291775_AA0996540 TRIAE_CS42_4AS_TGACv1_308413_AA1027820 TRIAE_CS42_4DS_TGACv1_363000_AA1182990 TRIAE_CS42_3AS_TGACv1_211026_AA0683390 TRIAE_CS42_4BS_TGACv1_331478_AA1110020
830	Retinol metabolism	3.13832e-06	1.77838e-05	14	38	1607	2236	Under	TRIAE_CS42_6AS_TGACv1_485775_AA1551840 TRIAE_CS42_6DS_TGACv1_542881_AA1732060 TRIAE_CS42_6BS_TGACv1_513223_AA1635020 TRIAE_CS42_5DL_TGACv1_433720_AA1420530 TRIAE_CS42_5AL_TGACv1_376003_AA1230550 TRIAE_CS42_U_TGACv1_643694_AA2134350 TRIAE_CS42_5AL_TGACv1_376972_AA1242830 TRIAE_CS42_7AL_TGACv1_556337_AA1761200 TRIAE_CS42_6AS_TGACv1_485210_AA1540140 TRIAE_CS42_4BL_TGACv1_321373_AA1059700 TRIAE_CS42_…
3060	Protein export	4.85965e-06	2.68496e-05	3	17	1607	2236	Under	TRIAE_CS42_5DL_TGACv1_433200_AA1405300 TRIAE_CS42_5BL_TGACv1_405521_AA1329400 TRIAE_CS42_5AL_TGACv1_374864_AA1210420
650	Butanoate metabolism	6.75128e-06	3.63911e-05	15	39	1607	2236	Under	TRIAE_CS42_2BS_TGACv1_145920_AA0449340 TRIAE_CS42_3B_TGACv1_221899_AA0752630 TRIAE_CS42_4DL_TGACv1_342900_AA1125000 TRIAE_CS42_4AL_TGACv1_288723_AA0956420 TRIAE_CS42_4AL_TGACv1_291775_AA0996540 TRIAE_CS42_6AL_TGACv1_472556_AA1523550 TRIAE_CS42_4AS_TGACv1_308413_AA1027820 TRIAE_CS42_4DS_TGACv1_362086_AA1176660 TRIAE_CS42_4DS_TGACv1_363000_AA1182990 TRIAE_CS42_2AS_TGACv1_114380_AA0366640 TRIAE_CS42…
680	Methane metabolism	7.95343e-06	4.17984e-05	48	94	1607	2236	Under	TRIAE_CS42_U_TGACv1_641277_AA2090430 TRIAE_CS42_7AL_TGACv1_556518_AA1764540 TRIAE_CS42_2AL_TGACv1_093793_AA0286830 TRIAE_CS42_1BS_TGACv1_052525_AA0181760 TRIAE_CS42_2BL_TGACv1_132352_AA0436980 TRIAE_CS42_2AL_TGACv1_098021_AA0325500 TRIAE_CS42_6AS_TGACv1_485212_AA1540230 TRIAE_CS42_7AL_TGACv1_558997_AA1797430 TRIAE_CS42_5AL_TGACv1_376544_AA1238210 TRIAE_CS42_4BL_TGACv1_320451_AA1039710 TRIAE_CS42_…
941	Flavonoid biosynthesis	8.13272e-06	4.17984e-05	65	121	1607	2236	Under	TRIAE_CS42_2AS_TGACv1_115604_AA0372700 TRIAE_CS42_2AS_TGACv1_113722_AA0359920 TRIAE_CS42_1DL_TGACv1_063000_AA0222810 TRIAE_CS42_2BS_TGACv1_147700_AA0486690 TRIAE_CS42_4BL_TGACv1_320814_AA1049320 TRIAE_CS42_2DL_TGACv1_157936_AA0502570 TRIAE_CS42_3AL_TGACv1_194953_AA0642620 TRIAE_CS42_3B_TGACv1_220681_AA0715240 TRIAE_CS42_2BL_TGACv1_129523_AA0387160 TRIAE_CS42_2BS_TGACv1_148016_AA0489810 TRIAE_CS42…
410	beta-Alanine metabolism	8.60298e-06	4.32104e-05	7	24	1607	2236	Under	TRIAE_CS42_4DL_TGACv1_342900_AA1125000 TRIAE_CS42_4AL_TGACv1_291775_AA0996540 TRIAE_CS42_4AS_TGACv1_308413_AA1027820 TRIAE_CS42_4DS_TGACv1_363000_AA1182990 TRIAE_CS42_3AS_TGACv1_211026_AA0683390 TRIAE_CS42_6BS_TGACv1_514992_AA1666440 TRIAE_CS42_4BS_TGACv1_331478_AA1110020
401	Novobiocin biosynthesis	9.12482e-06	4.3717e-05	6	22	1607	2236	Under	TRIAE_CS42_6DL_TGACv1_526902_AA1694710 TRIAE_CS42_6AL_TGACv1_471819_AA1514670 TRIAE_CS42_3B_TGACv1_220850_AA0721310 TRIAE_CS42_6AS_TGACv1_486551_AA1562560 TRIAE_CS42_4DL_TGACv1_343224_AA1131720 TRIAE_CS42_6DS_TGACv1_543240_AA1737380
4612	Antigen processing and presentation	9.29728e-06	4.3717e-05	5	20	1607	2236	Under	TRIAE_CS42_5DL_TGACv1_434496_AA1436980 TRIAE_CS42_5AL_TGACv1_378334_AA1252720 TRIAE_CS42_4BS_TGACv1_328710_AA1092330 TRIAE_CS42_3B_TGACv1_224095_AA0792250 TRIAE_CS42_3AL_TGACv1_195555_AA0651110
5200	Pathways in cancer	9.29728e-06	4.3717e-05	5	20	1607	2236	Under	TRIAE_CS42_7BS_TGACv1_592650_AA1942310 TRIAE_CS42_4DL_TGACv1_344691_AA1148960 TRIAE_CS42_4DL_TGACv1_343347_AA1133570 TRIAE_CS42_5DL_TGACv1_433164_AA1404240 TRIAE_CS42_4BL_TGACv1_321535_AA1062000
270	Cysteine and methionine metabolism	1.03828e-05	4.7804e-05	47	92	1607	2236	Under	TRIAE_CS42_6BL_TGACv1_500886_AA1611300 TRIAE_CS42_1AS_TGACv1_020114_AA0074820 TRIAE_CS42_6BL_TGACv1_499439_AA1582570 TRIAE_CS42_5BL_TGACv1_405108_AA1320210 TRIAE_CS42_6DL_TGACv1_526902_AA1694710 TRIAE_CS42_1DS_TGACv1_081885_AA0263200 TRIAE_CS42_6DL_TGACv1_527981_AA1710420 TRIAE_CS42_1AS_TGACv1_019685_AA0069860 TRIAE_CS42_6DL_TGACv1_528185_AA1712260 TRIAE_CS42_1DS_TGACv1_082230_AA0264230 TRIAE_CS4…
4142	Lysosome	1.33876e-05	6.03809e-05	20	47	1607	2236	Under	TRIAE_CS42_5DL_TGACv1_434496_AA1436980 TRIAE_CS42_5AL_TGACv1_378334_AA1252720 TRIAE_CS42_3DS_TGACv1_271527_AA0901330 TRIAE_CS42_4BS_TGACv1_328710_AA1092330 TRIAE_CS42_5DL_TGACv1_433474_AA1414070 TRIAE_CS42_4AL_TGACv1_288338_AA0945370 TRIAE_CS42_3AS_TGACv1_212164_AA0698340 TRIAE_CS42_4DS_TGACv1_361299_AA1165220 TRIAE_CS42_3B_TGACv1_224095_AA0792250 TRIAE_CS42_3AL_TGACv1_195555_AA0651110 TRIAE_CS42…
600	Sphingolipid metabolism	2.28699e-05	9.91027e-05	8	25	1607	2236	Under	TRIAE_CS42_1DL_TGACv1_063732_AA0230310 TRIAE_CS42_1BL_TGACv1_033598_AA0140580 TRIAE_CS42_1AL_TGACv1_001127_AA0025460 TRIAE_CS42_5BL_TGACv1_405934_AA1337890 TRIAE_CS42_2DS_TGACv1_177422_AA0576690 TRIAE_CS42_6BL_TGACv1_500339_AA1603330 TRIAE_CS42_6DL_TGACv1_527925_AA1709980 TRIAE_CS42_6DL_TGACv1_527104_AA1698620
950	Isoquinoline alkaloid biosynthesis	2.28699e-05	9.91027e-05	8	25	1607	2236	Under	TRIAE_CS42_6DL_TGACv1_526902_AA1694710 TRIAE_CS42_6AL_TGACv1_471819_AA1514670 TRIAE_CS42_6BS_TGACv1_515661_AA1671630 TRIAE_CS42_3B_TGACv1_220850_AA0721310 TRIAE_CS42_6AS_TGACv1_488635_AA1575930 TRIAE_CS42_6AS_TGACv1_486551_AA1562560 TRIAE_CS42_4DL_TGACv1_343224_AA1131720 TRIAE_CS42_6DS_TGACv1_543240_AA1737380
730	Thiamine metabolism	2.42183e-05	0.000102928	1	11	1607	2236	Under	TRIAE_CS42_7DS_TGACv1_624564_AA2061960
641	NA	2.72884e-05	0.000113788	17	41	1607	2236	Under	TRIAE_CS42_4DL_TGACv1_342900_AA1125000 TRIAE_CS42_6AS_TGACv1_485775_AA1551840 TRIAE_CS42_3AL_TGACv1_194605_AA0636620 TRIAE_CS42_6DS_TGACv1_542881_AA1732060 TRIAE_CS42_6BS_TGACv1_513223_AA1635020 TRIAE_CS42_5DL_TGACv1_433720_AA1420530 TRIAE_CS42_3B_TGACv1_223456_AA0782550 TRIAE_CS42_2DL_TGACv1_159978_AA0545110 TRIAE_CS42_5AL_TGACv1_376003_AA1230550 TRIAE_CS42_U_TGACv1_643694_AA2134350 TRIAE_CS42_U…
3320	PPAR signaling pathway	4.69534e-05	0.000192161	10	28	1607	2236	Under	TRIAE_CS42_4BL_TGACv1_320766_AA1048240 TRIAE_CS42_1AL_TGACv1_004420_AA0053440 TRIAE_CS42_7BL_TGACv1_579069_AA1903620 TRIAE_CS42_5DL_TGACv1_433839_AA1423490 TRIAE_CS42_4AL_TGACv1_289599_AA0973730 TRIAE_CS42_4DL_TGACv1_342987_AA1127120 TRIAE_CS42_5BL_TGACv1_405838_AA1336190 TRIAE_CS42_3DS_TGACv1_272861_AA0925850 TRIAE_CS42_5AL_TGACv1_375322_AA1219820 TRIAE_CS42_3B_TGACv1_222900_AA0772910
4113	Meiosis - yeast	6.57628e-05	0.000259528	17	40	1607	2236	Under	TRIAE_CS42_6BS_TGACv1_515416_AA1669970 TRIAE_CS42_2AL_TGACv1_093139_AA0273060 TRIAE_CS42_2DL_TGACv1_159489_AA0538990 TRIAE_CS42_6DL_TGACv1_526488_AA1685090 TRIAE_CS42_1BL_TGACv1_031563_AA0116200 TRIAE_CS42_2BL_TGACv1_131669_AA0430560 TRIAE_CS42_2DL_TGACv1_157992_AA0505170 TRIAE_CS42_1DL_TGACv1_061592_AA0199350 TRIAE_CS42_6DS_TGACv1_542843_AA1731440 TRIAE_CS42_5DL_TGACv1_435222_AA1447420 TRIAE_CS4…
5016	Huntington's disease	6.57628e-05	0.000259528	17	40	1607	2236	Under	TRIAE_CS42_7AL_TGACv1_557388_AA1780620 TRIAE_CS42_7DL_TGACv1_602941_AA1972400 TRIAE_CS42_6AL_TGACv1_471983_AA1516550 TRIAE_CS42_5AL_TGACv1_378531_AA1253640 TRIAE_CS42_7DS_TGACv1_622700_AA2044080 TRIAE_CS42_4BL_TGACv1_322270_AA1070190 TRIAE_CS42_5BL_TGACv1_404132_AA1285860 TRIAE_CS42_6DL_TGACv1_526515_AA1686020 TRIAE_CS42_3DS_TGACv1_272324_AA0919020 TRIAE_CS42_4AL_TGACv1_289623_AA0974290 TRIAE_CS4…
4146	Peroxisome	7.35203e-05	0.000285052	29	60	1607	2236	Under	TRIAE_CS42_7AS_TGACv1_570557_AA1837610 TRIAE_CS42_6AS_TGACv1_486700_AA1564170 TRIAE_CS42_4BL_TGACv1_320766_AA1048240 TRIAE_CS42_1BL_TGACv1_035559_AA0146840 TRIAE_CS42_7BL_TGACv1_579069_AA1903620 TRIAE_CS42_5AL_TGACv1_376544_AA1238210 TRIAE_CS42_4BL_TGACv1_320451_AA1039710 TRIAE_CS42_4DL_TGACv1_343177_AA1131150 TRIAE_CS42_2BL_TGACv1_129567_AA0388910 TRIAE_CS42_5AL_TGACv1_376721_AA1240350 TRIAE_CS4…
4510	Focal adhesion	0.000127298	0.000485051	4	16	1607	2236	Under	TRIAE_CS42_7DS_TGACv1_622031_AA2031330 TRIAE_CS42_7BS_TGACv1_592650_AA1942310 TRIAE_CS42_4DL_TGACv1_344691_AA1148960 TRIAE_CS42_5DL_TGACv1_433164_AA1404240
982	Drug metabolism - cytochrome P450	0.000146412	0.000548424	95	162	1607	2236	Under	TRIAE_CS42_U_TGACv1_647004_AA2147290 TRIAE_CS42_4BS_TGACv1_327885_AA1077750 TRIAE_CS42_5DL_TGACv1_435257_AA1447910 TRIAE_CS42_U_TGACv1_642039_AA2110040 TRIAE_CS42_5BL_TGACv1_405971_AA1338410 TRIAE_CS42_6BL_TGACv1_501543_AA1618600 TRIAE_CS42_1DL_TGACv1_063686_AA0229890 TRIAE_CS42_7AL_TGACv1_559001_AA1797450 TRIAE_CS42_1DL_TGACv1_061293_AA0191530 TRIAE_CS42_U_TGACv1_644101_AA2137170 TRIAE_CS42_7AS_…
30	Pentose phosphate pathway	0.000183464	0.000664847	31	62	1607	2236	Under	TRIAE_CS42_3B_TGACv1_222472_AA0765200 TRIAE_CS42_4BL_TGACv1_321861_AA1066350 TRIAE_CS42_5AL_TGACv1_374472_AA1201080 TRIAE_CS42_7BL_TGACv1_578216_AA1891270 TRIAE_CS42_4DL_TGACv1_344100_AA1143650 TRIAE_CS42_7AL_TGACv1_557283_AA1779230 TRIAE_CS42_2AS_TGACv1_113119_AA0351500 TRIAE_CS42_7DL_TGACv1_603309_AA1980610 TRIAE_CS42_2BS_TGACv1_146460_AA0465690 TRIAE_CS42_1AL_TGACv1_002332_AA0040930 TRIAE_CS42…
480	Glutathione metabolism	0.00018351	0.000664847	62	111	1607	2236	Under	TRIAE_CS42_4BS_TGACv1_327885_AA1077750 TRIAE_CS42_7DS_TGACv1_622424_AA2039460 TRIAE_CS42_5BL_TGACv1_405971_AA1338410 TRIAE_CS42_6BL_TGACv1_501543_AA1618600 TRIAE_CS42_7AL_TGACv1_559001_AA1797450 TRIAE_CS42_1DL_TGACv1_061293_AA0191530 TRIAE_CS42_7AL_TGACv1_557307_AA1779500 TRIAE_CS42_7AS_TGACv1_570416_AA1835420 TRIAE_CS42_4BS_TGACv1_327885_AA1077730 TRIAE_CS42_3B_TGACv1_220865_AA0721670 TRIAE_CS42…
900	Terpenoid backbone biosynthesis	0.000211494	0.000753873	25	52	1607	2236	Under	TRIAE_CS42_2AL_TGACv1_094225_AA0294800 TRIAE_CS42_1AL_TGACv1_000208_AA0006160 TRIAE_CS42_3AS_TGACv1_211647_AA0692570 TRIAE_CS42_2BL_TGACv1_129404_AA0382260 TRIAE_CS42_1BL_TGACv1_030886_AA0103100 TRIAE_CS42_3B_TGACv1_227325_AA0822880 TRIAE_CS42_1DL_TGACv1_063491_AA0227880 TRIAE_CS42_1BL_TGACv1_034650_AA0145190 TRIAE_CS42_1BL_TGACv1_030959_AA0104550 TRIAE_CS42_2DL_TGACv1_160486_AA0551030 TRIAE_CS42…
4020	Calcium signaling pathway	0.000246022	0.000863028	6	19	1607	2236	Under	TRIAE_CS42_7BS_TGACv1_592650_AA1942310 TRIAE_CS42_5DL_TGACv1_433164_AA1404240 TRIAE_CS42_2DS_TGACv1_177840_AA0585650 TRIAE_CS42_2BS_TGACv1_146806_AA0473260 TRIAE_CS42_2DS_TGACv1_177422_AA0576690 TRIAE_CS42_1AL_TGACv1_001153_AA0026130
4912	GnRH signaling pathway	0.000254131	0.000874069	15	35	1607	2236	Under	TRIAE_CS42_1AS_TGACv1_019260_AA0064020 TRIAE_CS42_1DS_TGACv1_080781_AA0253680 TRIAE_CS42_7BL_TGACv1_579039_AA1903350 TRIAE_CS42_1DL_TGACv1_062036_AA0207860 TRIAE_CS42_1BL_TGACv1_033553_AA0140340 TRIAE_CS42_1BS_TGACv1_049414_AA0152820 TRIAE_CS42_7AL_TGACv1_556593_AA1766510 TRIAE_CS42_7BS_TGACv1_592650_AA1942310 TRIAE_CS42_4DL_TGACv1_344691_AA1148960 TRIAE_CS42_1DL_TGACv1_062226_AA0210890 TRIAE_CS4…
4720	Long-term potentiation	0.000257079	0.000874069	1	9	1607	2236	Under	TRIAE_CS42_4DL_TGACv1_344691_AA1148960
590	Arachidonic acid metabolism	0.00028233	0.000945378	21	45	1607	2236	Under	TRIAE_CS42_7AS_TGACv1_570557_AA1837610 TRIAE_CS42_6AS_TGACv1_486700_AA1564170 TRIAE_CS42_2AL_TGACv1_097061_AA0322830 TRIAE_CS42_1BL_TGACv1_035559_AA0146840 TRIAE_CS42_2BL_TGACv1_130467_AA0412070 TRIAE_CS42_1AS_TGACv1_019355_AA0065450 TRIAE_CS42_2AL_TGACv1_094670_AA0301260 TRIAE_CS42_7DS_TGACv1_622425_AA2039470 TRIAE_CS42_2DL_TGACv1_158651_AA0524000 TRIAE_CS42_2DL_TGACv1_159768_AA0542470 TRIAE_CS4…
4070	Phosphatidylinositol signaling system	0.000441828	0.00145737	25	51	1607	2236	Under	TRIAE_CS42_7BL_TGACv1_577127_AA1866660 TRIAE_CS42_7BS_TGACv1_591781_AA1920830 TRIAE_CS42_7DS_TGACv1_621640_AA2021920 TRIAE_CS42_4BS_TGACv1_327885_AA1077740 TRIAE_CS42_1DL_TGACv1_062405_AA0214010 TRIAE_CS42_3AL_TGACv1_194068_AA0625810 TRIAE_CS42_2AL_TGACv1_093196_AA0274850 TRIAE_CS42_7DS_TGACv1_623329_AA2052150 TRIAE_CS42_3DL_TGACv1_251180_AA0878450 TRIAE_CS42_3B_TGACv1_225709_AA0811330 TRIAE_CS42…
624	Polycyclic aromatic hydrocarbon degradation	0.000524783	0.00170554	12	29	1607	2236	Under	TRIAE_CS42_6AS_TGACv1_485775_AA1551840 TRIAE_CS42_6DS_TGACv1_542881_AA1732060 TRIAE_CS42_6BS_TGACv1_513223_AA1635020 TRIAE_CS42_5DL_TGACv1_433720_AA1420530 TRIAE_CS42_5AL_TGACv1_376003_AA1230550 TRIAE_CS42_U_TGACv1_643694_AA2134350 TRIAE_CS42_7BL_TGACv1_577277_AA1871100 TRIAE_CS42_5AL_TGACv1_376972_AA1242830 TRIAE_CS42_7AL_TGACv1_556337_AA1761200 TRIAE_CS42_1BS_TGACv1_049466_AA0154250 TRIAE_CS42_…
632	NA	0.000704777	0.00225733	6	18	1607	2236	Under	TRIAE_CS42_6BL_TGACv1_499555_AA1585920 TRIAE_CS42_3DS_TGACv1_273132_AA0928700 TRIAE_CS42_6AL_TGACv1_472556_AA1523550 TRIAE_CS42_3B_TGACv1_223089_AA0776350 TRIAE_CS42_3AS_TGACv1_211460_AA0690350 TRIAE_CS42_6DL_TGACv1_526515_AA1685910
510	N-Glycan biosynthesis	0.000822812	0.00254599	1	8	1607	2236	Under	TRIAE_CS42_2AL_TGACv1_096763_AA0321230
4110	Cell cycle	0.000822812	0.00254599	1	8	1607	2236	Under	TRIAE_CS42_3AL_TGACv1_194104_AA0626540
4270	Vascular smooth muscle contraction	0.000829463	0.00254599	5	16	1607	2236	Under	TRIAE_CS42_7DS_TGACv1_622031_AA2031330 TRIAE_CS42_3DL_TGACv1_249487_AA0849910 TRIAE_CS42_5BL_TGACv1_404540_AA1303440 TRIAE_CS42_4DL_TGACv1_344691_AA1148960 TRIAE_CS42_1AL_TGACv1_001153_AA0026130
2010	ABC transporters	0.000968119	0.00285272	2	10	1607	2236	Under	TRIAE_CS42_6BL_TGACv1_499775_AA1591420 TRIAE_CS42_1BS_TGACv1_050931_AA0176800
4115	p53 signaling pathway	0.000968119	0.00285272	2	10	1607	2236	Under	TRIAE_CS42_3AL_TGACv1_194104_AA0626540 TRIAE_CS42_3DS_TGACv1_272327_AA0919080
4370	VEGF signaling pathway	0.000968119	0.00285272	2	10	1607	2236	Under	TRIAE_CS42_4DL_TGACv1_344691_AA1148960 TRIAE_CS42_2DS_TGACv1_177422_AA0576690
4920	Adipocytokine signaling pathway	0.00104926	0.00305114	9	23	1607	2236	Under	TRIAE_CS42_4BL_TGACv1_320766_AA1048240 TRIAE_CS42_1AL_TGACv1_004420_AA0053440 TRIAE_CS42_7BL_TGACv1_579069_AA1903620 TRIAE_CS42_5DL_TGACv1_433839_AA1423490 TRIAE_CS42_4AL_TGACv1_289599_AA0973730 TRIAE_CS42_4DL_TGACv1_342987_AA1127120 TRIAE_CS42_5BL_TGACv1_405838_AA1336190 TRIAE_CS42_3DS_TGACv1_272861_AA0925850 TRIAE_CS42_5AL_TGACv1_375322_AA1219820
4530	Tight junction	0.00161772	0.00464307	11	26	1607	2236	Under	TRIAE_CS42_7AS_TGACv1_569661_AA1821310 TRIAE_CS42_U_TGACv1_642291_AA2115230 TRIAE_CS42_7BS_TGACv1_592027_AA1928580 TRIAE_CS42_6DS_TGACv1_542843_AA1731440 TRIAE_CS42_1BL_TGACv1_031394_AA0113100 TRIAE_CS42_1AL_TGACv1_000983_AA0023090 TRIAE_CS42_6AS_TGACv1_485648_AA1549560 TRIAE_CS42_6DL_TGACv1_527190_AA1700230 TRIAE_CS42_1DL_TGACv1_063227_AA0225250 TRIAE_CS42_2BL_TGACv1_129388_AA0381240 TRIAE_CS42_…
51	Fructose and mannose metabolism	0.00206484	0.00578485	27	52	1607	2236	Under	TRIAE_CS42_5BL_TGACv1_406140_AA1341290 TRIAE_CS42_7DL_TGACv1_602867_AA1970410 TRIAE_CS42_7DL_TGACv1_606962_AA2010770 TRIAE_CS42_4BL_TGACv1_321861_AA1066350 TRIAE_CS42_7BL_TGACv1_578216_AA1891270 TRIAE_CS42_7BL_TGACv1_578664_AA1898450 TRIAE_CS42_4DL_TGACv1_344100_AA1143650 TRIAE_CS42_7AL_TGACv1_557283_AA1779230 TRIAE_CS42_7DL_TGACv1_603309_AA1980610 TRIAE_CS42_7AL_TGACv1_556002_AA1752190 TRIAE_CS4…
[truncated: 143 more rows]

## Sheet: G_0_24_vs_G_30m_37.up
MapID	MapTitle	Pvalue	AdjustedPv	x	y	n	N	EnrichDirect	GeneIDs
[truncated: 114 more rows]

[truncated: 10 more sheets: L_0_24_vs_L_1h_37.down, L_0_24_vs_L_1h_37.up, L_0_24_vs_L_4h_37.down, L_0_24_vs_L_4h_37.up, L_0_24_vs_L_5m_37.down, L_0_24_vs_L_5m_37.up, L_0_24_vs_L_10m_37.down, L_0_24_vs_L_10m_37.up, L_0_24_vs_L_30m_37.down, L_0_24_vs_L_30m_37.up]
